# Supplementary material for: Unraveling Dengue Virus Diversity in Asia: An Epidemiological Study through Genetic Sequences and Phylogenetic Analysis
Source: Viruses. 2024 Jun 28;16(7):1046. doi: 10.3390/v16071046 (PMC11281397; doi:10.3390/v16071046)
Supplement: Supplementary file 1 [file viruses-16-01046-s001.zip]

Archive with 16 entries (16 files):
- Table S1.xlsx
- __MACOSX/._Table S1.xlsx
- Table S2.xlsx
- __MACOSX/._Table S2.xlsx
- Table S3.xlsx
- __MACOSX/._Table S3.xlsx
- Table S4.xlsx
- __MACOSX/._Table S4.xlsx
- Figure S3.pdf
- __MACOSX/._Figure S3.pdf
- Figure S4.pdf
- __MACOSX/._Figure S4.pdf
- Figure S2.pdf
- __MACOSX/._Figure S2.pdf
- Figure S1.pdf
- __MACOSX/._Figure S1.pdf
