# Supplementary material for: Unraveling Dengue Virus Diversity in Asia: An Epidemiological Study through Genetic Sequences and Phylogenetic Analysis
Source: Viruses. 2024 Jun 28;16(7):1046. doi: 10.3390/v16071046 (PMC11281397; doi:10.3390/v16071046)
Supplement: Supplementary file 1 [file viruses-16-01046-s001.zip › Table S1.xlsx]

## Sheet: DV1NewRandom2225v7.fasta
Table S1. Metadata of dengue virus type 1 sequences in a phylogenetic tree of Figure 3.
Name	Genotype (Genome Detective)	Genotype (Goncalvez, Chen and Vasilakis classification)	Country	Accession	Collection date	Year	Description	Node type	Branch length	Bootstrap value	Size	Start of sequence	Latin name	Taxonomy	Common name	Linear
D1I|Cambodia|AB873104.1|2013	D1I	D1I	Cambodia	AB873104.1	2013	2010–2014		Leaf	0.00478733		0					Linear
D1I|Cambodia|EU448389.1|2007	D1I	D1I	Cambodia	EU448389.1	2007	2005–2009		Leaf	0.000682141		0					Linear
D1I|Cambodia|FJ639669.1|2000	D1I	D1I	Cambodia	FJ639669.1	2000	2000–2004		Leaf	2.1645e-06		0					Linear
D1I|Cambodia|FJ639670.1|2001	D1I	D1I	Cambodia	FJ639670.1	2001	2000–2004		Leaf	0.00136109		0					Linear
D1I|Cambodia|FJ639671.1|2001	D1I	D1I	Cambodia	FJ639671.1	2001	2000–2004		Leaf	2.6331e-06		0					Linear
D1I|Cambodia|FJ639672.1|2001	D1I	D1I	Cambodia	FJ639672.1	2001	2000–2004		Leaf	0.000676923		0					Linear
D1I|Cambodia|FJ639673.1|2001	D1I	D1I	Cambodia	FJ639673.1	2001	2000–2004		Leaf	0.00273446		0					Linear
D1I|Cambodia|FJ639674.1|2002	D1I	D1I	Cambodia	FJ639674.1	2002	2000–2004		Leaf	0.00067895		0					Linear
D1I|Cambodia|FJ639675.1|2003	D1I	D1I	Cambodia	FJ639675.1	2003	2000–2004		Leaf	0.00136859		0					Linear
D1I|Cambodia|FJ639676.1|2003	D1I	D1I	Cambodia	FJ639676.1	2003	2000–2004		Leaf	0.00205726		0					Linear
D1I|Cambodia|FJ639677.1|2003	D1I	D1I	Cambodia	FJ639677.1	2003	2000–2004		Leaf	0		0					Linear
D1I|Cambodia|FJ639678.1|2003	D1I	D1I	Cambodia	FJ639678.1	2003	2000–2004		Leaf	0.00980882		0					Linear
D1I|Cambodia|FJ639679.1|2003	D1I	D1I	Cambodia	FJ639679.1	2003	2000–2004		Leaf	1.0106e-06		0					Linear
D1I|Cambodia|FJ639680.1|2003	D1I	D1I	Cambodia	FJ639680.1	2003	2000–2004		Leaf	1.0106e-06		0					Linear
D1I|Cambodia|FJ639681.1|2003	D1I	D1I	Cambodia	FJ639681.1	2003	2000–2004		Leaf	0		0					Linear
D1I|Cambodia|FJ639682.1|2004	D1I	D1I	Cambodia	FJ639682.1	2004	2000–2004		Leaf	0.00272095		0					Linear
D1I|Cambodia|FJ639683.1|2005	D1I	D1I	Cambodia	FJ639683.1	2005	2005–2009		Leaf	0.000677253		0					Linear
D1I|Cambodia|FJ639684.1|2005	D1I	D1I	Cambodia	FJ639684.1	2005	2005–2009		Leaf	2.4066e-06		0					Linear
D1I|Cambodia|FJ639685.1|2005	D1I	D1I	Cambodia	FJ639685.1	2005	2005–2009		Leaf	0.00135744		0					Linear
D1I|Cambodia|FJ639686.1|2006	D1I	D1I	Cambodia	FJ639686.1	2006	2005–2009		Leaf	0.000677967		0					Linear
D1I|Cambodia|FJ639687.1|2006	D1I	D1I	Cambodia	FJ639687.1	2006	2005–2009		Leaf	0.000678058		0					Linear
D1I|Cambodia|FJ639689.1|2007	D1I	D1I	Cambodia	FJ639689.1	2007	2005–2009		Leaf	1.0106e-06		0					Linear
D1I|Cambodia|FJ639691.1|2007	D1I	D1I	Cambodia	FJ639691.1	2007	2005–2009		Leaf	0.000677787		0					Linear
D1I|Cambodia|FJ639693.1|2007	D1I	D1I	Cambodia	FJ639693.1	2007	2005–2009		Leaf	0.00203943		0					Linear
D1I|Cambodia|FJ639694.1|2007	D1I	D1I	Cambodia	FJ639694.1	2007	2005–2009		Leaf	0.000677333		0					Linear
D1I|Cambodia|FJ639695.1|2007	D1I	D1I	Cambodia	FJ639695.1	2007	2005–2009		Leaf	2.9792e-06		0					Linear
D1I|Cambodia|FJ744702.1|2006	D1I	D1I	Cambodia	FJ744702.1	2006	2005–2009		Leaf	0		0					Linear
D1I|Cambodia|FJ850069.1|2003	D1I	D1I	Cambodia	FJ850069.1	2003	2000–2004		Leaf	0.00203318		0					Linear
D1I|Cambodia|GQ868618.1|2003	D1I	D1I	Cambodia	GQ868618.1	2003	2000–2004		Leaf	0.00341057		0					Linear
D1I|Cambodia|GQ868619.1|2003	D1I	D1I	Cambodia	GQ868619.1	2003	2000–2004		Leaf	2.9699e-06		0					Linear
D1I|Cambodia|GQ868632.1|2008	D1I	D1I	Cambodia	GQ868632.1	2008	2005–2009		Leaf	0.0027665		0					Linear
D1I|Cambodia|GQ868633.1|2008	D1I	D1I	Cambodia	GQ868633.1	2008	2005–2009		Leaf	2.1998e-06		0					Linear
D1I|Cambodia|GQ868635.1|2008	D1I	D1I	Cambodia	GQ868635.1	2008	2005–2009		Leaf	2.3027e-06		0					Linear
D1I|Cambodia|GQ868636.1|2008	D1I	D1I	Cambodia	GQ868636.1	2008	2005–2009		Leaf	0.00204563		0					Linear
D1I|Cambodia|GQ868637.1|2000	D1I	D1I	Cambodia	GQ868637.1	2000	2000–2004		Leaf	0.0020353		0					Linear
D1I|Cambodia|GQ868639.1|2006	D1I	D1I	Cambodia	GQ868639.1	2006	2005–2009		Leaf	1.0106e-06		0					Linear
D1I|Cambodia|GU131887.1|2006	D1I	D1I	Cambodia	GU131887.1	2006	2005–2009		Leaf	0.00067797		0					Linear
D1I|Cambodia|GU131888.1|2006	D1I	D1I	Cambodia	GU131888.1	2006	2005–2009		Leaf	0.00203884		0					Linear
D1I|Cambodia|GU131889.1|2006	D1I	D1I	Cambodia	GU131889.1	2006	2005–2009		Leaf	1.0106e-06		0					Linear
D1I|Cambodia|GU131891.1|2006	D1I	D1I	Cambodia	GU131891.1	2006	2005–2009		Leaf	0		0					Linear
D1I|Cambodia|GU131892.1|2006	D1I	D1I	Cambodia	GU131892.1	2006	2005–2009		Leaf	0.000677612		0					Linear
D1I|Cambodia|GU131893.1|2007	D1I	D1I	Cambodia	GU131893.1	2007	2005–2009		Leaf	0.00135699		0					Linear
D1I|Cambodia|GU131894.1|2008	D1I	D1I	Cambodia	GU131894.1	2008	2005–2009		Leaf	2.1702e-06		0					Linear
D1I|Cambodia|GU131895.1|2009	D1I	D1I	Cambodia	GU131895.1	2009	2005–2009		Leaf	0.0020423		0					Linear
D1I|Cambodia|GU131919.1|2008	D1I	D1I	Cambodia	GU131919.1	2008	2005–2009		Leaf	0.000676716		0					Linear
D1I|Cambodia|GU131920.1|2008	D1I	D1I	Cambodia	GU131920.1	2008	2005–2009		Leaf	0.00135751		0					Linear
D1I|Cambodia|GU131921.1|2008	D1I	D1I	Cambodia	GU131921.1	2008	2005–2009		Leaf	0.000678046		0					Linear
D1I|Cambodia|GU131922.1|2008	D1I	D1I	Cambodia	GU131922.1	2008	2005–2009		Leaf	2.1972e-06		0					Linear
D1I|Cambodia|GU131923.1|2005	D1I	D1I	Cambodia	GU131923.1	2005	2005–2009		Leaf	0.00481444		0					Linear
D1I|Cambodia|GU131925.1|2006	D1I	D1I	Cambodia	GU131925.1	2006	2005–2009		Leaf	0.000678112		0					Linear
D1I|Cambodia|GU131926.1|2006	D1I	D1I	Cambodia	GU131926.1	2006	2005–2009		Leaf	0.000679787		0					Linear
D1I|Cambodia|HM181936.1|2006	D1I	D1I	Cambodia	HM181936.1	2006	2005–2009		Leaf	2.1359e-06		0					Linear
D1I|Cambodia|HM181937.1|2006	D1I	D1I	Cambodia	HM181937.1	2006	2005–2009		Leaf	0		0					Linear
D1I|Cambodia|HM181939.1|2006	D1I	D1I	Cambodia	HM181939.1	2006	2005–2009		Leaf	1.0106e-06		0					Linear
D1I|Cambodia|HM181940.1|2006	D1I	D1I	Cambodia	HM181940.1	2006	2005–2009		Leaf	1.0106e-06		0					Linear
D1I|Cambodia|HM181941.1|2006	D1I	D1I	Cambodia	HM181941.1	2006	2005–2009		Leaf	0		0					Linear
D1I|Cambodia|HM181942.1|2006	D1I	D1I	Cambodia	HM181942.1	2006	2005–2009		Leaf	2.1085e-06		0					Linear
D1I|Cambodia|HM181946.1|2007	D1I	D1I	Cambodia	HM181946.1	2007	2005–2009		Leaf	0.000677471		0					Linear
D1I|Cambodia|HM181947.1|2007	D1I	D1I	Cambodia	HM181947.1	2007	2005–2009		Leaf	0		0					Linear
D1I|Cambodia|HM181948.1|2007	D1I	D1I	Cambodia	HM181948.1	2007	2005–2009		Leaf	1.0106e-06		0					Linear
D1I|Cambodia|HM181949.1|2007	D1I	D1I	Cambodia	HM181949.1	2007	2005–2009		Leaf	0.000677593		0					Linear
D1I|Cambodia|HM181952.1|2007	D1I	D1I	Cambodia	HM181952.1	2007	2005–2009		Leaf	0.00135751		0					Linear
D1I|Cambodia|HM181954.1|2007	D1I	D1I	Cambodia	HM181954.1	2007	2005–2009		Leaf	0.00203809		0					Linear
D1I|Cambodia|HM181955.1|2007	D1I	D1I	Cambodia	HM181955.1	2007	2005–2009		Leaf	2.1476e-06		0					Linear
D1I|Cambodia|HM181959.1|2007	D1I	D1I	Cambodia	HM181959.1	2007	2005–2009		Leaf	0.000678113		0					Linear
D1I|Cambodia|HM488255.1|2007	D1I	D1I	Cambodia	HM488255.1	2007	2005–2009		Leaf	2.3665e-06		0					Linear
D1I|Cambodia|HM631852.1|2006	D1I	D1I	Cambodia	HM631852.1	2006	2005–2009		Leaf	0.00067748		0					Linear
D1I|Cambodia|HM631853.1|2007	D1I	D1I	Cambodia	HM631853.1	2007	2005–2009		Leaf	1.0106e-06		0					Linear
D1I|Cambodia|JF937651.1|2008	D1I	D1I	Cambodia	JF937651.1	2008	2005–2009		Leaf	0.000683014		0					Linear
D1I|Cambodia|JF967808.1|2008	D1I	D1I	Cambodia	JF967808.1	2008	2005–2009		Leaf	0.00135764		0					Linear
D1I|Cambodia|JF967919.1|2010	D1I	D1I	Cambodia	JF967919.1	2010	2010–2014		Leaf	0.000677169		0					Linear
D1I|Cambodia|JF967924.1|2010	D1I	D1I	Cambodia	JF967924.1	2010	2010–2014		Leaf	0.00203841		0					Linear
D1I|Cambodia|JF967928.1|2010	D1I	D1I	Cambodia	JF967928.1	2010	2010–2014		Leaf	0.002038		0					Linear
D1I|Cambodia|JF967952.1|2010	D1I	D1I	Cambodia	JF967952.1	2010	2010–2014		Leaf	0.0027213		0					Linear
D1I|Cambodia|JN819423.1|2001	D1I	D1I	Cambodia	JN819423.1	2001	2000–2004		Leaf	2.2001e-06		0					Linear
D1I|Cambodia|JQ287664.1|2004	D1I	D1I	Cambodia	JQ287664.1	2004	2000–2004		Leaf	0.00203775		0					Linear
D1I|Cambodia|JQ287665.1|2007	D1I	D1I	Cambodia	JQ287665.1	2007	2005–2009		Leaf	2.1837e-06		0					Linear
D1I|Cambodia|KF921933.1|2007	D1I	D1I	Cambodia	KF921933.1	2007	2005–2009		Leaf	0.00135694		0					Linear
D1I|Cambodia|KF955406.1|2001	D1I	D1I	Cambodia	KF955406.1	2001	2000–2004		Leaf	0.000671651		0					Linear
D1I|Cambodia|KF955444.1|2007	D1I	D1I	Cambodia	KF955444.1	2007	2005–2009		Leaf	0		0					Linear
D1I|Cambodia|KF955445.1|2003	D1I	D1I	Cambodia	KF955445.1	2003	2000–2004		Leaf	0		0					Linear
D1I|Cambodia|KT175107.1|2011	D1I	D1I	Cambodia	KT175107.1	2011	2010–2014		Leaf	0.000677269		0					Linear
D1I|Cambodia|KT824985.1|2012	D1I	D1I	Cambodia	KT824985.1	2012	2010–2014		Leaf	2.1905e-06		0					Linear
D1I|Cambodia|KT825055.1|2013	D1I	D1I	Cambodia	KT825055.1	2013	2010–2014		Leaf	0.00203835		0					Linear
D1I|Cambodia|KU509260.1|2008	D1I	D1I	Cambodia	KU509260.1	2008	2005–2009		Leaf	0.00550821		0					Linear
D1I|Cambodia|LC148025.1|2008	D1I	D1I	Cambodia	LC148025.1	2008	2005–2009		Leaf	0.000675937		0					Linear
D1I|Cambodia|MK529730.1|2018	D1I	D1I	Cambodia	MK529730.1	2018	2015–2019		Leaf	0.000676509		0					Linear
D1I|Cambodia|MW014040.1|2019	D1I	D1I	Cambodia	MW014040.1	2019	2015–2019		Leaf	0.00203676		0					Linear
D1I|Cambodia|MW014046.1|2018	D1I	D1I	Cambodia	MW014046.1	2018	2015–2019		Leaf	0.000677629		0					Linear
D1I|Cambodia|MW228041.1|2019	D1I	D1I	Cambodia	MW228041.1	2019	2015–2019		Leaf	0.000676754		0					Linear
D1I|Cambodia|MW265664.1|2016	D1I	D1I	Cambodia	MW265664.1	2016	2015–2019		Leaf	2.1494e-06		0					Linear
D1I|Cambodia|MW265665.1|2016	D1I	D1I	Cambodia	MW265665.1	2016	2015–2019		Leaf	0.00274719		0					Linear
D1I|Cambodia|MW265666.1|2016	D1I	D1I	Cambodia	MW265666.1	2016	2015–2019		Leaf	2.1527e-06		0					Linear
D1I|Cambodia|MW265667.1|2016	D1I	D1I	Cambodia	MW265667.1	2016	2015–2019		Leaf	0.00478884		0					Linear
D1I|Cambodia|MW265668.1|2011	D1I	D1I	Cambodia	MW265668.1	2011	2010–2014		Leaf	0.00205078		0					Linear
D1I|Cambodia|MW265669.1|2011	D1I	D1I	Cambodia	MW265669.1	2011	2010–2014		Leaf	0.000680125		0					Linear
D1I|Cambodia|MW265670.1|2012	D1I	D1I	Cambodia	MW265670.1	2012	2010–2014		Leaf	1.0106e-06		0					Linear
D1I|Cambodia|MW265671.1|2012	D1I	D1I	Cambodia	MW265671.1	2012	2010–2014		Leaf	0.00135744		0					Linear
D1I|Cambodia|MW265672.1|2013	D1I	D1I	Cambodia	MW265672.1	2013	2010–2014		Leaf	0.000678173		0					Linear
D1I|Cambodia|MW265673.1|2014	D1I	D1I	Cambodia	MW265673.1	2014	2010–2014		Leaf	1.0106e-06		0					Linear
D1I|Cambodia|MW265674.1|2014	D1I	D1I	Cambodia	MW265674.1	2014	2010–2014		Leaf	0.00203746		0					Linear
D1I|Cambodia|MW265675.1|2014	D1I	D1I	Cambodia	MW265675.1	2014	2010–2014		Leaf	0.000677372		0					Linear
D1I|Cambodia|MW265676.1|2014	D1I	D1I	Cambodia	MW265676.1	2014	2010–2014		Leaf	0.000655114		0					Linear
D1I|Cambodia|MW265677.1|2015	D1I	D1I	Cambodia	MW265677.1	2015	2015–2019		Leaf	1.0106e-06		0					Linear
D1I|Cambodia|MW265678.1|2015	D1I	D1I	Cambodia	MW265678.1	2015	2015–2019		Leaf	0.00135759		0					Linear
D1I|Cambodia|MW265679.1|2015	D1I	D1I	Cambodia	MW265679.1	2015	2015–2019		Leaf	0.0013549		0					Linear
D1I|Cambodia|MW314720.1|2019	D1I	D1I	Cambodia	MW314720.1	2019	2015–2019		Leaf	2.7953e-06		0					Linear
D1I|Cambodia|OK159935.1|2019	D1I	D1I	Cambodia	OK159935.1	2019	2015–2019		Leaf	1.0106e-06		0					Linear
D1I|Cambodia|OK159936.1|2019	D1I	D1I	Cambodia	OK159936.1	2019	2015–2019		Leaf	0.000676358		0					Linear
D1I|Cambodia|OK159943.1|2019	D1I	D1I	Cambodia	OK159943.1	2019	2015–2019		Leaf	0.000676852		0					Linear
D1I|Cambodia|OK159945.1|2019	D1I	D1I	Cambodia	OK159945.1	2019	2015–2019		Leaf	0.00204237		0					Linear
D1I|Cambodia|OK159949.1|2019	D1I	D1I	Cambodia	OK159949.1	2019	2015–2019		Leaf	2.5386e-06		0					Linear
D1I|Cambodia|OK159960.1|2020	D1I	D1I	Cambodia	OK159960.1	2020	2020–2023		Leaf	0		0					Linear
D1I|Cambodia|OK159961.1|2020	D1I	D1I	Cambodia	OK159961.1	2020	2020–2023		Leaf	1.0106e-06		0					Linear
D1I|Cambodia|OK159964.1|2019	D1I	D1I	Cambodia	OK159964.1	2019	2015–2019		Leaf	2.2324e-06		0					Linear
D1I|Cambodia|OK159966.1|2019	D1I	D1I	Cambodia	OK159966.1	2019	2015–2019		Leaf	1.0106e-06		0					Linear
D1I|Cambodia|OL411495.1|2020	D1I	D1I	Cambodia	OL411495.1	2020	2020–2023		Leaf	0.00271557		0					Linear
D1I|Cambodia|OL411497.1|2020	D1I	D1I	Cambodia	OL411497.1	2020	2020–2023		Leaf	0		0					Linear
D1I|Cambodia|OM033409.1|2019	D1I	D1I	Cambodia	OM033409.1	2019	2015–2019		Leaf	1.0106e-06		0					Linear
D1I|Cambodia|OM281569.1|2018	D1I	D1I	Cambodia	OM281569.1	2018	2015–2019		Leaf	1.0106e-06		0					Linear
D1I|Cambodia|OM281574.1|2018	D1I	D1I	Cambodia	OM281574.1	2018	2015–2019		Leaf	0		0					Linear
D1I|Cambodia|OM281580.1|2019	D1I	D1I	Cambodia	OM281580.1	2019	2015–2019		Leaf	0.000676723		0					Linear
D1I|Cambodia|OM281581.1|2019	D1I	D1I	Cambodia	OM281581.1	2019	2015–2019		Leaf	0.00135517		0					Linear
D1I|Cambodia|OM281587.1|2019	D1I	D1I	Cambodia	OM281587.1	2019	2015–2019		Leaf	1.0106e-06		0					Linear
D1I|Cambodia|OM281592.1|2019	D1I	D1I	Cambodia	OM281592.1	2019	2015–2019		Leaf	2.0666e-06		0					Linear
D1I|Cambodia|ON907577.1|2019	D1I	D1I	Cambodia	ON907577.1	2019	2015–2019		Leaf	0.00067992		0					Linear
D1I|Cambodia|OQ678009.1|2019	D1I	D1I	Cambodia	OQ678009.1	2019	2015–2019		Leaf	2.97e-06		0					Linear
D1I|Cambodia|OQ678018.1|2020	D1I	D1I	Cambodia	OQ678018.1	2020	2020–2023		Leaf	0		0					Linear
D1I|Cambodia|OQ678061.1|2019	D1I	D1I	Cambodia	OQ678061.1	2019	2015–2019		Leaf	0.00203301		0					Linear
D1I|Cambodia|OQ678244.1|2018	D1I	D1I	Cambodia	OQ678244.1	2018	2015–2019		Leaf	0.00204727		0					Linear
D1I|Cambodia|OQ683880.1|2020	D1I	D1I	Cambodia	OQ683880.1	2020	2020–2023		Leaf	0.000676253		0					Linear
D1I|Cambodia|OR389008.1|2003	D1I	D1I	Cambodia	OR389008.1	2003	2000–2004		Leaf	1.0106e-06		0					Linear
D1I|India|KJ755855.1|2013	D1I	D1I	India	KJ755855.1	2013	2010–2014		Leaf	1.0106e-06		0					Linear
D1I|India|KR527487.1|2013	D1I	D1I	India	KR527487.1	2013	2010–2014		Leaf	1.0106e-06		0					Linear
D1I|India|KR527488.1|2012	D1I	D1I	India	KR527488.1	2012	2010–2014		Leaf	0.000676468		0					Linear
D1I|India|KY021894.1|2015	D1I	D1I	India	KY021894.1	2015	2015–2019		Leaf	0.00901594		0					Linear
D1I|India|KY978432.1|2012	D1I	D1I	India	KY978432.1	2012	2010–2014		Leaf	1.0106e-06		0					Linear
D1I|India|KY978433.1|2012	D1I	D1I	India	KY978433.1	2012	2010–2014		Leaf	2.3515e-06		0					Linear
D1I|India|KY978434.1|2012	D1I	D1I	India	KY978434.1	2012	2010–2014		Leaf	2.2012e-06		0					Linear
D1I|India|KY978435.1|2012	D1I	D1I	India	KY978435.1	2012	2010–2014		Leaf	2.3657e-06		0					Linear
D1I|India|KY978436.1|2012	D1I	D1I	India	KY978436.1	2012	2010–2014		Leaf	2.3568e-06		0					Linear
D1I|India|KY978437.1|2012	D1I	D1I	India	KY978437.1	2012	2010–2014		Leaf	1.0106e-06		0					Linear
D1I|India|KY978438.1|2012	D1I	D1I	India	KY978438.1	2012	2010–2014		Leaf	2.3516e-06		0					Linear
D1I|India|KY978439.1|2015	D1I	D1I	India	KY978439.1	2015	2015–2019		Leaf	0.00608881		0					Linear
D1I|India|MH594891.1|2017	D1I	D1I	India	MH594891.1	2017	2015–2019		Leaf	0.00138194		0					Linear
D1I|India|MH594892.1|2017	D1I	D1I	India	MH594892.1	2017	2015–2019		Leaf	0.00759157		0					Linear
D1I|India|MK603958.1|2017	D1I	D1I	India	MK603958.1	2017	2015–2019		Leaf	0.00821542		0					Linear
D1I|India|MK603960.1|2017	D1I	D1I	India	MK603960.1	2017	2015–2019		Leaf	0.00341569		0					Linear
D1I|India|MK858138.2|2016	D1I	D1I	India	MK858138.2	2016	2015–2019		Leaf	0.00341303		0					Linear
D1I|India|MZ268174.1|2018	D1I	D1I	India	MZ268174.1	2018	2015–2019		Leaf	0.000675511		0					Linear
D1I|India|MZ268175.1|2018	D1I	D1I	India	MZ268175.1	2018	2015–2019		Leaf	0.00477692		0					Linear
D1I|India|MZ268177.1|2018	D1I	D1I	India	MZ268177.1	2018	2015–2019		Leaf	0.00270872		0					Linear
D1I|India|MZ313995.1|2021	D1I	D1I	India	MZ313995.1	2021	2020–2023		Leaf	0.00206027		0					Linear
D1I|Indonesia|AB597966.1|2010	D1I	D1I	Indonesia	AB597966.1	2010	2010–2014		Leaf	0.000677061		0					Linear
D1I|Indonesia|AB597968.1|2010	D1I	D1I	Indonesia	AB597968.1	2010	2010–2014		Leaf	0		0					Linear
D1I|Indonesia|AB597970.1|2010	D1I	D1I	Indonesia	AB597970.1	2010	2010–2014		Leaf	1.0106e-06		0					Linear
D1I|Indonesia|AB597977.1|2010	D1I	D1I	Indonesia	AB597977.1	2010	2010–2014		Leaf	0		0					Linear
D1I|Indonesia|AB915376.1|2013	D1I	D1I	Indonesia	AB915376.1	2013	2010–2014		Leaf	0.000677025		0					Linear
D1I|Indonesia|AB915377.1|2012	D1I	D1I	Indonesia	AB915377.1	2012	2010–2014		Leaf	2.0419e-06		0					Linear
D1I|Indonesia|AB915380.1|2013	D1I	D1I	Indonesia	AB915380.1	2013	2010–2014		Leaf	0.000680278		0					Linear
D1I|Indonesia|EU448391.1|2006	D1I	D1I	Indonesia	EU448391.1	2006	2005–2009		Leaf	0.000677807		0					Linear
D1I|Indonesia|EU448401.1|2007	D1I	D1I	Indonesia	EU448401.1	2007	2005–2009		Leaf	0		0					Linear
D1I|Indonesia|JF967832.1|2008	D1I	D1I	Indonesia	JF967832.1	2008	2005–2009		Leaf	2.3405e-06		0					Linear
D1I|Indonesia|JF967875.1|2009	D1I	D1I	Indonesia	JF967875.1	2009	2005–2009		Leaf	0.00477759		0					Linear
D1I|Indonesia|JF967899.1|2010	D1I	D1I	Indonesia	JF967899.1	2010	2010–2014		Leaf	0.00340453		0					Linear
D1I|Indonesia|JF967905.1|2010	D1I	D1I	Indonesia	JF967905.1	2010	2010–2014		Leaf	2.1846e-06		0					Linear
D1I|Indonesia|JF967907.1|2010	D1I	D1I	Indonesia	JF967907.1	2010	2010–2014		Leaf	2.1951e-06		0					Linear
D1I|Indonesia|JF967931.1|2010	D1I	D1I	Indonesia	JF967931.1	2010	2010–2014		Leaf	2.4572e-06		0					Linear
D1I|Indonesia|JN415490.1|2010	D1I	D1I	Indonesia	JN415490.1	2010	2010–2014		Leaf	1.0106e-06		0					Linear
D1I|Indonesia|KC589008.1|2012	D1I	D1I	Indonesia	KC589008.1	2012	2010–2014		Leaf	0.0013681		0					Linear
D1I|Indonesia|KC762621.1|2008	D1I	D1I	Indonesia	KC762621.1	2008	2005–2009		Leaf	1.0106e-06		0					Linear
D1I|Indonesia|KC762622.1|2008	D1I	D1I	Indonesia	KC762622.1	2008	2005–2009		Leaf	0.000678844		0					Linear
D1I|Indonesia|KC762623.1|2007	D1I	D1I	Indonesia	KC762623.1	2007	2005–2009		Leaf	0		0					Linear
D1I|Indonesia|KC762624.1|2008	D1I	D1I	Indonesia	KC762624.1	2008	2005–2009		Leaf	2.7228e-06		0					Linear
D1I|Indonesia|KC762625.1|2007	D1I	D1I	Indonesia	KC762625.1	2007	2005–2009		Leaf	1.0106e-06		0					Linear
D1I|Indonesia|KC762627.1|2008	D1I	D1I	Indonesia	KC762627.1	2008	2005–2009		Leaf	0.00408782		0					Linear
D1I|Indonesia|KC762629.1|2008	D1I	D1I	Indonesia	KC762629.1	2008	2005–2009		Leaf	0.00203389		0					Linear
D1I|Indonesia|KC762631.1|2008	D1I	D1I	Indonesia	KC762631.1	2008	2005–2009		Leaf	0.00135379		0					Linear
D1I|Indonesia|KC762632.1|2007	D1I	D1I	Indonesia	KC762632.1	2007	2005–2009		Leaf	0.000676658		0					Linear
D1I|Indonesia|KC762633.1|2008	D1I	D1I	Indonesia	KC762633.1	2008	2005–2009		Leaf	0.00135391		0					Linear
D1I|Indonesia|KC762635.1|2007	D1I	D1I	Indonesia	KC762635.1	2007	2005–2009		Leaf	0.00135382		0					Linear
D1I|Indonesia|KC762636.1|2007	D1I	D1I	Indonesia	KC762636.1	2007	2005–2009		Leaf	0		0					Linear
D1I|Indonesia|KC762637.1|2007	D1I	D1I	Indonesia	KC762637.1	2007	2005–2009		Leaf	0.00135529		0					Linear
D1I|Indonesia|KC762638.1|2008	D1I	D1I	Indonesia	KC762638.1	2008	2005–2009		Leaf	0.000675877		0					Linear
D1I|Indonesia|KC762641.1|2008	D1I	D1I	Indonesia	KC762641.1	2008	2005–2009		Leaf	1.0106e-06		0					Linear
D1I|Indonesia|KC762643.1|2008	D1I	D1I	Indonesia	KC762643.1	2008	2005–2009		Leaf	0.00135888		0					Linear
D1I|Indonesia|KC762644.1|2008	D1I	D1I	Indonesia	KC762644.1	2008	2005–2009		Leaf	0.00203353		0					Linear
D1I|Indonesia|KC762646.1|2007	D1I	D1I	Indonesia	KC762646.1	2007	2005–2009		Leaf	2.9816e-06		0					Linear
D1I|Indonesia|KC762648.1|2008	D1I	D1I	Indonesia	KC762648.1	2008	2005–2009		Leaf	0.00340179		0					Linear
D1I|Indonesia|KC762649.1|2007	D1I	D1I	Indonesia	KC762649.1	2007	2005–2009		Leaf	0.00203178		0					Linear
D1I|Indonesia|KC762650.1|2007	D1I	D1I	Indonesia	KC762650.1	2007	2005–2009		Leaf	1.0106e-06		0					Linear
D1I|Indonesia|KC762652.1|2008	D1I	D1I	Indonesia	KC762652.1	2008	2005–2009		Leaf	2.2328e-06		0					Linear
D1I|Indonesia|KC762654.1|2007	D1I	D1I	Indonesia	KC762654.1	2007	2005–2009		Leaf	0		0					Linear
D1I|Indonesia|KF052647.1|2012	D1I	D1I	Indonesia	KF052647.1	2012	2010–2014		Leaf	0.00341963		0					Linear
D1I|Indonesia|KM216666.1|2010	D1I	D1I	Indonesia	KM216666.1	2010	2010–2014		Leaf	0.000689598		0					Linear
D1I|Indonesia|KM216674.1|2010	D1I	D1I	Indonesia	KM216674.1	2010	2010–2014		Leaf	0.00344627		0					Linear
D1I|Indonesia|KM216688.1|2011	D1I	D1I	Indonesia	KM216688.1	2011	2010–2014		Leaf	0.00067836		0					Linear
D1I|Indonesia|KM216689.1|2011	D1I	D1I	Indonesia	KM216689.1	2011	2010–2014		Leaf	0.000676325		0					Linear
D1I|Indonesia|KM216690.1|2011	D1I	D1I	Indonesia	KM216690.1	2011	2010–2014		Leaf	2.3816e-06		0					Linear
D1I|Indonesia|KM216691.1|2011	D1I	D1I	Indonesia	KM216691.1	2011	2010–2014		Leaf	2.6371e-06		0					Linear
D1I|Indonesia|KT175090.1|2014	D1I	D1I	Indonesia	KT175090.1	2014	2010–2014		Leaf	0.00487483		0					Linear
D1I|Indonesia|KT175092.1|2014	D1I	D1I	Indonesia	KT175092.1	2014	2010–2014		Leaf	0.000681416		0					Linear
D1I|Indonesia|KT175095.1|2014	D1I	D1I	Indonesia	KT175095.1	2014	2010–2014		Leaf	0.00450654		0					Linear
D1I|Indonesia|KT204443.1|2012	D1I	D1I	Indonesia	KT204443.1	2012	2010–2014		Leaf	0.00617321		0					Linear
D1I|Indonesia|KT204445.1|2012	D1I	D1I	Indonesia	KT204445.1	2012	2010–2014		Leaf	1.0106e-06		0					Linear
D1I|Indonesia|KT204446.1|2012	D1I	D1I	Indonesia	KT204446.1	2012	2010–2014		Leaf	0.000677346		0					Linear
D1I|Indonesia|KT204450.1|2012	D1I	D1I	Indonesia	KT204450.1	2012	2010–2014		Leaf	1.0106e-06		0					Linear
D1I|Indonesia|KT204452.1|2012	D1I	D1I	Indonesia	KT204452.1	2012	2010–2014		Leaf	0.00205048		0					Linear
D1I|Indonesia|KT204454.1|2012	D1I	D1I	Indonesia	KT204454.1	2012	2010–2014		Leaf	0.00411703		0					Linear
D1I|Indonesia|KT824970.1|2011	D1I	D1I	Indonesia	KT824970.1	2011	2010–2014		Leaf	0		0					Linear
D1I|Indonesia|KT824984.1|2012	D1I	D1I	Indonesia	KT824984.1	2012	2010–2014		Leaf	2.0497e-06		0					Linear
D1I|Indonesia|KT824998.1|2013	D1I	D1I	Indonesia	KT824998.1	2013	2010–2014		Leaf	0.000676524		0					Linear
D1I|Indonesia|KT825000.1|2013	D1I	D1I	Indonesia	KT825000.1	2013	2010–2014		Leaf	0.000696571		0					Linear
D1I|Indonesia|KT825021.1|2014	D1I	D1I	Indonesia	KT825021.1	2014	2010–2014		Leaf	1.0106e-06		0					Linear
D1I|Indonesia|KT825022.1|2014	D1I	D1I	Indonesia	KT825022.1	2014	2010–2014		Leaf	1.0106e-06		0					Linear
D1I|Indonesia|KT825051.1|2012	D1I	D1I	Indonesia	KT825051.1	2012	2010–2014		Leaf	2.5504e-06		0					Linear
D1I|Indonesia|KT825053.1|2013	D1I	D1I	Indonesia	KT825053.1	2013	2010–2014		Leaf	0.000680194		0					Linear
D1I|Indonesia|KT825059.1|2014	D1I	D1I	Indonesia	KT825059.1	2014	2010–2014		Leaf	0.00135296		0					Linear
D1I|Indonesia|KT825061.1|2014	D1I	D1I	Indonesia	KT825061.1	2014	2010–2014		Leaf	0.000675947		0					Linear
D1I|Indonesia|KT825072.1|2011	D1I	D1I	Indonesia	KT825072.1	2011	2010–2014		Leaf	0.00134779		0					Linear
D1I|Indonesia|KT831765.1|2014	D1I	D1I	Indonesia	KT831765.1	2014	2010–2014		Leaf	0.00271626		0					Linear
D1I|Indonesia|KU529691.1|2014	D1I	D1I	Indonesia	KU529691.1	2014	2010–2014		Leaf	0.0013545		0					Linear
D1I|Indonesia|KU529693.1|2014	D1I	D1I	Indonesia	KU529693.1	2014	2010–2014		Leaf	0.0027229		0					Linear
D1I|Indonesia|KU529694.1|2014	D1I	D1I	Indonesia	KU529694.1	2014	2010–2014		Leaf	0		0					Linear
D1I|Indonesia|KU529697.1|2014	D1I	D1I	Indonesia	KU529697.1	2014	2010–2014		Leaf	0		0					Linear
D1I|Indonesia|KU529701.1|2015	D1I	D1I	Indonesia	KU529701.1	2015	2015–2019		Leaf	0.00203614		0					Linear
D1I|Indonesia|KU529703.1|2014	D1I	D1I	Indonesia	KU529703.1	2014	2010–2014		Leaf	2.7983e-06		0					Linear
D1I|Indonesia|KU529706.1|2015	D1I	D1I	Indonesia	KU529706.1	2015	2015–2019		Leaf	1.0106e-06		0					Linear
D1I|Indonesia|KU529707.1|2015	D1I	D1I	Indonesia	KU529707.1	2015	2015–2019		Leaf	0.00136307		0					Linear
D1I|Indonesia|KU529710.1|2015	D1I	D1I	Indonesia	KU529710.1	2015	2015–2019		Leaf	0.00274754		0					Linear
D1I|Indonesia|KU529711.1|2015	D1I	D1I	Indonesia	KU529711.1	2015	2015–2019		Leaf	0.00272753		0					Linear
D1I|Indonesia|KU529713.1|2015	D1I	D1I	Indonesia	KU529713.1	2015	2015–2019		Leaf	0.00203456		0					Linear
D1I|Indonesia|KU529714.1|2015	D1I	D1I	Indonesia	KU529714.1	2015	2015–2019		Leaf	0.000671935		0					Linear
D1I|Indonesia|KU529715.1|2015	D1I	D1I	Indonesia	KU529715.1	2015	2015–2019		Leaf	0		0					Linear
D1I|Indonesia|KU529716.1|2015	D1I	D1I	Indonesia	KU529716.1	2015	2015–2019		Leaf	0		0					Linear
D1I|Indonesia|KU529719.1|2015	D1I	D1I	Indonesia	KU529719.1	2015	2015–2019		Leaf	0.00204072		0					Linear
D1I|Indonesia|KU529720.1|2015	D1I	D1I	Indonesia	KU529720.1	2015	2015–2019		Leaf	0.00135478		0					Linear
D1I|Indonesia|KU529722.1|2015	D1I	D1I	Indonesia	KU529722.1	2015	2015–2019		Leaf	2.9632e-06		0					Linear
D1I|Indonesia|KU529724.1|2015	D1I	D1I	Indonesia	KU529724.1	2015	2015–2019		Leaf	0		0					Linear
D1I|Indonesia|KU529730.1|2015	D1I	D1I	Indonesia	KU529730.1	2015	2015–2019		Leaf	1.0106e-06		0					Linear
D1I|Indonesia|KU529731.1|2014	D1I	D1I	Indonesia	KU529731.1	2014	2010–2014		Leaf	0.00135455		0					Linear
D1I|Indonesia|KU529732.1|2015	D1I	D1I	Indonesia	KU529732.1	2015	2015–2019		Leaf	0		0					Linear
D1I|Indonesia|KU529734.1|2015	D1I	D1I	Indonesia	KU529734.1	2015	2015–2019		Leaf	0.00341541		0					Linear
D1I|Indonesia|KX646378.1|2009	D1I	D1I	Indonesia	KX646378.1	2009	2005–2009		Leaf	0.00271113		0					Linear
D1I|Indonesia|KX646381.1|2009	D1I	D1I	Indonesia	KX646381.1	2009	2005–2009		Leaf	0.00136002		0					Linear
D1I|Indonesia|KY057365.1|2012	D1I	D1I	Indonesia	KY057365.1	2012	2010–2014		Leaf	0.00204016		0					Linear
D1I|Indonesia|KY057367.1|2012	D1I	D1I	Indonesia	KY057367.1	2012	2010–2014		Leaf	1.0106e-06		0					Linear
D1I|Indonesia|KY057372.1|2012	D1I	D1I	Indonesia	KY057372.1	2012	2010–2014		Leaf	1.0106e-06		0					Linear
D1I|Indonesia|KY216156.1|2014	D1I	D1I	Indonesia	KY216156.1	2014	2010–2014		Leaf	0.00137558		0					Linear
D1I|Indonesia|KY216157.1|2012	D1I	D1I	Indonesia	KY216157.1	2012	2010–2014		Leaf	0.0061873		0					Linear
D1I|Indonesia|KY818091.1|2013	D1I	D1I	Indonesia	KY818091.1	2013	2010–2014		Leaf	0.00483835		0					Linear
D1I|Indonesia|KY818092.1|2013	D1I	D1I	Indonesia	KY818092.1	2013	2010–2014		Leaf	2.2727e-06		0					Linear
D1I|Indonesia|KY818093.1|2013	D1I	D1I	Indonesia	KY818093.1	2013	2010–2014		Leaf	0.00133136		0					Linear
D1I|Indonesia|KY818133.1|2013	D1I	D1I	Indonesia	KY818133.1	2013	2010–2014		Leaf	0		0					Linear
D1I|Indonesia|KY818136.1|2013	D1I	D1I	Indonesia	KY818136.1	2013	2010–2014		Leaf	1.0106e-06		0					Linear
D1I|Indonesia|KY818137.1|2013	D1I	D1I	Indonesia	KY818137.1	2013	2010–2014		Leaf	0.00203672		0					Linear
D1I|Indonesia|KY818138.1|2013	D1I	D1I	Indonesia	KY818138.1	2013	2010–2014		Leaf	0.00825997		0					Linear
D1I|Indonesia|KY818145.1|2013	D1I	D1I	Indonesia	KY818145.1	2013	2010–2014		Leaf	0.00548114		0					Linear
D1I|Indonesia|LC038149.1|2014	D1I	D1I	Indonesia	LC038149.1	2014	2010–2014		Leaf	0.00271708		0					Linear
D1I|Indonesia|LC038150.1|2014	D1I	D1I	Indonesia	LC038150.1	2014	2010–2014		Leaf	0		0					Linear
D1I|Indonesia|LC148029.1|2007	D1I	D1I	Indonesia	LC148029.1	2007	2005–2009		Leaf	0.00204095		0					Linear
D1I|Indonesia|MH036375.1|2016	D1I	D1I	Indonesia	MH036375.1	2016	2015–2019		Leaf	0.00547585		0					Linear
D1I|Indonesia|MH036378.1|2016	D1I	D1I	Indonesia	MH036378.1	2016	2015–2019		Leaf	1.0106e-06		0					Linear
D1I|Indonesia|MH036379.1|2015	D1I	D1I	Indonesia	MH036379.1	2015	2015–2019		Leaf	1.0106e-06		0					Linear
D1I|Indonesia|MH036380.1|2015	D1I	D1I	Indonesia	MH036380.1	2015	2015–2019		Leaf	0.000677092		0					Linear
D1I|Indonesia|MH036384.1|2016	D1I	D1I	Indonesia	MH036384.1	2016	2015–2019		Leaf	0.000678166		0					Linear
D1I|Indonesia|MH036385.1|2016	D1I	D1I	Indonesia	MH036385.1	2016	2015–2019		Leaf	1.0106e-06		0					Linear
D1I|Indonesia|MH036386.1|2016	D1I	D1I	Indonesia	MH036386.1	2016	2015–2019		Leaf	2.3189e-06		0					Linear
D1I|Indonesia|MH036387.1|2016	D1I	D1I	Indonesia	MH036387.1	2016	2015–2019		Leaf	0.00203734		0					Linear
D1I|Indonesia|MH173160.1|2016	D1I	D1I	Indonesia	MH173160.1	2016	2015–2019		Leaf	0.000683049		0					Linear
D1I|Indonesia|MH178411.1|2016	D1I	D1I	Indonesia	MH178411.1	2016	2015–2019		Leaf	0.00898877		0					Linear
D1I|Indonesia|MH823207.1|2015	D1I	D1I	Indonesia	MH823207.1	2015	2015–2019		Leaf	0		0					Linear
D1I|Indonesia|MK629460.1|2014	D1I	D1I	Indonesia	MK629460.1	2014	2010–2014		Leaf	0.00484963		0					Linear
D1I|Indonesia|MK629463.1|2013	D1I	D1I	Indonesia	MK629463.1	2013	2010–2014		Leaf	0.00067581		0					Linear
D1I|Indonesia|MK629464.1|2014	D1I	D1I	Indonesia	MK629464.1	2014	2010–2014		Leaf	0.0013555		0					Linear
D1I|Indonesia|MK629465.1|2016	D1I	D1I	Indonesia	MK629465.1	2016	2015–2019		Leaf	2.9307e-06		0					Linear
D1I|Indonesia|MK629467.1|2016	D1I	D1I	Indonesia	MK629467.1	2016	2015–2019		Leaf	0.00135514		0					Linear
D1I|Indonesia|MK629470.1|2013	D1I	D1I	Indonesia	MK629470.1	2013	2010–2014		Leaf	0.00135742		0					Linear
D1I|Indonesia|MK629471.1|2016	D1I	D1I	Indonesia	MK629471.1	2016	2015–2019		Leaf	0.00481529		0					Linear
D1I|Indonesia|MT377728.1|2019	D1I	D1I	Indonesia	MT377728.1	2019	2015–2019		Leaf	0.00136901		0					Linear
D1I|Indonesia|MW362791.1|2019	D1I	D1I	Indonesia	MW362791.1	2019	2015–2019		Leaf	0.00679956		0					Linear
D1I|Indonesia|MW648213.1|2018	D1I	D1I	Indonesia	MW648213.1	2018	2015–2019		Leaf	0.00411961		0					Linear
D1I|Indonesia|MW648214.1|2018	D1I	D1I	Indonesia	MW648214.1	2018	2015–2019		Leaf	0.00135436		0					Linear
D1I|Indonesia|MW648215.1|2018	D1I	D1I	Indonesia	MW648215.1	2018	2015–2019		Leaf	1.0106e-06		0					Linear
D1I|Indonesia|MZ857223.1|2006	D1I	D1I	Indonesia	MZ857223.1	2006	2005–2009		Leaf	0.0013598		0					Linear
D1I|Indonesia|OK180508.1|2016	D1I	D1I	Indonesia	OK180508.1	2016	2015–2019		Leaf	0.0047751		0					Linear
D1I|Indonesia|OK180509.1|2016	D1I	D1I	Indonesia	OK180509.1	2016	2015–2019		Leaf	0.00341386		0					Linear
D1I|Indonesia|OK180511.1|2016	D1I	D1I	Indonesia	OK180511.1	2016	2015–2019		Leaf	0.00271974		0					Linear
D1I|Indonesia|OK180513.1|2016	D1I	D1I	Indonesia	OK180513.1	2016	2015–2019		Leaf	0.00757363		0					Linear
D1I|Indonesia|OK631780.1|2016	D1I	D1I	Indonesia	OK631780.1	2016	2015–2019		Leaf	0.00409827		0					Linear
D1I|Indonesia|OK631781.1|2016	D1I	D1I	Indonesia	OK631781.1	2016	2015–2019		Leaf	0.00342353		0					Linear
D1I|Indonesia|OK631783.1|2015	D1I	D1I	Indonesia	OK631783.1	2015	2015–2019		Leaf	0.00136316		0					Linear
D1I|Indonesia|ON584399.1|2018	D1I	D1I	Indonesia	ON584399.1	2018	2015–2019		Leaf	1.0106e-06		0					Linear
D1I|Indonesia|ON584400.1|2019	D1I	D1I	Indonesia	ON584400.1	2019	2015–2019		Leaf	0.000676033		0					Linear
D1I|Indonesia|ON584401.1|2019	D1I	D1I	Indonesia	ON584401.1	2019	2015–2019		Leaf	1.0106e-06		0					Linear
D1I|Indonesia|ON584402.1|2019	D1I	D1I	Indonesia	ON584402.1	2019	2015–2019		Leaf	0.00409257		0					Linear
D1I|Indonesia|ON584403.1|2019	D1I	D1I	Indonesia	ON584403.1	2019	2015–2019		Leaf	0.000678403		0					Linear
D1I|Indonesia|ON584404.1|2019	D1I	D1I	Indonesia	ON584404.1	2019	2015–2019		Leaf	1.0106e-06		0					Linear
D1I|Indonesia|ON584405.1|2019	D1I	D1I	Indonesia	ON584405.1	2019	2015–2019		Leaf	1.0106e-06		0					Linear
D1I|Indonesia|ON584406.1|2019	D1I	D1I	Indonesia	ON584406.1	2019	2015–2019		Leaf	2.3677e-06		0					Linear
D1I|Indonesia|ON584407.1|2019	D1I	D1I	Indonesia	ON584407.1	2019	2015–2019		Leaf	0.00135477		0					Linear
D1I|Indonesia|ON584408.1|2019	D1I	D1I	Indonesia	ON584408.1	2019	2015–2019		Leaf	0.000679589		0					Linear
D1I|Indonesia|ON584409.1|2019	D1I	D1I	Indonesia	ON584409.1	2019	2015–2019		Leaf	2.2204e-06		0					Linear
D1I|Indonesia|ON584410.1|2019	D1I	D1I	Indonesia	ON584410.1	2019	2015–2019		Leaf	1.0106e-06		0					Linear
D1I|Indonesia|OR804008.1|2023	D1I	D1I	Indonesia	OR804008.1	2023	2020–2023		Leaf	0.0103732		0					Linear
D1I|Laos|JN415509.1|2007	D1I	D1I	Laos	JN415509.1	2007	2005–2009		Leaf	0.000675741		0					Linear
D1I|Laos|KC172829.1|2008	D1I	D1I	Laos	KC172829.1	2008	2005–2009		Leaf	0.000685685		0					Linear
D1I|Laos|KC172830.1|2008	D1I	D1I	Laos	KC172830.1	2008	2005–2009		Leaf	0.00135376		0					Linear
D1I|Laos|KC172831.1|2008	D1I	D1I	Laos	KC172831.1	2008	2005–2009		Leaf	2.315e-06		0					Linear
D1I|Laos|KC172833.1|2008	D1I	D1I	Laos	KC172833.1	2008	2005–2009		Leaf	0		0					Linear
D1I|Laos|KC172834.1|2008	D1I	D1I	Laos	KC172834.1	2008	2005–2009		Leaf	2.0847e-06		0					Linear
D1I|Laos|KC172835.1|2008	D1I	D1I	Laos	KC172835.1	2008	2005–2009		Leaf	1.0106e-06		0					Linear
D1I|Laos|KC182082.1|2010	D1I	D1I	Laos	KC182082.1	2010	2010–2014		Leaf	0.00203863		0					Linear
D1I|Laos|KC182086.1|2009	D1I	D1I	Laos	KC182086.1	2009	2005–2009		Leaf	2.3099e-06		0					Linear
D1I|Laos|KC182087.1|2009	D1I	D1I	Laos	KC182087.1	2009	2005–2009		Leaf	1.0106e-06		0					Linear
D1I|Laos|KC182088.1|2009	D1I	D1I	Laos	KC182088.1	2009	2005–2009		Leaf	0		0					Linear
D1I|Laos|KC182090.1|2009	D1I	D1I	Laos	KC182090.1	2009	2005–2009		Leaf	2.3229e-06		0					Linear
D1I|Laos|KC182091.1|2010	D1I	D1I	Laos	KC182091.1	2010	2010–2014		Leaf	0.00135005		0					Linear
D1I|Laos|KC182093.1|2010	D1I	D1I	Laos	KC182093.1	2010	2010–2014		Leaf	1.0106e-06		0					Linear
D1I|Laos|KC182094.1|2010	D1I	D1I	Laos	KC182094.1	2010	2010–2014		Leaf	2.334e-06		0					Linear
D1I|Laos|KC182095.1|2010	D1I	D1I	Laos	KC182095.1	2010	2010–2014		Leaf	2.3688e-06		0					Linear
D1I|Laos|KC182096.1|2007	D1I	D1I	Laos	KC182096.1	2007	2005–2009		Leaf	0		0					Linear
D1I|Laos|KC182097.1|2007	D1I	D1I	Laos	KC182097.1	2007	2005–2009		Leaf	0.00409059		0					Linear
D1I|Laos|KC182098.1|2007	D1I	D1I	Laos	KC182098.1	2007	2005–2009		Leaf	1.0106e-06		0					Linear
D1I|Laos|KC182099.1|2007	D1I	D1I	Laos	KC182099.1	2007	2005–2009		Leaf	0		0					Linear
D1I|Laos|KC182100.1|2007	D1I	D1I	Laos	KC182100.1	2007	2005–2009		Leaf	0		0					Linear
D1I|Laos|KC182101.1|2007	D1I	D1I	Laos	KC182101.1	2007	2005–2009		Leaf	0.00391354		0					Linear
D1I|Laos|KC182102.1|2007	D1I	D1I	Laos	KC182102.1	2007	2005–2009		Leaf	0.000676535		0					Linear
D1I|Laos|KC182104.1|2008	D1I	D1I	Laos	KC182104.1	2008	2005–2009		Leaf	0.00341216		0					Linear
D1I|Laos|KC182105.1|2008	D1I	D1I	Laos	KC182105.1	2008	2005–2009		Leaf	2.2347e-06		0					Linear
D1I|Laos|KC182106.1|2008	D1I	D1I	Laos	KC182106.1	2008	2005–2009		Leaf	0.000676532		0					Linear
D1I|Laos|KC182107.1|2008	D1I	D1I	Laos	KC182107.1	2008	2005–2009		Leaf	0.00135373		0					Linear
D1I|Laos|KC182113.1|2010	D1I	D1I	Laos	KC182113.1	2010	2010–2014		Leaf	1.0106e-06		0					Linear
D1I|Laos|KF926700.1|2011	D1I	D1I	Laos	KF926700.1	2011	2010–2014		Leaf	1.0106e-06		0					Linear
D1I|Laos|KY849701.1|2009	D1I	D1I	Laos	KY849701.1	2009	2005–2009		Leaf	0.000674039		0					Linear
D1I|Laos|KY849704.1|2011	D1I	D1I	Laos	KY849704.1	2011	2010–2014		Leaf	0.00339789		0					Linear
D1I|Laos|KY849705.1|2008	D1I	D1I	Laos	KY849705.1	2008	2005–2009		Leaf	0		0					Linear
D1I|Laos|KY849706.1|2008	D1I	D1I	Laos	KY849706.1	2008	2005–2009		Leaf	0.000677524		0					Linear
D1I|Laos|KY849707.1|2009	D1I	D1I	Laos	KY849707.1	2009	2005–2009		Leaf	0		0					Linear
D1I|Laos|KY849709.1|2009	D1I	D1I	Laos	KY849709.1	2009	2005–2009		Leaf	2.3529e-06		0					Linear
D1I|Laos|KY849714.1|2009	D1I	D1I	Laos	KY849714.1	2009	2005–2009		Leaf	0		0					Linear
D1I|Laos|KY849715.1|2009	D1I	D1I	Laos	KY849715.1	2009	2005–2009		Leaf	0.000674801		0					Linear
D1I|Laos|KY849718.1|2009	D1I	D1I	Laos	KY849718.1	2009	2005–2009		Leaf	2.3529e-06		0					Linear
D1I|Laos|KY849720.1|2009	D1I	D1I	Laos	KY849720.1	2009	2005–2009		Leaf	2.334e-06		0					Linear
D1I|Laos|KY849723.1|2010	D1I	D1I	Laos	KY849723.1	2010	2010–2014		Leaf	0.00135047		0					Linear
D1I|Laos|KY849724.1|2009	D1I	D1I	Laos	KY849724.1	2009	2005–2009		Leaf	0		0					Linear
D1I|Laos|KY849725.1|2009	D1I	D1I	Laos	KY849725.1	2009	2005–2009		Leaf	1.0106e-06		0					Linear
D1I|Laos|KY849727.1|2009	D1I	D1I	Laos	KY849727.1	2009	2005–2009		Leaf	2.3122e-06		0					Linear
D1I|Laos|KY849728.1|2009	D1I	D1I	Laos	KY849728.1	2009	2005–2009		Leaf	0		0					Linear
D1I|Laos|KY849729.1|2009	D1I	D1I	Laos	KY849729.1	2009	2005–2009		Leaf	0.000677233		0					Linear
D1I|Laos|KY849734.1|2010	D1I	D1I	Laos	KY849734.1	2010	2010–2014		Leaf	1.0106e-06		0					Linear
D1I|Laos|KY849735.1|2010	D1I	D1I	Laos	KY849735.1	2010	2010–2014		Leaf	1.0106e-06		0					Linear
D1I|Laos|KY849736.1|2010	D1I	D1I	Laos	KY849736.1	2010	2010–2014		Leaf	2.3535e-06		0					Linear
D1I|Laos|KY849737.1|2010	D1I	D1I	Laos	KY849737.1	2010	2010–2014		Leaf	0.00067713		0					Linear
D1I|Laos|KY849738.1|2010	D1I	D1I	Laos	KY849738.1	2010	2010–2014		Leaf	0.000677506		0					Linear
D1I|Laos|KY849740.1|2008	D1I	D1I	Laos	KY849740.1	2008	2005–2009		Leaf	0		0					Linear
D1I|Laos|KY849741.1|2008	D1I	D1I	Laos	KY849741.1	2008	2005–2009		Leaf	2.3857e-06		0					Linear
D1I|Laos|KY849742.1|2009	D1I	D1I	Laos	KY849742.1	2009	2005–2009		Leaf	0		0					Linear
D1I|Laos|KY849743.1|2010	D1I	D1I	Laos	KY849743.1	2010	2010–2014		Leaf	1.0106e-06		0					Linear
D1I|Laos|KY849744.1|2010	D1I	D1I	Laos	KY849744.1	2010	2010–2014		Leaf	2.0199e-06		0					Linear
D1I|Laos|KY849745.1|2009	D1I	D1I	Laos	KY849745.1	2009	2005–2009		Leaf	0.0013548		0					Linear
D1I|Laos|KY849746.1|2009	D1I	D1I	Laos	KY849746.1	2009	2005–2009		Leaf	0		0					Linear
D1I|Laos|KY849749.1|2008	D1I	D1I	Laos	KY849749.1	2008	2005–2009		Leaf	0.000676455		0					Linear
D1I|Laos|KY849750.1|2009	D1I	D1I	Laos	KY849750.1	2009	2005–2009		Leaf	2.7554e-06		0					Linear
D1I|Laos|MG877552.1|2012	D1I	D1I	Laos	MG877552.1	2012	2010–2014		Leaf	0.00135702		0					Linear
D1I|Laos|MN628181.1|2010	D1I	D1I	Laos	MN628181.1	2010	2010–2014		Leaf	0.000678375		0					Linear
D1I|Laos|MN628182.1|2010	D1I	D1I	Laos	MN628182.1	2010	2010–2014		Leaf	2.1179e-06		0					Linear
D1I|Laos|MN628183.1|2010	D1I	D1I	Laos	MN628183.1	2010	2010–2014		Leaf	0.000676387		0					Linear
D1I|Laos|MN628184.1|2012	D1I	D1I	Laos	MN628184.1	2012	2010–2014		Leaf	2.1451e-06		0					Linear
D1I|Laos|MN628185.1|2011	D1I	D1I	Laos	MN628185.1	2011	2010–2014		Leaf	2.1178e-06		0					Linear
D1I|Laos|MN628186.1|2012	D1I	D1I	Laos	MN628186.1	2012	2010–2014		Leaf	2.3419e-06		0					Linear
D1I|Laos|MN628187.1|2012	D1I	D1I	Laos	MN628187.1	2012	2010–2014		Leaf	2.2996e-06		0					Linear
D1I|Laos|MN628188.1|2012	D1I	D1I	Laos	MN628188.1	2012	2010–2014		Leaf	2.6475e-06		0					Linear
D1I|Laos|MN628190.1|2014	D1I	D1I	Laos	MN628190.1	2014	2010–2014		Leaf	1.0106e-06		0					Linear
D1I|Laos|MN628191.1|2010	D1I	D1I	Laos	MN628191.1	2010	2010–2014		Leaf	0.000676784		0					Linear
D1I|Laos|MN628192.1|2010	D1I	D1I	Laos	MN628192.1	2010	2010–2014		Leaf	0.00135564		0					Linear
D1I|Laos|MN628198.1|2010	D1I	D1I	Laos	MN628198.1	2010	2010–2014		Leaf	1.0106e-06		0					Linear
D1I|Laos|MN628199.1|2012	D1I	D1I	Laos	MN628199.1	2012	2010–2014		Leaf	1.0106e-06		0					Linear
D1I|Laos|MN628200.1|2012	D1I	D1I	Laos	MN628200.1	2012	2010–2014		Leaf	1.0106e-06		0					Linear
D1I|Laos|MN628201.1|2012	D1I	D1I	Laos	MN628201.1	2012	2010–2014		Leaf	1.0106e-06		0					Linear
D1I|Laos|MN628202.1|2012	D1I	D1I	Laos	MN628202.1	2012	2010–2014		Leaf	0		0					Linear
D1I|Laos|MN628203.1|2012	D1I	D1I	Laos	MN628203.1	2012	2010–2014		Leaf	1.0106e-06		0					Linear
D1I|Laos|MN628204.1|2012	D1I	D1I	Laos	MN628204.1	2012	2010–2014		Leaf	2.3418e-06		0					Linear
D1I|Laos|MN628205.1|2012	D1I	D1I	Laos	MN628205.1	2012	2010–2014		Leaf	0.000677952		0					Linear
D1I|Laos|MN628206.1|2012	D1I	D1I	Laos	MN628206.1	2012	2010–2014		Leaf	0		0					Linear
D1I|Laos|MN628207.1|2015	D1I	D1I	Laos	MN628207.1	2015	2015–2019		Leaf	0.00067679		0					Linear
D1I|Laos|MN628208.1|2015	D1I	D1I	Laos	MN628208.1	2015	2015–2019		Leaf	0.000675992		0					Linear
D1I|Laos|MN628209.1|2015	D1I	D1I	Laos	MN628209.1	2015	2015–2019		Leaf	0.000677525		0					Linear
D1I|Laos|MN628210.1|2015	D1I	D1I	Laos	MN628210.1	2015	2015–2019		Leaf	0.000677139		0					Linear
D1I|Laos|MN628211.1|2015	D1I	D1I	Laos	MN628211.1	2015	2015–2019		Leaf	1.0106e-06		0					Linear
D1I|Laos|MN628213.1|2015	D1I	D1I	Laos	MN628213.1	2015	2015–2019		Leaf	1.0106e-06		0					Linear
D1I|Laos|MN628214.1|2015	D1I	D1I	Laos	MN628214.1	2015	2015–2019		Leaf	0		0					Linear
D1I|Laos|MN628215.1|2015	D1I	D1I	Laos	MN628215.1	2015	2015–2019		Leaf	0.000676369		0					Linear
D1I|Laos|MN628218.1|2015	D1I	D1I	Laos	MN628218.1	2015	2015–2019		Leaf	2.1067e-06		0					Linear
D1I|Laos|MN628220.1|2015	D1I	D1I	Laos	MN628220.1	2015	2015–2019		Leaf	1.0106e-06		0					Linear
D1I|Laos|MN628222.1|2015	D1I	D1I	Laos	MN628222.1	2015	2015–2019		Leaf	0.00135431		0					Linear
D1I|Laos|MN628223.1|2015	D1I	D1I	Laos	MN628223.1	2015	2015–2019		Leaf	1.0106e-06		0					Linear
D1I|Laos|MN628225.1|2015	D1I	D1I	Laos	MN628225.1	2015	2015–2019		Leaf	0.000677205		0					Linear
D1I|Laos|MN628226.1|2015	D1I	D1I	Laos	MN628226.1	2015	2015–2019		Leaf	1.0106e-06		0					Linear
D1I|Laos|MN628227.1|2015	D1I	D1I	Laos	MN628227.1	2015	2015–2019		Leaf	2.2994e-06		0					Linear
D1I|Laos|MN628229.1|2015	D1I	D1I	Laos	MN628229.1	2015	2015–2019		Leaf	0.00135607		0					Linear
D1I|Laos|MN628231.1|2016	D1I	D1I	Laos	MN628231.1	2016	2015–2019		Leaf	0.000676821		0					Linear
D1I|Laos|MW228042.1|2019	D1I	D1I	Laos	MW228042.1	2019	2015–2019		Leaf	0.00409117		0					Linear
D1I|Laos|MW228043.1|2019	D1I	D1I	Laos	MW228043.1	2019	2015–2019		Leaf	0.000676463		0					Linear
D1I|Laos|MW302777.1|2015	D1I	D1I	Laos	MW302777.1	2015	2015–2019		Leaf	0.000677122		0					Linear
D1I|Laos|MW559393.1|2015	D1I	D1I	Laos	MW559393.1	2015	2015–2019		Leaf	0		0					Linear
D1I|Laos|MW559394.1|2015	D1I	D1I	Laos	MW559394.1	2015	2015–2019		Leaf	1.0106e-06		0					Linear
D1I|Laos|MW559395.1|2015	D1I	D1I	Laos	MW559395.1	2015	2015–2019		Leaf	0		0					Linear
D1I|Laos|MW559396.1|2016	D1I	D1I	Laos	MW559396.1	2016	2015–2019		Leaf	0.0041097		0					Linear
D1I|Laos|MW559397.1|2016	D1I	D1I	Laos	MW559397.1	2016	2015–2019		Leaf	0.0027311		0					Linear
D1I|Laos|MW559398.1|2018	D1I	D1I	Laos	MW559398.1	2018	2015–2019		Leaf	0.00272885		0					Linear
D1I|Laos|MW559399.1|2019	D1I	D1I	Laos	MW559399.1	2019	2015–2019		Leaf	0.00203288		0					Linear
D1I|Laos|MW559400.1|2019	D1I	D1I	Laos	MW559400.1	2019	2015–2019		Leaf	0.00135197		0					Linear
D1I|Laos|MW559401.1|2019	D1I	D1I	Laos	MW559401.1	2019	2015–2019		Leaf	0.00135351		0					Linear
D1I|Laos|MW559402.1|2019	D1I	D1I	Laos	MW559402.1	2019	2015–2019		Leaf	1.0106e-06		0					Linear
D1I|Laos|MW559403.1|2019	D1I	D1I	Laos	MW559403.1	2019	2015–2019		Leaf	1.0106e-06		0					Linear
D1I|Laos|MW559404.1|2019	D1I	D1I	Laos	MW559404.1	2019	2015–2019		Leaf	0.00203293		0					Linear
D1I|Laos|MW559405.1|2019	D1I	D1I	Laos	MW559405.1	2019	2015–2019		Leaf	0.000679769		0					Linear
D1I|Laos|MW559406.1|2019	D1I	D1I	Laos	MW559406.1	2019	2015–2019		Leaf	1.0106e-06		0					Linear
D1I|Laos|MW559407.1|2019	D1I	D1I	Laos	MW559407.1	2019	2015–2019		Leaf	0.0020365		0					Linear
D1I|Laos|MW559408.1|2019	D1I	D1I	Laos	MW559408.1	2019	2015–2019		Leaf	0.000681911		0					Linear
D1I|Laos|MW559409.1|2019	D1I	D1I	Laos	MW559409.1	2019	2015–2019		Leaf	0.00135489		0					Linear
D1I|Laos|MW559410.1|2019	D1I	D1I	Laos	MW559410.1	2019	2015–2019		Leaf	1.0106e-06		0					Linear
D1I|Laos|MW559411.1|2020	D1I	D1I	Laos	MW559411.1	2020	2020–2023		Leaf	0.00271663		0					Linear
D1I|Laos|MW559412.1|2020	D1I	D1I	Laos	MW559412.1	2020	2020–2023		Leaf	0.00135406		0					Linear
D1I|Laos|MW559413.1|2020	D1I	D1I	Laos	MW559413.1	2020	2020–2023		Leaf	1.0106e-06		0					Linear
D1I|Laos|MW559414.1|2020	D1I	D1I	Laos	MW559414.1	2020	2020–2023		Leaf	0.000676613		0					Linear
D1I|Laos|MW559415.1|2020	D1I	D1I	Laos	MW559415.1	2020	2020–2023		Leaf	2.7197e-06		0					Linear
D1I|Laos|MW559416.1|2020	D1I	D1I	Laos	MW559416.1	2020	2020–2023		Leaf	1.0106e-06		0					Linear
D1I|Laos|MW559417.1|2020	D1I	D1I	Laos	MW559417.1	2020	2020–2023		Leaf	2.9735e-06		0					Linear
D1I|Laos|MW559418.1|2020	D1I	D1I	Laos	MW559418.1	2020	2020–2023		Leaf	1.0106e-06		0					Linear
D1I|Laos|MW559419.1|2020	D1I	D1I	Laos	MW559419.1	2020	2020–2023		Leaf	0.00203389		0					Linear
D1I|Malaysia|EU448395.1|2007	D1I	D1I	Malaysia	EU448395.1	2007	2005–2009		Leaf	0.00469885		0					Linear
D1I|Malaysia|EU448400.1|2006	D1I	D1I	Malaysia	EU448400.1	2006	2005–2009		Leaf	0.000622194		0					Linear
D1I|Malaysia|FR666922.1|2004	D1I	D1I	Malaysia	FR666922.1	2004	2000–2004		Leaf	2.3822e-06		0					Linear
D1I|Malaysia|FR666923.1|2004	D1I	D1I	Malaysia	FR666923.1	2004	2000–2004		Leaf	0.000670767		0					Linear
D1I|Malaysia|FR666924.1|2005	D1I	D1I	Malaysia	FR666924.1	2005	2005–2009		Leaf	2.3701e-06		0					Linear
D1I|Malaysia|FR666925.1|2005	D1I	D1I	Malaysia	FR666925.1	2005	2005–2009		Leaf	0.000675884		0					Linear
D1I|Malaysia|FR666926.1|2004	D1I	D1I	Malaysia	FR666926.1	2004	2000–2004		Leaf	2.2013e-06		0					Linear
D1I|Malaysia|FR666927.1|2005	D1I	D1I	Malaysia	FR666927.1	2005	2005–2009		Leaf	0.00203346		0					Linear
D1I|Malaysia|FR666928.1|2005	D1I	D1I	Malaysia	FR666928.1	2005	2005–2009		Leaf	0.00203349		0					Linear
D1I|Malaysia|GQ328923.1|2004	D1I	D1I	Malaysia	GQ328923.1	2004	2000–2004		Leaf	0.00203355		0					Linear
D1I|Malaysia|JF967796.1|2008	D1I	D1I	Malaysia	JF967796.1	2008	2005–2009		Leaf	1.0106e-06		0					Linear
D1I|Malaysia|JF967821.1|2008	D1I	D1I	Malaysia	JF967821.1	2008	2005–2009		Leaf	0.000679267		0					Linear
D1I|Malaysia|JF967839.1|2008	D1I	D1I	Malaysia	JF967839.1	2008	2005–2009		Leaf	0.000676749		0					Linear
D1I|Malaysia|JF967847.1|2008	D1I	D1I	Malaysia	JF967847.1	2008	2005–2009		Leaf	0.00340139		0					Linear
D1I|Malaysia|JF967876.1|2009	D1I	D1I	Malaysia	JF967876.1	2009	2005–2009		Leaf	0.00272705		0					Linear
D1I|Malaysia|JF967887.1|2009	D1I	D1I	Malaysia	JF967887.1	2009	2005–2009		Leaf	0.00204085		0					Linear
D1I|Malaysia|JF967897.1|2010	D1I	D1I	Malaysia	JF967897.1	2010	2010–2014		Leaf	0.00755644		0					Linear
D1I|Malaysia|JF967911.1|2010	D1I	D1I	Malaysia	JF967911.1	2010	2010–2014		Leaf	0.00135815		0					Linear
D1I|Malaysia|JF967920.1|2010	D1I	D1I	Malaysia	JF967920.1	2010	2010–2014		Leaf	0.000679265		0					Linear
D1I|Malaysia|JN415511.1|2005	D1I	D1I	Malaysia	JN415511.1	2005	2005–2009		Leaf	0.000675864		0					Linear
D1I|Malaysia|JN415512.1|2008	D1I	D1I	Malaysia	JN415512.1	2008	2005–2009		Leaf	0.00135639		0					Linear
D1I|Malaysia|JN697057.1|2005	D1I	D1I	Malaysia	JN697057.1	2005	2005–2009		Leaf	0.00341374		0					Linear
D1I|Malaysia|JN697058.1|2005	D1I	D1I	Malaysia	JN697058.1	2005	2005–2009		Leaf	0.00272161		0					Linear
D1I|Malaysia|KJ806817.1|2012	D1I	D1I	Malaysia	KJ806817.1	2012	2010–2014		Leaf	0		0					Linear
D1I|Malaysia|KJ806819.1|2012	D1I	D1I	Malaysia	KJ806819.1	2012	2010–2014		Leaf	0.00136173		0					Linear
D1I|Malaysia|KJ806820.1|2012	D1I	D1I	Malaysia	KJ806820.1	2012	2010–2014		Leaf	0.00203934		0					Linear
D1I|Malaysia|KJ806821.1|2013	D1I	D1I	Malaysia	KJ806821.1	2013	2010–2014		Leaf	2.6256e-06		0					Linear
D1I|Malaysia|KJ806823.1|2013	D1I	D1I	Malaysia	KJ806823.1	2013	2010–2014		Leaf	0.000677036		0					Linear
D1I|Malaysia|KJ806824.1|2013	D1I	D1I	Malaysia	KJ806824.1	2013	2010–2014		Leaf	0.00203651		0					Linear
D1I|Malaysia|KJ806826.1|2013	D1I	D1I	Malaysia	KJ806826.1	2013	2010–2014		Leaf	0.000677179		0					Linear
D1I|Malaysia|KJ806828.1|2013	D1I	D1I	Malaysia	KJ806828.1	2013	2010–2014		Leaf	1.0106e-06		0					Linear
D1I|Malaysia|KJ806829.1|2013	D1I	D1I	Malaysia	KJ806829.1	2013	2010–2014		Leaf	0		0					Linear
D1I|Malaysia|KJ806830.1|2013	D1I	D1I	Malaysia	KJ806830.1	2013	2010–2014		Leaf	0		0					Linear
D1I|Malaysia|KJ806834.1|2013	D1I	D1I	Malaysia	KJ806834.1	2013	2010–2014		Leaf	0.000680707		0					Linear
D1I|Malaysia|KJ806835.1|2013	D1I	D1I	Malaysia	KJ806835.1	2013	2010–2014		Leaf	0		0					Linear
D1I|Malaysia|KJ806836.1|2013	D1I	D1I	Malaysia	KJ806836.1	2013	2010–2014		Leaf	1.0106e-06		0					Linear
D1I|Malaysia|KJ806843.1|2013	D1I	D1I	Malaysia	KJ806843.1	2013	2010–2014		Leaf	0.00617593		0					Linear
D1I|Malaysia|KJ806848.1|2013	D1I	D1I	Malaysia	KJ806848.1	2013	2010–2014		Leaf	0		0					Linear
D1I|Malaysia|KJ806852.1|2013	D1I	D1I	Malaysia	KJ806852.1	2013	2010–2014		Leaf	0.00136102		0					Linear
D1I|Malaysia|KJ806853.1|2013	D1I	D1I	Malaysia	KJ806853.1	2013	2010–2014		Leaf	0.00547593		0					Linear
D1I|Malaysia|KJ806855.1|2013	D1I	D1I	Malaysia	KJ806855.1	2013	2010–2014		Leaf	0.00135502		0					Linear
D1I|Malaysia|KJ806873.1|2014	D1I	D1I	Malaysia	KJ806873.1	2014	2010–2014		Leaf	2.8709e-06		0					Linear
D1I|Malaysia|KJ806874.1|2014	D1I	D1I	Malaysia	KJ806874.1	2014	2010–2014		Leaf	0		0					Linear
D1I|Malaysia|KT175084.1|2014	D1I	D1I	Malaysia	KT175084.1	2014	2010–2014		Leaf	0.000675908		0					Linear
D1I|Malaysia|KT825037.1|2015	D1I	D1I	Malaysia	KT825037.1	2015	2015–2019		Leaf	1.0106e-06		0					Linear
D1I|Malaysia|KT825038.1|2015	D1I	D1I	Malaysia	KT825038.1	2015	2015–2019		Leaf	0.00203652		0					Linear
D1I|Malaysia|KT825069.1|2015	D1I	D1I	Malaysia	KT825069.1	2015	2015–2019		Leaf	1.0106e-06		0					Linear
D1I|Malaysia|KU666939.1|2014	D1I	D1I	Malaysia	KU666939.1	2014	2010–2014		Leaf	0.00135375		0					Linear
D1I|Malaysia|KU666942.1|2014	D1I	D1I	Malaysia	KU666942.1	2014	2010–2014		Leaf	0.000676543		0					Linear
D1I|Malaysia|KX452052.1|2014	D1I	D1I	Malaysia	KX452052.1	2014	2010–2014		Leaf	0.000675808		0					Linear
D1I|Malaysia|KX452053.1|2014	D1I	D1I	Malaysia	KX452053.1	2014	2010–2014		Leaf	0.000676071		0					Linear
D1I|Malaysia|KX452056.1|2014	D1I	D1I	Malaysia	KX452056.1	2014	2010–2014		Leaf	0.00135614		0					Linear
D1I|Malaysia|KX452058.1|2014	D1I	D1I	Malaysia	KX452058.1	2014	2010–2014		Leaf	0.00204291		0					Linear
D1I|Malaysia|KX452059.1|2014	D1I	D1I	Malaysia	KX452059.1	2014	2010–2014		Leaf	0.000675807		0					Linear
D1I|Malaysia|KX452060.1|2014	D1I	D1I	Malaysia	KX452060.1	2014	2010–2014		Leaf	0.00135378		0					Linear
D1I|Malaysia|KX452062.1|2014	D1I	D1I	Malaysia	KX452062.1	2014	2010–2014		Leaf	0.000676523		0					Linear
D1I|Malaysia|KX452068.1|2014	D1I	D1I	Malaysia	KX452068.1	2014	2010–2014		Leaf	2.7058e-06		0					Linear
D1I|Malaysia|KY818153.1|2012	D1I	D1I	Malaysia	KY818153.1	2012	2010–2014		Leaf	0.00271697		0					Linear
D1I|Malaysia|LC148022.1|2004	D1I	D1I	Malaysia	LC148022.1	2004	2000–2004		Leaf	0.00408702		0					Linear
D1I|Malaysia|MH048668.1|2014	D1I	D1I	Malaysia	MH048668.1	2014	2010–2014		Leaf	0.00203574		0					Linear
D1I|Malaysia|MH048670.1|2014	D1I	D1I	Malaysia	MH048670.1	2014	2010–2014		Leaf	0.00135434		0					Linear
D1I|Maldives|LC148030.1|2011	D1I	D1I	Maldives	LC148030.1	2011	2010–2014		Leaf	0.00134985		0					Linear
D1I|Maldives|OM281596.1|2019	D1I	D1I	Maldives	OM281596.1	2019	2015–2019		Leaf	2.051e-06		0					Linear
D1I|Myanmar|AY588273.1|1998	D1I	D1I	Myanmar	AY588273.1	1998	1995–1999		Leaf	1.0106e-06		0					Linear
D1I|Myanmar|AY606062.1|2001	D1I	D1I	Myanmar	AY606062.1	2001	2000–2004		Leaf	1.0106e-06		0					Linear
D1I|Myanmar|AY618210.1|2001	D1I	D1I	Myanmar	AY618210.1	2001	2000–2004		Leaf	1.0106e-06		0					Linear
D1I|Myanmar|AY618878.1|1999	D1I	D1I	Myanmar	AY618878.1	1999	1995–1999		Leaf	0.000686923		0					Linear
D1I|Myanmar|AY618879.1|2000	D1I	D1I	Myanmar	AY618879.1	2000	2000–2004		Leaf	0.00205033		0					Linear
D1I|Myanmar|AY618880.1|2000	D1I	D1I	Myanmar	AY618880.1	2000	2000–2004		Leaf	0.00693655		0					Linear
D1I|Myanmar|AY620946.1|2001	D1I	D1I	Myanmar	AY620946.1	2001	2000–2004		Leaf	0.00272559		0					Linear
D1I|Myanmar|AY620947.1|2001	D1I	D1I	Myanmar	AY620947.1	2001	2000–2004		Leaf	0.00204019		0					Linear
D1I|Myanmar|AY620949.1|2001	D1I	D1I	Myanmar	AY620949.1	2001	2000–2004		Leaf	0.00135838		0					Linear
D1I|Myanmar|AY620950.1|1999	D1I	D1I	Myanmar	AY620950.1	1999	1995–1999		Leaf	0.00272208		0					Linear
D1I|Myanmar|AY620952.1|2000	D1I	D1I	Myanmar	AY620952.1	2000	2000–2004		Leaf	0.00137509		0					Linear
D1I|Myanmar|AY620953.1|2001	D1I	D1I	Myanmar	AY620953.1	2001	2000–2004		Leaf	0.000678884		0					Linear
D1I|Myanmar|AY726549.1|2001	D1I	D1I	Myanmar	AY726549.1	2001	2000–2004		Leaf	1.0106e-06		0					Linear
D1I|Myanmar|AY726550.1|2001	D1I	D1I	Myanmar	AY726550.1	2001	2000–2004		Leaf	1.0106e-06		0					Linear
D1I|Myanmar|AY726551.1|2001	D1I	D1I	Myanmar	AY726551.1	2001	2000–2004		Leaf	0.000679663		0					Linear
D1I|Myanmar|AY726552.1|2002	D1I	D1I	Myanmar	AY726552.1	2002	2000–2004		Leaf	0.0013599		0					Linear
D1I|Myanmar|AY726554.1|1998	D1I	D1I	Myanmar	AY726554.1	1998	1995–1999		Leaf	1.0106e-06		0					Linear
D1I|Myanmar|JF967810.1|2008	D1I	D1I	Myanmar	JF967810.1	2008	2005–2009		Leaf	0.00135531		0					Linear
D1I|Myanmar|JF967840.1|2008	D1I	D1I	Myanmar	JF967840.1	2008	2005–2009		Leaf	0.00359893		0					Linear
D1I|Myanmar|JF967848.1|2008	D1I	D1I	Myanmar	JF967848.1	2008	2005–2009		Leaf	0.00203754		0					Linear
D1I|Myanmar|KJ470739.1|2013	D1I	D1I	Myanmar	KJ470739.1	2013	2010–2014		Leaf	0.000675124		0					Linear
D1I|Myanmar|KJ470740.1|2013	D1I	D1I	Myanmar	KJ470740.1	2013	2010–2014		Leaf	2.134e-06		0					Linear
D1I|Myanmar|KJ470741.1|2013	D1I	D1I	Myanmar	KJ470741.1	2013	2010–2014		Leaf	1.0106e-06		0					Linear
D1I|Myanmar|KJ470742.1|2013	D1I	D1I	Myanmar	KJ470742.1	2013	2010–2014		Leaf	2.3268e-06		0					Linear
D1I|Myanmar|KR051908.1|2013	D1I	D1I	Myanmar	KR051908.1	2013	2010–2014		Leaf	0.000645638		0					Linear
D1I|Myanmar|KR051909.1|2013	D1I	D1I	Myanmar	KR051909.1	2013	2010–2014		Leaf	0.00415154		0					Linear
D1I|Myanmar|KR051910.1|2013	D1I	D1I	Myanmar	KR051910.1	2013	2010–2014		Leaf	0.000674326		0					Linear
D1I|Myanmar|KR051911.1|2013	D1I	D1I	Myanmar	KR051911.1	2013	2010–2014		Leaf	0.000676061		0					Linear
D1I|Myanmar|KR051917.1|2013	D1I	D1I	Myanmar	KR051917.1	2013	2010–2014		Leaf	1.0106e-06		0					Linear
D1I|Myanmar|KR051919.1|2013	D1I	D1I	Myanmar	KR051919.1	2013	2010–2014		Leaf	1.0106e-06		0					Linear
D1I|Myanmar|KR051921.1|2013	D1I	D1I	Myanmar	KR051921.1	2013	2010–2014		Leaf	0.00203535		0					Linear
D1I|Myanmar|KR051922.1|2013	D1I	D1I	Myanmar	KR051922.1	2013	2010–2014		Leaf	1.0106e-06		0					Linear
D1I|Myanmar|KR051924.1|2013	D1I	D1I	Myanmar	KR051924.1	2013	2010–2014		Leaf	0.00135545		0					Linear
D1I|Myanmar|KR051925.1|2013	D1I	D1I	Myanmar	KR051925.1	2013	2010–2014		Leaf	0.00135449		0					Linear
D1I|Myanmar|KR051926.1|2013	D1I	D1I	Myanmar	KR051926.1	2013	2010–2014		Leaf	0.00135579		0					Linear
D1I|Myanmar|KR051927.1|2013	D1I	D1I	Myanmar	KR051927.1	2013	2010–2014		Leaf	2.3412e-06		0					Linear
D1I|Myanmar|KR051928.1|2013	D1I	D1I	Myanmar	KR051928.1	2013	2010–2014		Leaf	2.3291e-06		0					Linear
D1I|Myanmar|KR051930.1|2013	D1I	D1I	Myanmar	KR051930.1	2013	2010–2014		Leaf	0.00760169		0					Linear
D1I|Myanmar|KT175102.1|2007	D1I	D1I	Myanmar	KT175102.1	2007	2005–2009		Leaf	0.000677158		0					Linear
D1I|Myanmar|KT175103.1|2011	D1I	D1I	Myanmar	KT175103.1	2011	2010–2014		Leaf	0.00134653		0					Linear
D1I|Myanmar|KT825001.1|2013	D1I	D1I	Myanmar	KT825001.1	2013	2010–2014		Leaf	0.00135297		0					Linear
D1I|Myanmar|KT825039.1|2015	D1I	D1I	Myanmar	KT825039.1	2015	2015–2019		Leaf	1.0106e-06		0					Linear
D1I|Myanmar|KX357902.2|2015	D1I	D1I	Myanmar	KX357902.2	2015	2015–2019		Leaf	0.00272363		0					Linear
D1I|Myanmar|KX357916.2|2015	D1I	D1I	Myanmar	KX357916.2	2015	2015–2019		Leaf	1.0106e-06		0					Linear
D1I|Myanmar|KX357919.2|2015	D1I	D1I	Myanmar	KX357919.2	2015	2015–2019		Leaf	0.00135327		0					Linear
D1I|Myanmar|KX357920.2|2015	D1I	D1I	Myanmar	KX357920.2	2015	2015–2019		Leaf	1.0106e-06		0					Linear
D1I|Myanmar|KX357927.2|2015	D1I	D1I	Myanmar	KX357927.2	2015	2015–2019		Leaf	0.000676563		0					Linear
D1I|Myanmar|KX357932.2|2015	D1I	D1I	Myanmar	KX357932.2	2015	2015–2019		Leaf	0.00135141		0					Linear
D1I|Myanmar|KX357939.2|2015	D1I	D1I	Myanmar	KX357939.2	2015	2015–2019		Leaf	1.0106e-06		0					Linear
D1I|Myanmar|KX357945.2|2015	D1I	D1I	Myanmar	KX357945.2	2015	2015–2019		Leaf	0.000674666		0					Linear
D1I|Myanmar|KX357947.2|2015	D1I	D1I	Myanmar	KX357947.2	2015	2015–2019		Leaf	0.000675053		0					Linear
D1I|Myanmar|KX357948.2|2015	D1I	D1I	Myanmar	KX357948.2	2015	2015–2019		Leaf	0.00135585		0					Linear
D1I|Myanmar|KX357949.2|2015	D1I	D1I	Myanmar	KX357949.2	2015	2015–2019		Leaf	0.00203543		0					Linear
D1I|Myanmar|KX357955.2|2015	D1I	D1I	Myanmar	KX357955.2	2015	2015–2019		Leaf	0.000673524		0					Linear
D1I|Myanmar|KX357966.2|2015	D1I	D1I	Myanmar	KX357966.2	2015	2015–2019		Leaf	0.00271525		0					Linear
D1I|Myanmar|KX357974.2|2015	D1I	D1I	Myanmar	KX357974.2	2015	2015–2019		Leaf	0.000676939		0					Linear
D1I|Myanmar|MG523199.1|2017	D1I	D1I	Myanmar	MG523199.1	2017	2015–2019		Leaf	0		0					Linear
D1I|Myanmar|MG523234.1|2017	D1I	D1I	Myanmar	MG523234.1	2017	2015–2019		Leaf	0.000677115		0					Linear
D1I|Myanmar|MG696640.1|2017	D1I	D1I	Myanmar	MG696640.1	2017	2015–2019		Leaf	0		0					Linear
D1I|Myanmar|MG696641.1|2017	D1I	D1I	Myanmar	MG696641.1	2017	2015–2019		Leaf	2.3589e-06		0					Linear
D1I|Myanmar|MG696644.1|2017	D1I	D1I	Myanmar	MG696644.1	2017	2015–2019		Leaf	0		0					Linear
D1I|Myanmar|MG696645.1|2017	D1I	D1I	Myanmar	MG696645.1	2017	2015–2019		Leaf	2.4659e-06		0					Linear
D1I|Myanmar|MG696647.1|2017	D1I	D1I	Myanmar	MG696647.1	2017	2015–2019		Leaf	0		0					Linear
D1I|Myanmar|MG696650.1|2017	D1I	D1I	Myanmar	MG696650.1	2017	2015–2019		Leaf	1.0106e-06		0					Linear
D1I|Myanmar|MG696651.1|2017	D1I	D1I	Myanmar	MG696651.1	2017	2015–2019		Leaf	0		0					Linear
D1I|Myanmar|MG696653.1|2017	D1I	D1I	Myanmar	MG696653.1	2017	2015–2019		Leaf	0		0					Linear
D1I|Myanmar|MG696654.1|2017	D1I	D1I	Myanmar	MG696654.1	2017	2015–2019		Leaf	0		0					Linear
D1I|Myanmar|MG696655.1|2017	D1I	D1I	Myanmar	MG696655.1	2017	2015–2019		Leaf	0		0					Linear
D1I|Myanmar|MG696656.1|2017	D1I	D1I	Myanmar	MG696656.1	2017	2015–2019		Leaf	0		0					Linear
D1I|Myanmar|MH729967.1|2017	D1I	D1I	Myanmar	MH729967.1	2017	2015–2019		Leaf	0		0					Linear
D1I|Myanmar|MW302768.1|2015	D1I	D1I	Myanmar	MW302768.1	2015	2015–2019		Leaf	0.000674451		0					Linear
D1I|Myanmar|MW302787.1|2014	D1I	D1I	Myanmar	MW302787.1	2014	2010–2014		Leaf	0		0					Linear
D1I|Myanmar|MW302789.1|2014	D1I	D1I	Myanmar	MW302789.1	2014	2010–2014		Leaf	1.0106e-06		0					Linear
D1I|Myanmar|MW302793.1|2014	D1I	D1I	Myanmar	MW302793.1	2014	2010–2014		Leaf	0.000675849		0					Linear
D1I|Myanmar|MW302798.1|2016	D1I	D1I	Myanmar	MW302798.1	2016	2015–2019		Leaf	0		0					Linear
D1I|Myanmar|MW302802.1|2015	D1I	D1I	Myanmar	MW302802.1	2015	2015–2019		Leaf	0.00271788		0					Linear
D1I|Myanmar|MW302806.1|2016	D1I	D1I	Myanmar	MW302806.1	2016	2015–2019		Leaf	1.0106e-06		0					Linear
D1I|Myanmar|MW302808.1|2016	D1I	D1I	Myanmar	MW302808.1	2016	2015–2019		Leaf	0		0					Linear
D1I|Myanmar|MW302809.1|2016	D1I	D1I	Myanmar	MW302809.1	2016	2015–2019		Leaf	0		0					Linear
D1I|Myanmar|MW302811.1|2016	D1I	D1I	Myanmar	MW302811.1	2016	2015–2019		Leaf	1.0106e-06		0					Linear
D1I|Myanmar|MW302812.1|2016	D1I	D1I	Myanmar	MW302812.1	2016	2015–2019		Leaf	0		0					Linear
D1I|Myanmar|MW302813.1|2016	D1I	D1I	Myanmar	MW302813.1	2016	2015–2019		Leaf	1.0106e-06		0					Linear
D1I|Myanmar|MW302814.1|2016	D1I	D1I	Myanmar	MW302814.1	2016	2015–2019		Leaf	1.0106e-06		0					Linear
D1I|Myanmar|MW302815.1|2016	D1I	D1I	Myanmar	MW302815.1	2016	2015–2019		Leaf	0		0					Linear
D1I|Myanmar|MW302817.1|2016	D1I	D1I	Myanmar	MW302817.1	2016	2015–2019		Leaf	0.000677092		0					Linear
D1I|Myanmar|MW302818.1|2016	D1I	D1I	Myanmar	MW302818.1	2016	2015–2019		Leaf	0.000675498		0					Linear
D1I|Myanmar|MW302823.1|2016	D1I	D1I	Myanmar	MW302823.1	2016	2015–2019		Leaf	0		0					Linear
D1I|Myanmar|MW302826.1|2016	D1I	D1I	Myanmar	MW302826.1	2016	2015–2019		Leaf	0.000676442		0					Linear
D1I|Myanmar|MW302828.1|2016	D1I	D1I	Myanmar	MW302828.1	2016	2015–2019		Leaf	0		0					Linear
D1I|Myanmar|MW302831.1|2014	D1I	D1I	Myanmar	MW302831.1	2014	2010–2014		Leaf	0.000674707		0					Linear
D1I|Myanmar|MW302840.1|2014	D1I	D1I	Myanmar	MW302840.1	2014	2010–2014		Leaf	2.1293e-06		0					Linear
D1I|Myanmar|MW302847.1|2014	D1I	D1I	Myanmar	MW302847.1	2014	2010–2014		Leaf	0		0					Linear
D1I|Myanmar|MW302856.1|2014	D1I	D1I	Myanmar	MW302856.1	2014	2010–2014		Leaf	0.00136351		0					Linear
D1I|Myanmar|MW302857.1|2014	D1I	D1I	Myanmar	MW302857.1	2014	2010–2014		Leaf	0.00203211		0					Linear
D1I|Myanmar|MW302858.1|2014	D1I	D1I	Myanmar	MW302858.1	2014	2010–2014		Leaf	0.000674603		0					Linear
D1I|Myanmar|MW302861.1|2014	D1I	D1I	Myanmar	MW302861.1	2014	2010–2014		Leaf	0		0					Linear
D1I|Myanmar|MW302862.1|2014	D1I	D1I	Myanmar	MW302862.1	2014	2010–2014		Leaf	0		0					Linear
D1I|Myanmar|MW302864.1|2014	D1I	D1I	Myanmar	MW302864.1	2014	2010–2014		Leaf	0.00834877		0					Linear
D1I|Myanmar|MW302879.1|2015	D1I	D1I	Myanmar	MW302879.1	2015	2015–2019		Leaf	0.00202913		0					Linear
D1I|Myanmar|MW302880.1|2014	D1I	D1I	Myanmar	MW302880.1	2014	2010–2014		Leaf	1.0106e-06		0					Linear
D1I|Myanmar|MW302882.1|2014	D1I	D1I	Myanmar	MW302882.1	2014	2010–2014		Leaf	0		0					Linear
D1I|Myanmar|MW302884.1|2014	D1I	D1I	Myanmar	MW302884.1	2014	2010–2014		Leaf	0.0013498		0					Linear
D1I|Myanmar|MW302888.1|2014	D1I	D1I	Myanmar	MW302888.1	2014	2010–2014		Leaf	0		0					Linear
D1I|Myanmar|MW302894.1|2014	D1I	D1I	Myanmar	MW302894.1	2014	2010–2014		Leaf	0.00135082		0					Linear
D1I|Myanmar|MW302896.1|2016	D1I	D1I	Myanmar	MW302896.1	2016	2015–2019		Leaf	0		0					Linear
D1I|Myanmar|MW369304.1|2018	D1I	D1I	Myanmar	MW369304.1	2018	2015–2019		Leaf	2.167e-06		0					Linear
D1I|Myanmar|MW369307.1|2018	D1I	D1I	Myanmar	MW369307.1	2018	2015–2019		Leaf	0.00135554		0					Linear
D1I|Myanmar|MW369308.1|2018	D1I	D1I	Myanmar	MW369308.1	2018	2015–2019		Leaf	1.0106e-06		0					Linear
D1I|Myanmar|MW369312.1|2018	D1I	D1I	Myanmar	MW369312.1	2018	2015–2019		Leaf	2.6892e-06		0					Linear
D1I|Myanmar|MW369314.1|2018	D1I	D1I	Myanmar	MW369314.1	2018	2015–2019		Leaf	0.00204569		0					Linear
D1I|Myanmar|MW369316.1|2018	D1I	D1I	Myanmar	MW369316.1	2018	2015–2019		Leaf	1.0106e-06		0					Linear
D1I|Myanmar|MW369319.1|2018	D1I	D1I	Myanmar	MW369319.1	2018	2015–2019		Leaf	0		0					Linear
D1I|Myanmar|MW369320.1|2018	D1I	D1I	Myanmar	MW369320.1	2018	2015–2019		Leaf	1.0106e-06		0					Linear
D1I|Myanmar|MW369322.1|2018	D1I	D1I	Myanmar	MW369322.1	2018	2015–2019		Leaf	0.00271015		0					Linear
D1I|Myanmar|MW369327.1|2018	D1I	D1I	Myanmar	MW369327.1	2018	2015–2019		Leaf	0.000673668		0					Linear
D1I|Myanmar|MW369328.1|2018	D1I	D1I	Myanmar	MW369328.1	2018	2015–2019		Leaf	1.0106e-06		0					Linear
D1I|Myanmar|MW369329.1|2018	D1I	D1I	Myanmar	MW369329.1	2018	2015–2019		Leaf	1.0106e-06		0					Linear
D1I|Myanmar|MW369330.1|2018	D1I	D1I	Myanmar	MW369330.1	2018	2015–2019		Leaf	0.00625023		0					Linear
D1I|Myanmar|MW793678.1|2017	D1I	D1I	Myanmar	MW793678.1	2017	2015–2019		Leaf	0.00205528		0					Linear
D1I|Myanmar|MW793682.1|2018	D1I	D1I	Myanmar	MW793682.1	2018	2015–2019		Leaf	0.0006576		0					Linear
D1I|Myanmar|MW793683.1|2017	D1I	D1I	Myanmar	MW793683.1	2017	2015–2019		Leaf	0.000674328		0					Linear
D1I|Myanmar|MW793684.1|2019	D1I	D1I	Myanmar	MW793684.1	2019	2015–2019		Leaf	0.00203173		0					Linear
D1I|Myanmar|MW793686.1|2019	D1I	D1I	Myanmar	MW793686.1	2019	2015–2019		Leaf	0.00134822		0					Linear
D1I|Myanmar|MW793688.1|2019	D1I	D1I	Myanmar	MW793688.1	2019	2015–2019		Leaf	0.00134969		0					Linear
D1I|Myanmar|MW793690.1|2019	D1I	D1I	Myanmar	MW793690.1	2019	2015–2019		Leaf	2.1738e-06		0					Linear
D1I|Myanmar|MW793691.1|2019	D1I	D1I	Myanmar	MW793691.1	2019	2015–2019		Leaf	0.0034021		0					Linear
D1I|Myanmar|MW793692.1|2019	D1I	D1I	Myanmar	MW793692.1	2019	2015–2019		Leaf	0.0013481		0					Linear
D1I|Myanmar|MW793693.1|2018	D1I	D1I	Myanmar	MW793693.1	2018	2015–2019		Leaf	0.000673607		0					Linear
D1I|Myanmar|MW793694.1|2018	D1I	D1I	Myanmar	MW793694.1	2018	2015–2019		Leaf	0		0					Linear
D1I|Myanmar|MW793695.1|2018	D1I	D1I	Myanmar	MW793695.1	2018	2015–2019		Leaf	0		0					Linear
D1I|Myanmar|MW793696.1|2017	D1I	D1I	Myanmar	MW793696.1	2017	2015–2019		Leaf	0.00409408		0					Linear
D1I|Myanmar|MW793697.1|2017	D1I	D1I	Myanmar	MW793697.1	2017	2015–2019		Leaf	0.000677741		0					Linear
D1I|Myanmar|MW793698.1|2019	D1I	D1I	Myanmar	MW793698.1	2019	2015–2019		Leaf	0.00409719		0					Linear
D1I|Myanmar|MW793699.1|2018	D1I	D1I	Myanmar	MW793699.1	2018	2015–2019		Leaf	0.000676481		0					Linear
D1I|Myanmar|MW793701.1|2018	D1I	D1I	Myanmar	MW793701.1	2018	2015–2019		Leaf	0.000676409		0					Linear
D1I|Myanmar|MW793703.1|2019	D1I	D1I	Myanmar	MW793703.1	2019	2015–2019		Leaf	0.00271775		0					Linear
D1I|Myanmar|MW793705.1|2019	D1I	D1I	Myanmar	MW793705.1	2019	2015–2019		Leaf	1.0106e-06		0					Linear
D1I|Myanmar|MW793706.1|2019	D1I	D1I	Myanmar	MW793706.1	2019	2015–2019		Leaf	0		0					Linear
D1I|Myanmar|MW793708.1|2017	D1I	D1I	Myanmar	MW793708.1	2017	2015–2019		Leaf	0.00491898		0					Linear
D1I|Myanmar|MW793710.1|2019	D1I	D1I	Myanmar	MW793710.1	2019	2015–2019		Leaf	0.000672099		0					Linear
D1I|Myanmar|MW945856.1|2005	D1I	D1I	Myanmar	MW945856.1	2005	2005–2009		Leaf	2.2083e-06		0					Linear
D1I|Myanmar|ON881145.1|2019	D1I	D1I	Myanmar	ON881145.1	2019	2015–2019		Leaf	2.3357e-06		0					Linear
D1I|Myanmar|ON908214.1|2019	D1I	D1I	Myanmar	ON908214.1	2019	2015–2019		Leaf	2.3279e-06		0					Linear
D1I|Myanmar|OP984871.1|2022	D1I	D1I	Myanmar	OP984871.1	2022	2020–2023		Leaf	0.0027539		0					Linear
D1I|Myanmar|OQ652966.1|2017	D1I	D1I	Myanmar	OQ652966.1	2017	2015–2019		Leaf	0.00548054		0					Linear
D1I|Myanmar|OR389011.1|2005	D1I	D1I	Myanmar	OR389011.1	2005	2005–2009		Leaf	2.0786e-06		0					Linear
D1I|Philippines|OQ579177.1|2016	D1I	D1I	Philippines	OQ579177.1	2016	2015–2019		Leaf	0		0					Linear
D1I|Philippines|OQ579178.1|2016	D1I	D1I	Philippines	OQ579178.1	2016	2015–2019		Leaf	0.000677079		0					Linear
D1I|Philippines|OQ579183.1|2016	D1I	D1I	Philippines	OQ579183.1	2016	2015–2019		Leaf	1.0106e-06		0					Linear
D1I|Philippines|OQ579285.1|2015	D1I	D1I	Philippines	OQ579285.1	2015	2015–2019		Leaf	0		0					Linear
D1I|Philippines|OR389293.1|1964	D1I	D1I	Philippines	OR389293.1	1964	Pre 1989		Leaf	0.0111791		0					Linear
D1I|Singapore|EU069593.1|2004	D1I	D1I	Singapore	EU069593.1	2004	2000–2004		Leaf	0.000676528		0					Linear
D1I|Singapore|EU069596.1|2005	D1I	D1I	Singapore	EU069596.1	2005	2005–2009		Leaf	0.000675717		0					Linear
D1I|Singapore|EU069598.1|2003	D1I	D1I	Singapore	EU069598.1	2003	2000–2004		Leaf	2.0537e-06		0					Linear
D1I|Singapore|EU069599.1|2002	D1I	D1I	Singapore	EU069599.1	2002	2000–2004		Leaf	0.000677918		0					Linear
D1I|Singapore|EU069600.1|2002	D1I	D1I	Singapore	EU069600.1	2002	2000–2004		Leaf	0.000676687		0					Linear
D1I|Singapore|EU069601.1|2003	D1I	D1I	Singapore	EU069601.1	2003	2000–2004		Leaf	0		0					Linear
D1I|Singapore|EU069603.1|2004	D1I	D1I	Singapore	EU069603.1	2004	2000–2004		Leaf	0.00135371		0					Linear
D1I|Singapore|EU069604.1|2005	D1I	D1I	Singapore	EU069604.1	2005	2005–2009		Leaf	1.0106e-06		0					Linear
D1I|Singapore|EU069605.1|2004	D1I	D1I	Singapore	EU069605.1	2004	2000–2004		Leaf	0.00203558		0					Linear
D1I|Singapore|EU069606.1|2004	D1I	D1I	Singapore	EU069606.1	2004	2000–2004		Leaf	1.0106e-06		0					Linear
D1I|Singapore|EU069607.1|2003	D1I	D1I	Singapore	EU069607.1	2003	2000–2004		Leaf	0.000677197		0					Linear
D1I|Singapore|EU069608.1|2003	D1I	D1I	Singapore	EU069608.1	2003	2000–2004		Leaf	1.0106e-06		0					Linear
D1I|Singapore|EU069609.1|2004	D1I	D1I	Singapore	EU069609.1	2004	2000–2004		Leaf	0.00203345		0					Linear
D1I|Singapore|EU069610.1|2003	D1I	D1I	Singapore	EU069610.1	2003	2000–2004		Leaf	1.0106e-06		0					Linear
D1I|Singapore|EU069612.1|2003	D1I	D1I	Singapore	EU069612.1	2003	2000–2004		Leaf	0.000675836		0					Linear
D1I|Singapore|EU069613.1|2004	D1I	D1I	Singapore	EU069613.1	2004	2000–2004		Leaf	0.00135371		0					Linear
D1I|Singapore|EU069614.1|2003	D1I	D1I	Singapore	EU069614.1	2003	2000–2004		Leaf	0		0					Linear
D1I|Singapore|EU069615.1|2003	D1I	D1I	Singapore	EU069615.1	2003	2000–2004		Leaf	0		0					Linear
D1I|Singapore|EU069616.1|2003	D1I	D1I	Singapore	EU069616.1	2003	2000–2004		Leaf	0		0					Linear
D1I|Singapore|EU069617.1|2003	D1I	D1I	Singapore	EU069617.1	2003	2000–2004		Leaf	0.00271625		0					Linear
D1I|Singapore|EU069618.1|2004	D1I	D1I	Singapore	EU069618.1	2004	2000–2004		Leaf	0.0047754		0					Linear
D1I|Singapore|EU069619.1|2004	D1I	D1I	Singapore	EU069619.1	2004	2000–2004		Leaf	2.8299e-06		0					Linear
D1I|Singapore|EU069620.1|2004	D1I	D1I	Singapore	EU069620.1	2004	2000–2004		Leaf	0.000676137		0					Linear
D1I|Singapore|EU069621.1|2004	D1I	D1I	Singapore	EU069621.1	2004	2000–2004		Leaf	0		0					Linear
D1I|Singapore|EU069622.1|2004	D1I	D1I	Singapore	EU069622.1	2004	2000–2004		Leaf	0.000676529		0					Linear
D1I|Singapore|EU069623.1|2004	D1I	D1I	Singapore	EU069623.1	2004	2000–2004		Leaf	1.0106e-06		0					Linear
D1I|Singapore|EU069624.1|2004	D1I	D1I	Singapore	EU069624.1	2004	2000–2004		Leaf	0		0					Linear
D1I|Singapore|EU081227.1|2005	D1I	D1I	Singapore	EU081227.1	2005	2005–2009		Leaf	0.000674776		0					Linear
D1I|Singapore|EU081229.1|2005	D1I	D1I	Singapore	EU081229.1	2005	2005–2009		Leaf	0		0					Linear
D1I|Singapore|EU081230.1|2005	D1I	D1I	Singapore	EU081230.1	2005	2005–2009		Leaf	2.5609e-06		0					Linear
D1I|Singapore|EU081233.1|2005	D1I	D1I	Singapore	EU081233.1	2005	2005–2009		Leaf	2.2085e-06		0					Linear
D1I|Singapore|EU081236.1|2005	D1I	D1I	Singapore	EU081236.1	2005	2005–2009		Leaf	0		0					Linear
D1I|Singapore|EU081237.1|2005	D1I	D1I	Singapore	EU081237.1	2005	2005–2009		Leaf	0		0					Linear
D1I|Singapore|EU081238.1|2005	D1I	D1I	Singapore	EU081238.1	2005	2005–2009		Leaf	0.000675868		0					Linear
D1I|Singapore|EU081239.1|2005	D1I	D1I	Singapore	EU081239.1	2005	2005–2009		Leaf	0.00135365		0					Linear
D1I|Singapore|EU081240.1|2005	D1I	D1I	Singapore	EU081240.1	2005	2005–2009		Leaf	0		0					Linear
D1I|Singapore|EU081244.1|2005	D1I	D1I	Singapore	EU081244.1	2005	2005–2009		Leaf	0		0					Linear
D1I|Singapore|EU081248.1|2005	D1I	D1I	Singapore	EU081248.1	2005	2005–2009		Leaf	0.000676528		0					Linear
D1I|Singapore|EU081252.1|2005	D1I	D1I	Singapore	EU081252.1	2005	2005–2009		Leaf	1.0106e-06		0					Linear
D1I|Singapore|EU081264.1|2005	D1I	D1I	Singapore	EU081264.1	2005	2005–2009		Leaf	0		0					Linear
D1I|Singapore|EU081269.1|2005	D1I	D1I	Singapore	EU081269.1	2005	2005–2009		Leaf	0		0					Linear
D1I|Singapore|EU081278.1|2005	D1I	D1I	Singapore	EU081278.1	2005	2005–2009		Leaf	0.000676508		0					Linear
D1I|Singapore|EU081280.1|2006	D1I	D1I	Singapore	EU081280.1	2006	2005–2009		Leaf	2.3538e-06		0					Linear
D1I|Singapore|EU081281.1|2006	D1I	D1I	Singapore	EU081281.1	2006	2005–2009		Leaf	0.000676491		0					Linear
D1I|Singapore|EU448399.1|2005	D1I	D1I	Singapore	EU448399.1	2005	2005–2009		Leaf	0		0					Linear
D1I|Singapore|FJ469907.1|2003	D1I	D1I	Singapore	FJ469907.1	2003	2000–2004		Leaf	1.0106e-06		0					Linear
D1I|Singapore|FJ469908.1|2003	D1I	D1I	Singapore	FJ469908.1	2003	2000–2004		Leaf	0.000676161		0					Linear
D1I|Singapore|FJ469909.1|2003	D1I	D1I	Singapore	FJ469909.1	2003	2000–2004		Leaf	0		0					Linear
D1I|Singapore|GQ357666.1|2008	D1I	D1I	Singapore	GQ357666.1	2008	2005–2009		Leaf	0		0					Linear
D1I|Singapore|GQ357668.1|2008	D1I	D1I	Singapore	GQ357668.1	2008	2005–2009		Leaf	0		0					Linear
D1I|Singapore|GQ357670.1|2008	D1I	D1I	Singapore	GQ357670.1	2008	2005–2009		Leaf	1.0106e-06		0					Linear
D1I|Singapore|GQ357672.1|2008	D1I	D1I	Singapore	GQ357672.1	2008	2005–2009		Leaf	0		0					Linear
D1I|Singapore|GQ357673.1|2008	D1I	D1I	Singapore	GQ357673.1	2008	2005–2009		Leaf	0		0					Linear
D1I|Singapore|GQ357674.1|2008	D1I	D1I	Singapore	GQ357674.1	2008	2005–2009		Leaf	0		0					Linear
D1I|Singapore|GQ357675.1|2008	D1I	D1I	Singapore	GQ357675.1	2008	2005–2009		Leaf	0.000677358		0					Linear
D1I|Singapore|GQ357676.1|2008	D1I	D1I	Singapore	GQ357676.1	2008	2005–2009		Leaf	0.000677278		0					Linear
D1I|Singapore|GQ357680.1|2008	D1I	D1I	Singapore	GQ357680.1	2008	2005–2009		Leaf	0.000676596		0					Linear
D1I|Singapore|GQ357684.1|2008	D1I	D1I	Singapore	GQ357684.1	2008	2005–2009		Leaf	0.00272898		0					Linear
D1I|Singapore|GQ357686.1|2008	D1I	D1I	Singapore	GQ357686.1	2008	2005–2009		Leaf	0		0					Linear
D1I|Singapore|GQ357687.1|2008	D1I	D1I	Singapore	GQ357687.1	2008	2005–2009		Leaf	2.1326e-06		0					Linear
D1I|Singapore|GQ357689.1|2007	D1I	D1I	Singapore	GQ357689.1	2007	2005–2009		Leaf	0.00484815		0					Linear
D1I|Singapore|GU370048.1|2008	D1I	D1I	Singapore	GU370048.1	2008	2005–2009		Leaf	1.0106e-06		0					Linear
D1I|Singapore|GU370049.1|2008	D1I	D1I	Singapore	GU370049.1	2008	2005–2009		Leaf	1.0106e-06		0					Linear
D1I|Singapore|JF960210.1|2009	D1I	D1I	Singapore	JF960210.1	2009	2005–2009		Leaf	0.002038		0					Linear
D1I|Singapore|JF960212.1|2009	D1I	D1I	Singapore	JF960212.1	2009	2005–2009		Leaf	0.00205415		0					Linear
D1I|Singapore|JF960213.1|2009	D1I	D1I	Singapore	JF960213.1	2009	2005–2009		Leaf	0.000678271		0					Linear
D1I|Singapore|JF960214.1|2009	D1I	D1I	Singapore	JF960214.1	2009	2005–2009		Leaf	0.000675031		0					Linear
D1I|Singapore|JF960215.1|2009	D1I	D1I	Singapore	JF960215.1	2009	2005–2009		Leaf	0.00135523		0					Linear
D1I|Singapore|JF960216.1|2009	D1I	D1I	Singapore	JF960216.1	2009	2005–2009		Leaf	0.000676115		0					Linear
D1I|Singapore|JF960217.1|2009	D1I	D1I	Singapore	JF960217.1	2009	2005–2009		Leaf	1.0106e-06		0					Linear
D1I|Singapore|JF960218.1|2009	D1I	D1I	Singapore	JF960218.1	2009	2005–2009		Leaf	0.00135524		0					Linear
D1I|Singapore|JF960219.1|2009	D1I	D1I	Singapore	JF960219.1	2009	2005–2009		Leaf	0.00135354		0					Linear
D1I|Singapore|JF960220.1|2010	D1I	D1I	Singapore	JF960220.1	2010	2010–2014		Leaf	0.000675409		0					Linear
D1I|Singapore|JF960221.1|2010	D1I	D1I	Singapore	JF960221.1	2010	2010–2014		Leaf	2.1246e-06		0					Linear
D1I|Singapore|JF960222.1|2010	D1I	D1I	Singapore	JF960222.1	2010	2010–2014		Leaf	0.000684246		0					Linear
D1I|Singapore|JF960223.1|2010	D1I	D1I	Singapore	JF960223.1	2010	2010–2014		Leaf	0.000673235		0					Linear
D1I|Singapore|JF960224.1|2010	D1I	D1I	Singapore	JF960224.1	2010	2010–2014		Leaf	1.0106e-06		0					Linear
D1I|Singapore|JF960225.1|2010	D1I	D1I	Singapore	JF960225.1	2010	2010–2014		Leaf	0		0					Linear
D1I|Singapore|JF960226.1|2010	D1I	D1I	Singapore	JF960226.1	2010	2010–2014		Leaf	1.0106e-06		0					Linear
D1I|Singapore|JF960227.1|2010	D1I	D1I	Singapore	JF960227.1	2010	2010–2014		Leaf	0		0					Linear
D1I|Singapore|JF960228.1|2010	D1I	D1I	Singapore	JF960228.1	2010	2010–2014		Leaf	0.00271969		0					Linear
D1I|Singapore|JF960229.1|2010	D1I	D1I	Singapore	JF960229.1	2010	2010–2014		Leaf	0		0					Linear
D1I|Singapore|JF960230.1|2010	D1I	D1I	Singapore	JF960230.1	2010	2010–2014		Leaf	0		0					Linear
D1I|Singapore|JF960231.1|2010	D1I	D1I	Singapore	JF960231.1	2010	2010–2014		Leaf	0		0					Linear
D1I|Singapore|JF960232.1|2010	D1I	D1I	Singapore	JF960232.1	2010	2010–2014		Leaf	0		0					Linear
D1I|Singapore|JF960233.1|2010	D1I	D1I	Singapore	JF960233.1	2010	2010–2014		Leaf	0		0					Linear
D1I|Singapore|JF960234.1|2010	D1I	D1I	Singapore	JF960234.1	2010	2010–2014		Leaf	0.000677243		0					Linear
D1I|Singapore|JF967813.1|2008	D1I	D1I	Singapore	JF967813.1	2008	2005–2009		Leaf	2.3173e-06		0					Linear
D1I|Singapore|JF967917.1|2010	D1I	D1I	Singapore	JF967917.1	2010	2010–2014		Leaf	0.001355		0					Linear
D1I|Singapore|JN022600.1|2008	D1I	D1I	Singapore	JN022600.1	2008	2005–2009		Leaf	0		0					Linear
D1I|Singapore|JN022601.1|2008	D1I	D1I	Singapore	JN022601.1	2008	2005–2009		Leaf	0		0					Linear
D1I|Singapore|JN196565.1|2008	D1I	D1I	Singapore	JN196565.1	2008	2005–2009		Leaf	0		0					Linear
D1I|Singapore|JN196566.1|2008	D1I	D1I	Singapore	JN196566.1	2008	2005–2009		Leaf	0.000678426		0					Linear
D1I|Singapore|JN380803.1|2009	D1I	D1I	Singapore	JN380803.1	2009	2005–2009		Leaf	1.0106e-06		0					Linear
D1I|Singapore|JN380804.1|2009	D1I	D1I	Singapore	JN380804.1	2009	2005–2009		Leaf	0		0					Linear
D1I|Singapore|JN380805.1|2009	D1I	D1I	Singapore	JN380805.1	2009	2005–2009		Leaf	0		0					Linear
D1I|Singapore|JN380806.1|2010	D1I	D1I	Singapore	JN380806.1	2010	2010–2014		Leaf	0.00412386		0					Linear
D1I|Singapore|JN380807.1|2010	D1I	D1I	Singapore	JN380807.1	2010	2010–2014		Leaf	0.00341578		0					Linear
D1I|Singapore|KJ806933.1|2005	D1I	D1I	Singapore	KJ806933.1	2005	2005–2009		Leaf	0		0					Linear
D1I|Singapore|KX224265.1|2014	D1I	D1I	Singapore	KX224265.1	2014	2010–2014		Leaf	1.0106e-06		0					Linear
D1I|Singapore|LC012534.1|2014	D1I	D1I	Singapore	LC012534.1	2014	2010–2014		Leaf	0		0					Linear
D1I|Singapore|MF033196.1|2011	D1I	D1I	Singapore	MF033196.1	2011	2010–2014		Leaf	2.0947e-06		0					Linear
D1I|Singapore|MF033199.1|2012	D1I	D1I	Singapore	MF033199.1	2012	2010–2014		Leaf	0.00135745		0					Linear
D1I|Singapore|MF033202.1|2012	D1I	D1I	Singapore	MF033202.1	2012	2010–2014		Leaf	0.00274478		0					Linear
D1I|Singapore|MF033203.1|2012	D1I	D1I	Singapore	MF033203.1	2012	2010–2014		Leaf	0.00135763		0					Linear
D1I|Singapore|MF033233.1|2015	D1I	D1I	Singapore	MF033233.1	2015	2015–2019		Leaf	0.000675998		0					Linear
D1I|Singapore|MF033245.1|2016	D1I	D1I	Singapore	MF033245.1	2016	2015–2019		Leaf	1.0106e-06		0					Linear
D1I|Singapore|MF033248.1|2016	D1I	D1I	Singapore	MF033248.1	2016	2015–2019		Leaf	0.0034107		0					Linear
D1I|Singapore|MF033249.1|2016	D1I	D1I	Singapore	MF033249.1	2016	2015–2019		Leaf	0.00271887		0					Linear
D1I|Singapore|MH679928.1|2012	D1I	D1I	Singapore	MH679928.1	2012	2010–2014		Leaf	0.00415105		0					Linear
D1I|Singapore|MH680019.1|2013	D1I	D1I	Singapore	MH680019.1	2013	2010–2014		Leaf	1.0106e-06		0					Linear
D1I|Singapore|MH680053.1|2013	D1I	D1I	Singapore	MH680053.1	2013	2010–2014		Leaf	0		0					Linear
D1I|Singapore|MH680202.1|2013	D1I	D1I	Singapore	MH680202.1	2013	2010–2014		Leaf	0		0					Linear
D1I|Singapore|MH680445.1|2014	D1I	D1I	Singapore	MH680445.1	2014	2010–2014		Leaf	0.00203329		0					Linear
D1I|Singapore|MH680446.1|2014	D1I	D1I	Singapore	MH680446.1	2014	2010–2014		Leaf	0.00135364		0					Linear
D1I|Singapore|MH680447.1|2014	D1I	D1I	Singapore	MH680447.1	2014	2010–2014		Leaf	1.0106e-06		0					Linear
D1I|Singapore|MH680461.1|2015	D1I	D1I	Singapore	MH680461.1	2015	2015–2019		Leaf	0.00136425		0					Linear
D1I|Singapore|MH680472.1|2015	D1I	D1I	Singapore	MH680472.1	2015	2015–2019		Leaf	2.7494e-06		0					Linear
D1I|Singapore|MH680474.1|2015	D1I	D1I	Singapore	MH680474.1	2015	2015–2019		Leaf	0.00341829		0					Linear
D1I|Singapore|MH680477.1|2015	D1I	D1I	Singapore	MH680477.1	2015	2015–2019		Leaf	0.00203348		0					Linear
D1I|Singapore|MH680490.1|2015	D1I	D1I	Singapore	MH680490.1	2015	2015–2019		Leaf	1.0106e-06		0					Linear
D1I|Singapore|MH680498.1|2015	D1I	D1I	Singapore	MH680498.1	2015	2015–2019		Leaf	0.00135304		0					Linear
D1I|Singapore|MH680504.1|2015	D1I	D1I	Singapore	MH680504.1	2015	2015–2019		Leaf	2.3012e-06		0					Linear
D1I|Singapore|MH680509.1|2016	D1I	D1I	Singapore	MH680509.1	2016	2015–2019		Leaf	2.331e-06		0					Linear
D1I|Singapore|MH680510.1|2016	D1I	D1I	Singapore	MH680510.1	2016	2015–2019		Leaf	1.0106e-06		0					Linear
D1I|Singapore|MH680512.1|2016	D1I	D1I	Singapore	MH680512.1	2016	2015–2019		Leaf	1.0106e-06		0					Linear
D1I|Singapore|MH680516.1|2016	D1I	D1I	Singapore	MH680516.1	2016	2015–2019		Leaf	1.0106e-06		0					Linear
D1I|Singapore|MH680525.1|2016	D1I	D1I	Singapore	MH680525.1	2016	2015–2019		Leaf	0.00274645		0					Linear
D1I|Singapore|OP410985.1|2010	D1I	D1I	Singapore	OP410985.1	2010	2010–2014		Leaf	1.0106e-06		0					Linear
D1I|Singapore|OP410988.1|2019	D1I	D1I	Singapore	OP410988.1	2019	2015–2019		Leaf	0.00273638		0					Linear
D1I|SriLanka|HQ891313.1|2009	D1I	D1I	SriLanka	HQ891313.1	2009	2005–2009		Leaf	0.000676225		0					Linear
D1I|SriLanka|HQ891314.1|2009	D1I	D1I	SriLanka	HQ891314.1	2009	2005–2009		Leaf	2.339e-06		0					Linear
D1I|SriLanka|HQ891315.1|2009	D1I	D1I	SriLanka	HQ891315.1	2009	2005–2009		Leaf	0.000676119		0					Linear
D1I|SriLanka|HQ891316.1|2009	D1I	D1I	SriLanka	HQ891316.1	2009	2005–2009		Leaf	0.00339936		0					Linear
D1I|SriLanka|JN054255.1|2010	D1I	D1I	SriLanka	JN054255.1	2010	2010–2014		Leaf	1.0106e-06		0					Linear
D1I|SriLanka|JN054256.1|2009	D1I	D1I	SriLanka	JN054256.1	2009	2005–2009		Leaf	0.00203179		0					Linear
D1I|SriLanka|KJ726662.1|2012	D1I	D1I	SriLanka	KJ726662.1	2012	2010–2014		Leaf	0.000676425		0					Linear
D1I|SriLanka|KJ726663.1|2012	D1I	D1I	SriLanka	KJ726663.1	2012	2010–2014		Leaf	2.149e-06		0					Linear
D1I|SriLanka|KJ726664.1|2012	D1I	D1I	SriLanka	KJ726664.1	2012	2010–2014		Leaf	0.00203693		0					Linear
D1I|SriLanka|KP398852.1|2014	D1I	D1I	SriLanka	KP398852.1	2014	2010–2014		Leaf	0.00135323		0					Linear
D1I|SriLanka|KT824979.1|2011	D1I	D1I	SriLanka	KT824979.1	2011	2010–2014		Leaf	1.0106e-06		0					Linear
D1I|SriLanka|KT824980.1|2011	D1I	D1I	SriLanka	KT824980.1	2011	2010–2014		Leaf	0.00203712		0					Linear
D1I|SriLanka|KT825027.1|2014	D1I	D1I	SriLanka	KT825027.1	2014	2010–2014		Leaf	0.00271534		0					Linear
D1I|SriLanka|KT825028.1|2014	D1I	D1I	SriLanka	KT825028.1	2014	2010–2014		Leaf	0.00204803		0					Linear
D1I|SriLanka|KT825029.1|2014	D1I	D1I	SriLanka	KT825029.1	2014	2010–2014		Leaf	0.00135684		0					Linear
D1I|SriLanka|KT825030.1|2014	D1I	D1I	SriLanka	KT825030.1	2014	2010–2014		Leaf	1.0106e-06		0					Linear
D1I|SriLanka|KT825049.1|2011	D1I	D1I	SriLanka	KT825049.1	2011	2010–2014		Leaf	2.3763e-06		0					Linear
D1I|SriLanka|KU509310.1|2013	D1I	D1I	SriLanka	KU509310.1	2013	2010–2014		Leaf	0.00203222		0					Linear
D1I|SriLanka|LC038143.1|2014	D1I	D1I	SriLanka	LC038143.1	2014	2010–2014		Leaf	2.3655e-06		0					Linear
D1I|SriLanka|MT006147.1|2018	D1I	D1I	SriLanka	MT006147.1	2018	2015–2019		Leaf	0.000678569		0					Linear
D1I|SriLanka|MZ520688.1|2015	D1I	D1I	SriLanka	MZ520688.1	2015	2015–2019		Leaf	1.0106e-06		0					Linear
D1I|SriLanka|MZ676072.1|2018	D1I	D1I	SriLanka	MZ676072.1	2018	2015–2019		Leaf	0.00271698		0					Linear
D1I|SriLanka|OL752439.1|2020	D1I	D1I	SriLanka	OL752439.1	2020	2020–2023		Leaf	0.00272637		0					Linear
D1I|SriLanka|OQ080034.1|2020	D1I	D1I	SriLanka	OQ080034.1	2020	2020–2023		Leaf	0.000676588		0					Linear
D1I|Thailand|AF425630.1|1980	D1I	D1I	Thailand	AF425630.1	1980	Pre 1989		Leaf	0.00273662		0					Linear
D1I|Thailand|AY732378.1|1982	D1I	D1I	Thailand	AY732378.1	1982	Pre 1989		Leaf	1.0106e-06		0					Linear
D1I|Thailand|AY732380.1|1988	D1I	D1I	Thailand	AY732380.1	1988	Pre 1989		Leaf	0.00410675		0					Linear
D1I|Thailand|AY732381.1|1988	D1I	D1I	Thailand	AY732381.1	1988	Pre 1989		Leaf	2.2838e-06		0					Linear
D1I|Thailand|AY732382.1|1991	D1I	D1I	Thailand	AY732382.1	1991	1990–1994		Leaf	1.0106e-06		0					Linear
D1I|Thailand|AY732383.1|1981	D1I	D1I	Thailand	AY732383.1	1981	Pre 1989		Leaf	0.0013797		0					Linear
D1I|Thailand|AY732384.1|1988	D1I	D1I	Thailand	AY732384.1	1988	Pre 1989		Leaf	0.00481006		0					Linear
D1I|Thailand|AY732385.1|1981	D1I	D1I	Thailand	AY732385.1	1981	Pre 1989		Leaf	2.0412e-06		0					Linear
D1I|Thailand|AY732386.1|2002	D1I	D1I	Thailand	AY732386.1	2002	2000–2004		Leaf	0		0					Linear
D1I|Thailand|AY732387.1|1995	D1I	D1I	Thailand	AY732387.1	1995	1995–1999		Leaf	1.0106e-06		0					Linear
D1I|Thailand|AY732388.1|1989	D1I	D1I	Thailand	AY732388.1	1989	Pre 1989		Leaf	0.00204665		0					Linear
D1I|Thailand|AY732390.1|1983	D1I	D1I	Thailand	AY732390.1	1983	Pre 1989		Leaf	0.00341461		0					Linear
D1I|Thailand|AY732393.1|1994	D1I	D1I	Thailand	AY732393.1	1994	1990–1994		Leaf	2.3605e-06		0					Linear
D1I|Thailand|AY732394.1|1981	D1I	D1I	Thailand	AY732394.1	1981	Pre 1989		Leaf	0.00136024		0					Linear
D1I|Thailand|AY732395.1|1992	D1I	D1I	Thailand	AY732395.1	1992	1990–1994		Leaf	0.00618556		0					Linear
D1I|Thailand|AY732396.1|1998	D1I	D1I	Thailand	AY732396.1	1998	1995–1999		Leaf	1.0106e-06		0					Linear
D1I|Thailand|AY732397.1|1982	D1I	D1I	Thailand	AY732397.1	1982	Pre 1989		Leaf	2.0769e-06		0					Linear
D1I|Thailand|AY732399.1|1993	D1I	D1I	Thailand	AY732399.1	1993	1990–1994		Leaf	0.00204812		0					Linear
D1I|Thailand|AY732400.1|1999	D1I	D1I	Thailand	AY732400.1	1999	1995–1999		Leaf	0.00204284		0					Linear
D1I|Thailand|AY732401.1|2001	D1I	D1I	Thailand	AY732401.1	2001	2000–2004		Leaf	2.2953e-06		0					Linear
D1I|Thailand|AY732402.1|1992	D1I	D1I	Thailand	AY732402.1	1992	1990–1994		Leaf	0.00136843		0					Linear
D1I|Thailand|AY732403.1|2002	D1I	D1I	Thailand	AY732403.1	2002	2000–2004		Leaf	2.3341e-06		0					Linear
D1I|Thailand|AY732404.1|1995	D1I	D1I	Thailand	AY732404.1	1995	1995–1999		Leaf	2.3284e-06		0					Linear
D1I|Thailand|AY732405.1|1992	D1I	D1I	Thailand	AY732405.1	1992	1990–1994		Leaf	0.00272087		0					Linear
D1I|Thailand|AY732406.1|1981	D1I	D1I	Thailand	AY732406.1	1981	Pre 1989		Leaf	0.000679667		0					Linear
D1I|Thailand|AY732409.1|2000	D1I	D1I	Thailand	AY732409.1	2000	2000–2004		Leaf	0.000674544		0					Linear
D1I|Thailand|AY732410.1|1989	D1I	D1I	Thailand	AY732410.1	1989	Pre 1989		Leaf	0.00275617		0					Linear
D1I|Thailand|AY732412.1|1992	D1I	D1I	Thailand	AY732412.1	1992	1990–1994		Leaf	0.00135676		0					Linear
D1I|Thailand|AY732413.1|1991	D1I	D1I	Thailand	AY732413.1	1991	1990–1994		Leaf	0.00068642		0					Linear
D1I|Thailand|AY732414.1|1991	D1I	D1I	Thailand	AY732414.1	1991	1990–1994		Leaf	2.1881e-06		0					Linear
D1I|Thailand|AY732415.1|1993	D1I	D1I	Thailand	AY732415.1	1993	1990–1994		Leaf	0.000675115		0					Linear
D1I|Thailand|AY732418.1|1997	D1I	D1I	Thailand	AY732418.1	1997	1995–1999		Leaf	0.00272678		0					Linear
D1I|Thailand|AY732419.1|2001	D1I	D1I	Thailand	AY732419.1	2001	2000–2004		Leaf	0		0					Linear
D1I|Thailand|AY732420.1|1986	D1I	D1I	Thailand	AY732420.1	1986	Pre 1989		Leaf	0.00342716		0					Linear
D1I|Thailand|AY732421.1|1980	D1I	D1I	Thailand	AY732421.1	1980	Pre 1989		Leaf	0.00137072		0					Linear
D1I|Thailand|AY732424.1|1993	D1I	D1I	Thailand	AY732424.1	1993	1990–1994		Leaf	0.00204841		0					Linear
D1I|Thailand|AY732425.1|1987	D1I	D1I	Thailand	AY732425.1	1987	Pre 1989		Leaf	0.00135953		0					Linear
D1I|Thailand|AY732426.1|1985	D1I	D1I	Thailand	AY732426.1	1985	Pre 1989		Leaf	1.0106e-06		0					Linear
D1I|Thailand|AY732431.1|1994	D1I	D1I	Thailand	AY732431.1	1994	1990–1994		Leaf	1.0106e-06		0					Linear
D1I|Thailand|AY732432.1|1986	D1I	D1I	Thailand	AY732432.1	1986	Pre 1989		Leaf	1.0106e-06		0					Linear
D1I|Thailand|AY732433.1|1989	D1I	D1I	Thailand	AY732433.1	1989	Pre 1989		Leaf	0.000677876		0					Linear
D1I|Thailand|AY732434.1|1998	D1I	D1I	Thailand	AY732434.1	1998	1995–1999		Leaf	0.00135609		0					Linear
D1I|Thailand|AY732435.1|1987	D1I	D1I	Thailand	AY732435.1	1987	Pre 1989		Leaf	0.00136855		0					Linear
D1I|Thailand|AY732436.1|1991	D1I	D1I	Thailand	AY732436.1	1991	1990–1994		Leaf	1.0106e-06		0					Linear
D1I|Thailand|AY732437.1|1988	D1I	D1I	Thailand	AY732437.1	1988	Pre 1989		Leaf	0.00204353		0					Linear
D1I|Thailand|AY732438.1|2001	D1I	D1I	Thailand	AY732438.1	2001	2000–2004		Leaf	2.3891e-06		0					Linear
D1I|Thailand|AY732439.1|1999	D1I	D1I	Thailand	AY732439.1	1999	1995–1999		Leaf	2.5459e-06		0					Linear
D1I|Thailand|AY732440.1|1987	D1I	D1I	Thailand	AY732440.1	1987	Pre 1989		Leaf	0.00135939		0					Linear
D1I|Thailand|AY732441.1|1990	D1I	D1I	Thailand	AY732441.1	1990	1990–1994		Leaf	2.4499e-06		0					Linear
D1I|Thailand|AY732442.1|1990	D1I	D1I	Thailand	AY732442.1	1990	1990–1994		Leaf	0.000677813		0					Linear
D1I|Thailand|AY732443.1|1999	D1I	D1I	Thailand	AY732443.1	1999	1995–1999		Leaf	0.0110962		0					Linear
D1I|Thailand|AY732444.1|1997	D1I	D1I	Thailand	AY732444.1	1997	1995–1999		Leaf	0.00412842		0					Linear
D1I|Thailand|AY732445.1|1987	D1I	D1I	Thailand	AY732445.1	1987	Pre 1989		Leaf	0.00204136		0					Linear
D1I|Thailand|AY732448.1|1990	D1I	D1I	Thailand	AY732448.1	1990	1990–1994		Leaf	0.00204149		0					Linear
D1I|Thailand|AY732451.1|2001	D1I	D1I	Thailand	AY732451.1	2001	2000–2004		Leaf	0.00135698		0					Linear
D1I|Thailand|AY732452.1|2000	D1I	D1I	Thailand	AY732452.1	2000	2000–2004		Leaf	1.0106e-06		0					Linear
D1I|Thailand|AY732453.1|1997	D1I	D1I	Thailand	AY732453.1	1997	1995–1999		Leaf	0.00270989		0					Linear
D1I|Thailand|AY732455.1|1996	D1I	D1I	Thailand	AY732455.1	1996	1995–1999		Leaf	0.000674923		0					Linear
D1I|Thailand|AY732456.1|1994	D1I	D1I	Thailand	AY732456.1	1994	1990–1994		Leaf	0.00410441		0					Linear
D1I|Thailand|AY732458.1|1999	D1I	D1I	Thailand	AY732458.1	1999	1995–1999		Leaf	0.0013612		0					Linear
D1I|Thailand|AY732459.1|1997	D1I	D1I	Thailand	AY732459.1	1997	1995–1999		Leaf	0.000674866		0					Linear
D1I|Thailand|AY732460.1|2000	D1I	D1I	Thailand	AY732460.1	2000	2000–2004		Leaf	0.00271682		0					Linear
D1I|Thailand|AY732461.1|1993	D1I	D1I	Thailand	AY732461.1	1993	1990–1994		Leaf	0.00348119		0					Linear
D1I|Thailand|AY732463.1|1993	D1I	D1I	Thailand	AY732463.1	1993	1990–1994		Leaf	0.00479595		0					Linear
D1I|Thailand|AY732465.1|1993	D1I	D1I	Thailand	AY732465.1	1993	1990–1994		Leaf	0.000677175		0					Linear
D1I|Thailand|AY732466.1|1990	D1I	D1I	Thailand	AY732466.1	1990	1990–1994		Leaf	0.00341347		0					Linear
D1I|Thailand|AY732470.1|1999	D1I	D1I	Thailand	AY732470.1	1999	1995–1999		Leaf	2.0223e-06		0					Linear
D1I|Thailand|AY732471.1|1992	D1I	D1I	Thailand	AY732471.1	1992	1990–1994		Leaf	0.00272753		0					Linear
D1I|Thailand|AY732472.1|1998	D1I	D1I	Thailand	AY732472.1	1998	1995–1999		Leaf	0.0013591		0					Linear
D1I|Thailand|AY732473.1|1995	D1I	D1I	Thailand	AY732473.1	1995	1995–1999		Leaf	2.3436e-06		0					Linear
D1I|Thailand|AY732477.1|1991	D1I	D1I	Thailand	AY732477.1	1991	1990–1994		Leaf	1.0106e-06		0					Linear
D1I|Thailand|AY732478.1|1991	D1I	D1I	Thailand	AY732478.1	1991	1990–1994		Leaf	2.169e-06		0					Linear
D1I|Thailand|AY732481.1|1982	D1I	D1I	Thailand	AY732481.1	1982	Pre 1989		Leaf	2.3728e-06		0					Linear
D1I|Thailand|AY732482.1|2001	D1I	D1I	Thailand	AY732482.1	2001	2000–2004		Leaf	2.2956e-06		0					Linear
D1I|Thailand|AY732483.1|1981	D1I	D1I	Thailand	AY732483.1	1981	Pre 1989		Leaf	1.0106e-06		0					Linear
D1I|Thailand|EU117308.1|2001	D1I	D1I	Thailand	EU117308.1	2001	2000–2004		Leaf	0		0					Linear
D1I|Thailand|EU448393.1|2003	D1I	D1I	Thailand	EU448393.1	2003	2000–2004		Leaf	0.000676984		0					Linear
D1I|Thailand|EU448394.1|2007	D1I	D1I	Thailand	EU448394.1	2007	2005–2009		Leaf	0.00251101		0					Linear
D1I|Thailand|FJ687426.1|2001	D1I	D1I	Thailand	FJ687426.1	2001	2000–2004		Leaf	1.0106e-06		0					Linear
D1I|Thailand|FJ687427.1|2001	D1I	D1I	Thailand	FJ687427.1	2001	2000–2004		Leaf	0		0					Linear
D1I|Thailand|FJ687430.1|2001	D1I	D1I	Thailand	FJ687430.1	2001	2000–2004		Leaf	1.0106e-06		0					Linear
D1I|Thailand|FJ687432.1|2001	D1I	D1I	Thailand	FJ687432.1	2001	2000–2004		Leaf	0		0					Linear
D1I|Thailand|FJ850068.1|2001	D1I	D1I	Thailand	FJ850068.1	2001	2000–2004		Leaf	2.958e-06		0					Linear
D1I|Thailand|HG316482.1|2010	D1I	D1I	Thailand	HG316482.1	2010	2010–2014		Leaf	0.000679615		0					Linear
D1I|Thailand|HM134239.1|2003	D1I	D1I	Thailand	HM134239.1	2003	2000–2004		Leaf	0.00271853		0					Linear
D1I|Thailand|HM469966.1|2007	D1I	D1I	Thailand	HM469966.1	2007	2005–2009		Leaf	0.000676521		0					Linear
D1I|Thailand|HM469967.1|2007	D1I	D1I	Thailand	HM469967.1	2007	2005–2009		Leaf	0.000676713		0					Linear
D1I|Thailand|JF967801.1|2008	D1I	D1I	Thailand	JF967801.1	2008	2005–2009		Leaf	0		0					Linear
D1I|Thailand|JF967803.1|2008	D1I	D1I	Thailand	JF967803.1	2008	2005–2009		Leaf	0.00135563		0					Linear
D1I|Thailand|JF967811.1|2008	D1I	D1I	Thailand	JF967811.1	2008	2005–2009		Leaf	0.00067913		0					Linear
D1I|Thailand|JF967812.1|2008	D1I	D1I	Thailand	JF967812.1	2008	2005–2009		Leaf	0.00478902		0					Linear
D1I|Thailand|JF967818.1|2008	D1I	D1I	Thailand	JF967818.1	2008	2005–2009		Leaf	0.00408611		0					Linear
D1I|Thailand|JF967819.1|2008	D1I	D1I	Thailand	JF967819.1	2008	2005–2009		Leaf	2.908e-06		0					Linear
D1I|Thailand|JF967820.1|2008	D1I	D1I	Thailand	JF967820.1	2008	2005–2009		Leaf	0.000676868		0					Linear
D1I|Thailand|JF967822.1|2008	D1I	D1I	Thailand	JF967822.1	2008	2005–2009		Leaf	0.00135648		0					Linear
D1I|Thailand|JF967826.1|2008	D1I	D1I	Thailand	JF967826.1	2008	2005–2009		Leaf	0.00545887		0					Linear
D1I|Thailand|JF967838.1|2008	D1I	D1I	Thailand	JF967838.1	2008	2005–2009		Leaf	0.00136427		0					Linear
D1I|Thailand|JF967879.1|2009	D1I	D1I	Thailand	JF967879.1	2009	2005–2009		Leaf	0.000678791		0					Linear
D1I|Thailand|JF967880.1|2009	D1I	D1I	Thailand	JF967880.1	2009	2005–2009		Leaf	0.00067762		0					Linear
D1I|Thailand|JF967884.1|2009	D1I	D1I	Thailand	JF967884.1	2009	2005–2009		Leaf	2.1102e-06		0					Linear
D1I|Thailand|JF967888.1|2009	D1I	D1I	Thailand	JF967888.1	2009	2005–2009		Leaf	2.192e-06		0					Linear
D1I|Thailand|JF967940.1|2010	D1I	D1I	Thailand	JF967940.1	2010	2010–2014		Leaf	0.00341783		0					Linear
D1I|Thailand|JF967945.1|2010	D1I	D1I	Thailand	JF967945.1	2010	2010–2014		Leaf	0.00272441		0					Linear
D1I|Thailand|JN415526.1|2008	D1I	D1I	Thailand	JN415526.1	2008	2005–2009		Leaf	0.000679396		0					Linear
D1I|Thailand|JN415527.1|2008	D1I	D1I	Thailand	JN415527.1	2008	2005–2009		Leaf	0.00271806		0					Linear
D1I|Thailand|JN415528.1|2010	D1I	D1I	Thailand	JN415528.1	2010	2010–2014		Leaf	2.1972e-06		0					Linear
D1I|Thailand|JN556045.1|2003	D1I	D1I	Thailand	JN556045.1	2003	2000–2004		Leaf	2.5084e-06		0					Linear
D1I|Thailand|JN638322.1|2000	D1I	D1I	Thailand	JN638322.1	2000	2000–2004		Leaf	2.3298e-06		0					Linear
D1I|Thailand|JN638326.1|2009	D1I	D1I	Thailand	JN638326.1	2009	2005–2009		Leaf	0.00203306		0					Linear
D1I|Thailand|JN638328.1|1985	D1I	D1I	Thailand	JN638328.1	1985	Pre 1989		Leaf	0.00204456		0					Linear
D1I|Thailand|JN638329.1|1986	D1I	D1I	Thailand	JN638329.1	1986	Pre 1989		Leaf	2.1006e-06		0					Linear
D1I|Thailand|JN638331.1|2000	D1I	D1I	Thailand	JN638331.1	2000	2000–2004		Leaf	1.0106e-06		0					Linear
D1I|Thailand|JN638334.1|2007	D1I	D1I	Thailand	JN638334.1	2007	2005–2009		Leaf	0.00135391		0					Linear
D1I|Thailand|JN638335.1|2009	D1I	D1I	Thailand	JN638335.1	2009	2005–2009		Leaf	0.00203135		0					Linear
D1I|Thailand|JN638336.1|1986	D1I	D1I	Thailand	JN638336.1	1986	Pre 1989		Leaf	1.0106e-06		0					Linear
D1I|Thailand|JN638337.1|1990	D1I	D1I	Thailand	JN638337.1	1990	1990–1994		Leaf	2.3573e-06		0					Linear
D1I|Thailand|JN638338.1|1992	D1I	D1I	Thailand	JN638338.1	1992	1990–1994		Leaf	0.00272843		0					Linear
D1I|Thailand|JN638339.1|1995	D1I	D1I	Thailand	JN638339.1	1995	1995–1999		Leaf	0.00134908		0					Linear
D1I|Thailand|JN638341.1|1987	D1I	D1I	Thailand	JN638341.1	1987	Pre 1989		Leaf	0.00204566		0					Linear
D1I|Thailand|JN638342.1|1990	D1I	D1I	Thailand	JN638342.1	1990	1990–1994		Leaf	0.00410657		0					Linear
D1I|Thailand|JN638343.1|1992	D1I	D1I	Thailand	JN638343.1	1992	1990–1994		Leaf	0.00407964		0					Linear
D1I|Thailand|JN638344.1|1995	D1I	D1I	Thailand	JN638344.1	1995	1995–1999		Leaf	0.00342491		0					Linear
D1I|Thailand|JQ993109.1|2007	D1I	D1I	Thailand	JQ993109.1	2007	2005–2009		Leaf	0.00272706		0					Linear
D1I|Thailand|JQ993111.1|2007	D1I	D1I	Thailand	JQ993111.1	2007	2005–2009		Leaf	0.0027166		0					Linear
D1I|Thailand|JQ993113.1|2007	D1I	D1I	Thailand	JQ993113.1	2007	2005–2009		Leaf	0		0					Linear
D1I|Thailand|JQ993114.1|2007	D1I	D1I	Thailand	JQ993114.1	2007	2005–2009		Leaf	1.0106e-06		0					Linear
D1I|Thailand|JQ993116.1|2007	D1I	D1I	Thailand	JQ993116.1	2007	2005–2009		Leaf	0		0					Linear
D1I|Thailand|JQ993117.1|2007	D1I	D1I	Thailand	JQ993117.1	2007	2005–2009		Leaf	1.0106e-06		0					Linear
D1I|Thailand|JQ993129.1|2006	D1I	D1I	Thailand	JQ993129.1	2006	2005–2009		Leaf	0		0					Linear
D1I|Thailand|JQ993133.1|2007	D1I	D1I	Thailand	JQ993133.1	2007	2005–2009		Leaf	0.00203515		0					Linear
D1I|Thailand|JQ993135.1|2007	D1I	D1I	Thailand	JQ993135.1	2007	2005–2009		Leaf	1.0106e-06		0					Linear
D1I|Thailand|JQ993136.1|2007	D1I	D1I	Thailand	JQ993136.1	2007	2005–2009		Leaf	0.00135617		0					Linear
D1I|Thailand|JQ993139.1|2007	D1I	D1I	Thailand	JQ993139.1	2007	2005–2009		Leaf	0		0					Linear
D1I|Thailand|JQ993140.1|2007	D1I	D1I	Thailand	JQ993140.1	2007	2005–2009		Leaf	0.00135734		0					Linear
D1I|Thailand|JQ993145.1|2007	D1I	D1I	Thailand	JQ993145.1	2007	2005–2009		Leaf	1.0106e-06		0					Linear
D1I|Thailand|JQ993146.1|2007	D1I	D1I	Thailand	JQ993146.1	2007	2005–2009		Leaf	0.000677556		0					Linear
D1I|Thailand|JQ993158.1|2006	D1I	D1I	Thailand	JQ993158.1	2006	2005–2009		Leaf	1.0106e-06		0					Linear
D1I|Thailand|JQ993164.1|2006	D1I	D1I	Thailand	JQ993164.1	2006	2005–2009		Leaf	0.000676763		0					Linear
D1I|Thailand|JQ993165.1|2006	D1I	D1I	Thailand	JQ993165.1	2006	2005–2009		Leaf	0		0					Linear
D1I|Thailand|JQ993174.1|2006	D1I	D1I	Thailand	JQ993174.1	2006	2005–2009		Leaf	0.000674857		0					Linear
D1I|Thailand|JQ993177.1|2006	D1I	D1I	Thailand	JQ993177.1	2006	2005–2009		Leaf	0		0					Linear
D1I|Thailand|JQ993183.1|2006	D1I	D1I	Thailand	JQ993183.1	2006	2005–2009		Leaf	1.0106e-06		0					Linear
D1I|Thailand|JQ993185.1|2006	D1I	D1I	Thailand	JQ993185.1	2006	2005–2009		Leaf	0		0					Linear
D1I|Thailand|JQ993190.1|2006	D1I	D1I	Thailand	JQ993190.1	2006	2005–2009		Leaf	0.000676814		0					Linear
D1I|Thailand|JQ993194.1|2005	D1I	D1I	Thailand	JQ993194.1	2005	2005–2009		Leaf	0.00203523		0					Linear
D1I|Thailand|JQ993195.1|2006	D1I	D1I	Thailand	JQ993195.1	2006	2005–2009		Leaf	0.000677563		0					Linear
D1I|Thailand|JQ993199.1|2007	D1I	D1I	Thailand	JQ993199.1	2007	2005–2009		Leaf	0		0					Linear
D1I|Thailand|JQ993201.1|2007	D1I	D1I	Thailand	JQ993201.1	2007	2005–2009		Leaf	0		0					Linear
D1I|Thailand|JQ993203.1|2006	D1I	D1I	Thailand	JQ993203.1	2006	2005–2009		Leaf	0		0					Linear
D1I|Thailand|JQ993204.1|2007	D1I	D1I	Thailand	JQ993204.1	2007	2005–2009		Leaf	1.0106e-06		0					Linear
D1I|Thailand|KJ545482.1|2013	D1I	D1I	Thailand	KJ545482.1	2013	2010–2014		Leaf	0.000676173		0					Linear
D1I|Thailand|KT373895.1|2009	D1I	D1I	Thailand	KT373895.1	2009	2005–2009		Leaf	0.000675972		0					Linear
D1I|Thailand|KT373896.1|2009	D1I	D1I	Thailand	KT373896.1	2009	2005–2009		Leaf	0.00203351		0					Linear
D1I|Thailand|KT373897.1|2009	D1I	D1I	Thailand	KT373897.1	2009	2005–2009		Leaf	0.00135574		0					Linear
D1I|Thailand|KT373899.1|2009	D1I	D1I	Thailand	KT373899.1	2009	2005–2009		Leaf	0.000677207		0					Linear
D1I|Thailand|KT373900.1|2009	D1I	D1I	Thailand	KT373900.1	2009	2005–2009		Leaf	1.0106e-06		0					Linear
D1I|Thailand|KT373901.1|2009	D1I	D1I	Thailand	KT373901.1	2009	2005–2009		Leaf	0.0027293		0					Linear
D1I|Thailand|KT373902.1|2009	D1I	D1I	Thailand	KT373902.1	2009	2005–2009		Leaf	0		0					Linear
D1I|Thailand|KT824993.1|2012	D1I	D1I	Thailand	KT824993.1	2012	2010–2014		Leaf	0.00135579		0					Linear
D1I|Thailand|KT824995.1|2012	D1I	D1I	Thailand	KT824995.1	2012	2010–2014		Leaf	2.9286e-06		0					Linear
D1I|Thailand|KT825013.1|2013	D1I	D1I	Thailand	KT825013.1	2013	2010–2014		Leaf	0.00272338		0					Linear
D1I|Thailand|KT825031.1|2014	D1I	D1I	Thailand	KT825031.1	2014	2010–2014		Leaf	0.0013537		0					Linear
D1I|Thailand|KU509256.1|2009	D1I	D1I	Thailand	KU509256.1	2009	2005–2009		Leaf	0.00480895		0					Linear
D1I|Thailand|KU509257.1|2008	D1I	D1I	Thailand	KU509257.1	2008	2005–2009		Leaf	0.0113668		0					Linear
D1I|Thailand|KU509259.1|2008	D1I	D1I	Thailand	KU509259.1	2008	2005–2009		Leaf	1.0106e-06		0					Linear
D1I|Thailand|KU509262.1|2008	D1I	D1I	Thailand	KU509262.1	2008	2005–2009		Leaf	0.00690068		0					Linear
D1I|Thailand|KU509289.1|2015	D1I	D1I	Thailand	KU509289.1	2015	2015–2019		Leaf	0		0					Linear
D1I|Thailand|KU509294.1|2014	D1I	D1I	Thailand	KU509294.1	2014	2010–2014		Leaf	0.0091077		0					Linear
D1I|Thailand|KU509314.1|2013	D1I	D1I	Thailand	KU509314.1	2013	2010–2014		Leaf	0.00411986		0					Linear
D1I|Thailand|KY234169.1|2015	D1I	D1I	Thailand	KY234169.1	2015	2015–2019		Leaf	2.0458e-06		0					Linear
D1I|Thailand|KY234170.1|2015	D1I	D1I	Thailand	KY234170.1	2015	2015–2019		Leaf	2.5768e-06		0					Linear
D1I|Thailand|KY495792.1|2015	D1I	D1I	Thailand	KY495792.1	2015	2015–2019		Leaf	0.00203536		0					Linear
D1I|Thailand|KY818149.1|2013	D1I	D1I	Thailand	KY818149.1	2013	2010–2014		Leaf	0.000676365		0					Linear
D1I|Thailand|KY818150.1|2013	D1I	D1I	Thailand	KY818150.1	2013	2010–2014		Leaf	0.0013534		0					Linear
D1I|Thailand|KY818152.1|2013	D1I	D1I	Thailand	KY818152.1	2013	2010–2014		Leaf	0.00135335		0					Linear
D1I|Thailand|KY818154.1|2012	D1I	D1I	Thailand	KY818154.1	2012	2010–2014		Leaf	0.00555941		0					Linear
D1I|Thailand|KY818156.1|2012	D1I	D1I	Thailand	KY818156.1	2012	2010–2014		Leaf	1.0106e-06		0					Linear
D1I|Thailand|KY818157.1|2012	D1I	D1I	Thailand	KY818157.1	2012	2010–2014		Leaf	1.0106e-06		0					Linear
D1I|Thailand|KY882504.1|2013	D1I	D1I	Thailand	KY882504.1	2013	2010–2014		Leaf	1.0106e-06		0					Linear
D1I|Thailand|LC410183.1|2017	D1I	D1I	Thailand	LC410183.1	2017	2015–2019		Leaf	0		0					Linear
D1I|Thailand|LC642557.1|2017	D1I	D1I	Thailand	LC642557.1	2017	2015–2019		Leaf	0		0					Linear
D1I|Thailand|LC642558.1|2017	D1I	D1I	Thailand	LC642558.1	2017	2015–2019		Leaf	1.0106e-06		0					Linear
D1I|Thailand|LC642559.1|2017	D1I	D1I	Thailand	LC642559.1	2017	2015–2019		Leaf	1.0106e-06		0					Linear
D1I|Thailand|LC642560.1|2017	D1I	D1I	Thailand	LC642560.1	2017	2015–2019		Leaf	1.0106e-06		0					Linear
D1I|Thailand|LC642561.1|2017	D1I	D1I	Thailand	LC642561.1	2017	2015–2019		Leaf	0		0					Linear
D1I|Thailand|LC642562.1|2017	D1I	D1I	Thailand	LC642562.1	2017	2015–2019		Leaf	0		0					Linear
D1I|Thailand|LC652827.1|2015	D1I	D1I	Thailand	LC652827.1	2015	2015–2019		Leaf	2.2308e-06		0					Linear
D1I|Thailand|LC652828.1|2015	D1I	D1I	Thailand	LC652828.1	2015	2015–2019		Leaf	2.5935e-06		0					Linear
D1I|Thailand|MG877556.1|2013	D1I	D1I	Thailand	MG877556.1	2013	2010–2014		Leaf	0.00203647		0					Linear
D1I|Thailand|MK780858.1|2016	D1I	D1I	Thailand	MK780858.1	2016	2015–2019		Leaf	0.00623138		0					Linear
D1I|Thailand|MK780859.1|2016	D1I	D1I	Thailand	MK780859.1	2016	2015–2019		Leaf	0.000676581		0					Linear
D1I|Thailand|MN448601.1|2011	D1I	D1I	Thailand	MN448601.1	2011	2010–2014		Leaf	0		0					Linear
D1I|Thailand|MN448603.1|2011	D1I	D1I	Thailand	MN448603.1	2011	2010–2014		Leaf	1.0106e-06		0					Linear
D1I|Thailand|MN448604.1|2011	D1I	D1I	Thailand	MN448604.1	2011	2010–2014		Leaf	0		0					Linear
D1I|Thailand|MN448611.1|2011	D1I	D1I	Thailand	MN448611.1	2011	2010–2014		Leaf	0		0					Linear
D1I|Thailand|MN448620.1|2011	D1I	D1I	Thailand	MN448620.1	2011	2010–2014		Leaf	0.000676906		0					Linear
D1I|Thailand|MN448626.1|2012	D1I	D1I	Thailand	MN448626.1	2012	2010–2014		Leaf	1.0106e-06		0					Linear
D1I|Thailand|MN448629.1|2012	D1I	D1I	Thailand	MN448629.1	2012	2010–2014		Leaf	1.0106e-06		0					Linear
D1I|Thailand|MN448630.1|2012	D1I	D1I	Thailand	MN448630.1	2012	2010–2014		Leaf	0		0					Linear
D1I|Thailand|MN448631.1|2009	D1I	D1I	Thailand	MN448631.1	2009	2005–2009		Leaf	0.000678391		0					Linear
D1I|Thailand|MN448634.1|2010	D1I	D1I	Thailand	MN448634.1	2010	2010–2014		Leaf	0.00340799		0					Linear
D1I|Thailand|MN448635.1|2010	D1I	D1I	Thailand	MN448635.1	2010	2010–2014		Leaf	0.00342121		0					Linear
D1I|Thailand|MN448638.1|2010	D1I	D1I	Thailand	MN448638.1	2010	2010–2014		Leaf	1.0106e-06		0					Linear
D1I|Thailand|MN448641.1|2010	D1I	D1I	Thailand	MN448641.1	2010	2010–2014		Leaf	0.00203313		0					Linear
D1I|Thailand|MN448646.1|2011	D1I	D1I	Thailand	MN448646.1	2011	2010–2014		Leaf	1.0106e-06		0					Linear
D1I|Thailand|MN448651.1|2011	D1I	D1I	Thailand	MN448651.1	2011	2010–2014		Leaf	0.000676809		0					Linear
D1I|Thailand|MN448653.1|2011	D1I	D1I	Thailand	MN448653.1	2011	2010–2014		Leaf	0.000676846		0					Linear
D1I|Thailand|MN448667.1|2011	D1I	D1I	Thailand	MN448667.1	2011	2010–2014		Leaf	0.000675593		0					Linear
D1I|Thailand|MN448669.1|2011	D1I	D1I	Thailand	MN448669.1	2011	2010–2014		Leaf	0		0					Linear
D1I|Thailand|MN448670.1|2011	D1I	D1I	Thailand	MN448670.1	2011	2010–2014		Leaf	0.00341337		0					Linear
D1I|Thailand|MN448672.1|2011	D1I	D1I	Thailand	MN448672.1	2011	2010–2014		Leaf	0		0					Linear
D1I|Thailand|MN448681.1|2012	D1I	D1I	Thailand	MN448681.1	2012	2010–2014		Leaf	0.000676289		0					Linear
D1I|Thailand|MN448683.1|2012	D1I	D1I	Thailand	MN448683.1	2012	2010–2014		Leaf	1.0106e-06		0					Linear
D1I|Thailand|MN448686.1|2012	D1I	D1I	Thailand	MN448686.1	2012	2010–2014		Leaf	0		0					Linear
D1I|Thailand|MN448691.1|2012	D1I	D1I	Thailand	MN448691.1	2012	2010–2014		Leaf	0.00203533		0					Linear
D1I|Thailand|MN955622.1|2018	D1I	D1I	Thailand	MN955622.1	2018	2015–2019		Leaf	2.8361e-06		0					Linear
D1I|Thailand|MN955624.1|2018	D1I	D1I	Thailand	MN955624.1	2018	2015–2019		Leaf	0		0					Linear
D1I|Thailand|MN955625.1|2018	D1I	D1I	Thailand	MN955625.1	2018	2015–2019		Leaf	0		0					Linear
D1I|Thailand|MN955627.1|2018	D1I	D1I	Thailand	MN955627.1	2018	2015–2019		Leaf	2.3812e-06		0					Linear
D1I|Thailand|MN955629.1|2018	D1I	D1I	Thailand	MN955629.1	2018	2015–2019		Leaf	1.0106e-06		0					Linear
D1I|Thailand|MN955631.1|2018	D1I	D1I	Thailand	MN955631.1	2018	2015–2019		Leaf	0		0					Linear
D1I|Thailand|MN955637.1|2018	D1I	D1I	Thailand	MN955637.1	2018	2015–2019		Leaf	0.00271799		0					Linear
D1I|Thailand|MN955639.1|2018	D1I	D1I	Thailand	MN955639.1	2018	2015–2019		Leaf	1.0106e-06		0					Linear
D1I|Thailand|MN955641.1|2018	D1I	D1I	Thailand	MN955641.1	2018	2015–2019		Leaf	1.0106e-06		0					Linear
D1I|Thailand|MN955642.1|2018	D1I	D1I	Thailand	MN955642.1	2018	2015–2019		Leaf	0		0					Linear
D1I|Thailand|MN955645.1|2018	D1I	D1I	Thailand	MN955645.1	2018	2015–2019		Leaf	0		0					Linear
D1I|Thailand|MN955650.1|2018	D1I	D1I	Thailand	MN955650.1	2018	2015–2019		Leaf	2.3334e-06		0					Linear
D1I|Thailand|MN955651.1|2018	D1I	D1I	Thailand	MN955651.1	2018	2015–2019		Leaf	0.00203321		0					Linear
D1I|Thailand|MN955653.1|2018	D1I	D1I	Thailand	MN955653.1	2018	2015–2019		Leaf	0.00135522		0					Linear
D1I|Thailand|MN955654.1|2018	D1I	D1I	Thailand	MN955654.1	2018	2015–2019		Leaf	0		0					Linear
D1I|Thailand|MT524489.1|2016	D1I	D1I	Thailand	MT524489.1	2016	2015–2019		Leaf	0.000680343		0					Linear
D1I|Thailand|MT524490.1|2016	D1I	D1I	Thailand	MT524490.1	2016	2015–2019		Leaf	1.0106e-06		0					Linear
D1I|Thailand|MT524491.1|2016	D1I	D1I	Thailand	MT524491.1	2016	2015–2019		Leaf	1.0106e-06		0					Linear
D1I|Thailand|MT524492.1|2016	D1I	D1I	Thailand	MT524492.1	2016	2015–2019		Leaf	0.000680311		0					Linear
D1I|Thailand|MT524494.1|2016	D1I	D1I	Thailand	MT524494.1	2016	2015–2019		Leaf	0.00556893		0					Linear
D1I|Thailand|MT524495.1|2018	D1I	D1I	Thailand	MT524495.1	2018	2015–2019		Leaf	0.00341965		0					Linear
D1I|Thailand|MT524496.1|2017	D1I	D1I	Thailand	MT524496.1	2017	2015–2019		Leaf	0.00693929		0					Linear
D1I|Thailand|MW362471.1|2005	D1I	D1I	Thailand	MW362471.1	2005	2005–2009		Leaf	0		0					Linear
D1I|Thailand|MW362472.1|2005	D1I	D1I	Thailand	MW362472.1	2005	2005–2009		Leaf	2.3367e-06		0					Linear
D1I|Thailand|MW362474.1|2005	D1I	D1I	Thailand	MW362474.1	2005	2005–2009		Leaf	0		0					Linear
D1I|Thailand|MW362475.1|2005	D1I	D1I	Thailand	MW362475.1	2005	2005–2009		Leaf	0		0					Linear
D1I|Thailand|MW362476.1|2005	D1I	D1I	Thailand	MW362476.1	2005	2005–2009		Leaf	0		0					Linear
D1I|Thailand|MW945772.1|1998	D1I	D1I	Thailand	MW945772.1	1998	1995–1999		Leaf	0.00135879		0					Linear
D1I|Thailand|MW945776.1|1997	D1I	D1I	Thailand	MW945776.1	1997	1995–1999		Leaf	0.000677547		0					Linear
D1I|Thailand|MW945782.1|2000	D1I	D1I	Thailand	MW945782.1	2000	2000–2004		Leaf	1.0106e-06		0					Linear
D1I|Thailand|MW945791.1|1999	D1I	D1I	Thailand	MW945791.1	1999	1995–1999		Leaf	0.00409442		0					Linear
D1I|Thailand|MW945792.1|2003	D1I	D1I	Thailand	MW945792.1	2003	2000–2004		Leaf	1.0106e-06		0					Linear
D1I|Thailand|MW945793.1|1994	D1I	D1I	Thailand	MW945793.1	1994	1990–1994		Leaf	0.00134846		0					Linear
D1I|Thailand|MW945794.1|1997	D1I	D1I	Thailand	MW945794.1	1997	1995–1999		Leaf	0.00408982		0					Linear
D1I|Thailand|MW945796.1|1996	D1I	D1I	Thailand	MW945796.1	1996	1995–1999		Leaf	2.3421e-06		0					Linear
D1I|Thailand|MW945797.1|2006	D1I	D1I	Thailand	MW945797.1	2006	2005–2009		Leaf	0.00340141		0					Linear
D1I|Thailand|MW945801.1|1998	D1I	D1I	Thailand	MW945801.1	1998	1995–1999		Leaf	0.000676603		0					Linear
D1I|Thailand|MW945805.1|2005	D1I	D1I	Thailand	MW945805.1	2005	2005–2009		Leaf	2.9431e-06		0					Linear
D1I|Thailand|MW945808.1|1999	D1I	D1I	Thailand	MW945808.1	1999	1995–1999		Leaf	1.0106e-06		0					Linear
D1I|Thailand|MW945810.1|2013	D1I	D1I	Thailand	MW945810.1	2013	2010–2014		Leaf	0.000675599		0					Linear
D1I|Thailand|MW945813.1|1997	D1I	D1I	Thailand	MW945813.1	1997	1995–1999		Leaf	0.00272665		0					Linear
D1I|Thailand|MW945814.1|2014	D1I	D1I	Thailand	MW945814.1	2014	2010–2014		Leaf	0.00067768		0					Linear
D1I|Thailand|MW945816.1|2010	D1I	D1I	Thailand	MW945816.1	2010	2010–2014		Leaf	0.00479241		0					Linear
D1I|Thailand|MW945818.1|1994	D1I	D1I	Thailand	MW945818.1	1994	1990–1994		Leaf	0.00341509		0					Linear
D1I|Thailand|MW945821.1|2001	D1I	D1I	Thailand	MW945821.1	2001	2000–2004		Leaf	0.000674563		0					Linear
D1I|Thailand|MW945827.1|2000	D1I	D1I	Thailand	MW945827.1	2000	2000–2004		Leaf	1.0106e-06		0					Linear
D1I|Thailand|MW945829.1|1995	D1I	D1I	Thailand	MW945829.1	1995	1995–1999		Leaf	1.0106e-06		0					Linear
D1I|Thailand|MW945830.1|1996	D1I	D1I	Thailand	MW945830.1	1996	1995–1999		Leaf	0.000679035		0					Linear
D1I|Thailand|MW945831.1|2005	D1I	D1I	Thailand	MW945831.1	2005	2005–2009		Leaf	0.00482343		0					Linear
D1I|Thailand|MW945832.1|1997	D1I	D1I	Thailand	MW945832.1	1997	1995–1999		Leaf	0.000677125		0					Linear
D1I|Thailand|MW945833.1|2012	D1I	D1I	Thailand	MW945833.1	2012	2010–2014		Leaf	0.00203735		0					Linear
D1I|Thailand|MW945834.1|1996	D1I	D1I	Thailand	MW945834.1	1996	1995–1999		Leaf	0.00202841		0					Linear
D1I|Thailand|MW945835.1|1997	D1I	D1I	Thailand	MW945835.1	1997	1995–1999		Leaf	0.00545659		0					Linear
D1I|Thailand|MW945836.1|2000	D1I	D1I	Thailand	MW945836.1	2000	2000–2004		Leaf	0.00067681		0					Linear
D1I|Thailand|MW945842.1|1998	D1I	D1I	Thailand	MW945842.1	1998	1995–1999		Leaf	0.00203493		0					Linear
D1I|Thailand|MW945846.1|1999	D1I	D1I	Thailand	MW945846.1	1999	1995–1999		Leaf	0.00195003		0					Linear
D1I|Thailand|MW945847.1|1998	D1I	D1I	Thailand	MW945847.1	1998	1995–1999		Leaf	0.00135591		0					Linear
D1I|Thailand|MW945848.1|1998	D1I	D1I	Thailand	MW945848.1	1998	1995–1999		Leaf	0.00135788		0					Linear
D1I|Thailand|MW945849.1|1998	D1I	D1I	Thailand	MW945849.1	1998	1995–1999		Leaf	0.000678289		0					Linear
D1I|Thailand|MW945851.1|2001	D1I	D1I	Thailand	MW945851.1	2001	2000–2004		Leaf	0.000680654		0					Linear
D1I|Thailand|MW945852.1|2012	D1I	D1I	Thailand	MW945852.1	2012	2010–2014		Leaf	2.0115e-06		0					Linear
D1I|Thailand|MW945853.1|1999	D1I	D1I	Thailand	MW945853.1	1999	1995–1999		Leaf	0.00135488		0					Linear
D1I|Thailand|MW945863.1|1994	D1I	D1I	Thailand	MW945863.1	1994	1990–1994		Leaf	0.00135598		0					Linear
D1I|Thailand|MW945867.1|1994	D1I	D1I	Thailand	MW945867.1	1994	1990–1994		Leaf	1.0106e-06		0					Linear
D1I|Thailand|MW945868.1|1999	D1I	D1I	Thailand	MW945868.1	1999	1995–1999		Leaf	0.00205503		0					Linear
D1I|Thailand|MW945871.1|1994	D1I	D1I	Thailand	MW945871.1	1994	1990–1994		Leaf	0.00409906		0					Linear
D1I|Thailand|MW945872.1|2002	D1I	D1I	Thailand	MW945872.1	2002	2000–2004		Leaf	0.00067699		0					Linear
D1I|Thailand|MW945879.1|1994	D1I	D1I	Thailand	MW945879.1	1994	1990–1994		Leaf	0.000682059		0					Linear
D1I|Thailand|MW945881.1|1996	D1I	D1I	Thailand	MW945881.1	1996	1995–1999		Leaf	1.0106e-06		0					Linear
D1I|Thailand|MW945882.1|2000	D1I	D1I	Thailand	MW945882.1	2000	2000–2004		Leaf	2.4749e-06		0					Linear
D1I|Thailand|MW945885.1|2004	D1I	D1I	Thailand	MW945885.1	2004	2000–2004		Leaf	0.00203057		0					Linear
D1I|Thailand|MW945886.1|2004	D1I	D1I	Thailand	MW945886.1	2004	2000–2004		Leaf	1.0106e-06		0					Linear
D1I|Thailand|MW945889.1|1998	D1I	D1I	Thailand	MW945889.1	1998	1995–1999		Leaf	0.00272468		0					Linear
D1I|Thailand|MW945892.1|1996	D1I	D1I	Thailand	MW945892.1	1996	1995–1999		Leaf	0.000677867		0					Linear
D1I|Thailand|MW945893.1|1994	D1I	D1I	Thailand	MW945893.1	1994	1990–1994		Leaf	1.0106e-06		0					Linear
D1I|Thailand|MW945894.1|2002	D1I	D1I	Thailand	MW945894.1	2002	2000–2004		Leaf	0.000676206		0					Linear
D1I|Thailand|MW945895.1|2000	D1I	D1I	Thailand	MW945895.1	2000	2000–2004		Leaf	0.00135337		0					Linear
D1I|Thailand|MW945896.1|1998	D1I	D1I	Thailand	MW945896.1	1998	1995–1999		Leaf	0.00340657		0					Linear
D1I|Thailand|MW945898.1|2002	D1I	D1I	Thailand	MW945898.1	2002	2000–2004		Leaf	2.3019e-06		0					Linear
D1I|Thailand|MW945900.1|2000	D1I	D1I	Thailand	MW945900.1	2000	2000–2004		Leaf	0.00271023		0					Linear
D1I|Thailand|MW945906.1|1995	D1I	D1I	Thailand	MW945906.1	1995	1995–1999		Leaf	2.344e-06		0					Linear
D1I|Thailand|MW945907.1|1998	D1I	D1I	Thailand	MW945907.1	1998	1995–1999		Leaf	0.00271988		0					Linear
D1I|Thailand|MW945909.1|2012	D1I	D1I	Thailand	MW945909.1	2012	2010–2014		Leaf	2.5848e-06		0					Linear
D1I|Thailand|MW945911.1|1998	D1I	D1I	Thailand	MW945911.1	1998	1995–1999		Leaf	0.00272328		0					Linear
D1I|Thailand|MW945913.1|2010	D1I	D1I	Thailand	MW945913.1	2010	2010–2014		Leaf	0		0					Linear
D1I|Thailand|MW945914.1|1998	D1I	D1I	Thailand	MW945914.1	1998	1995–1999		Leaf	0.00135482		0					Linear
D1I|Thailand|MW945916.1|2004	D1I	D1I	Thailand	MW945916.1	2004	2000–2004		Leaf	2.3594e-06		0					Linear
D1I|Thailand|MW945917.1|2003	D1I	D1I	Thailand	MW945917.1	2003	2000–2004		Leaf	0.00135546		0					Linear
D1I|Thailand|MW945921.1|1999	D1I	D1I	Thailand	MW945921.1	1999	1995–1999		Leaf	2.36e-06		0					Linear
D1I|Thailand|MW945922.1|2006	D1I	D1I	Thailand	MW945922.1	2006	2005–2009		Leaf	0.00341948		0					Linear
D1I|Thailand|MW945925.1|1995	D1I	D1I	Thailand	MW945925.1	1995	1995–1999		Leaf	1.0106e-06		0					Linear
D1I|Thailand|MW945927.1|2000	D1I	D1I	Thailand	MW945927.1	2000	2000–2004		Leaf	1.0106e-06		0					Linear
D1I|Thailand|MW945934.1|1994	D1I	D1I	Thailand	MW945934.1	1994	1990–1994		Leaf	0.00067452		0					Linear
D1I|Thailand|MW945935.1|2014	D1I	D1I	Thailand	MW945935.1	2014	2010–2014		Leaf	1.0106e-06		0					Linear
D1I|Thailand|MW945937.1|1995	D1I	D1I	Thailand	MW945937.1	1995	1995–1999		Leaf	2.8122e-06		0					Linear
D1I|Thailand|MW945940.1|1995	D1I	D1I	Thailand	MW945940.1	1995	1995–1999		Leaf	0.0020473		0					Linear
D1I|Thailand|MW945941.1|2001	D1I	D1I	Thailand	MW945941.1	2001	2000–2004		Leaf	1.0106e-06		0					Linear
D1I|Thailand|MW945942.1|2014	D1I	D1I	Thailand	MW945942.1	2014	2010–2014		Leaf	0.00413181		0					Linear
D1I|Thailand|MW945943.1|2014	D1I	D1I	Thailand	MW945943.1	2014	2010–2014		Leaf	0.000677097		0					Linear
D1I|Thailand|MW945944.1|2004	D1I	D1I	Thailand	MW945944.1	2004	2000–2004		Leaf	0.000677087		0					Linear
D1I|Thailand|MW945945.1|2014	D1I	D1I	Thailand	MW945945.1	2014	2010–2014		Leaf	1.0106e-06		0					Linear
D1I|Thailand|MW945946.1|2014	D1I	D1I	Thailand	MW945946.1	2014	2010–2014		Leaf	0.0020335		0					Linear
D1I|Thailand|MW945950.1|1998	D1I	D1I	Thailand	MW945950.1	1998	1995–1999		Leaf	0.00624332		0					Linear
D1I|Thailand|MW945951.1|1998	D1I	D1I	Thailand	MW945951.1	1998	1995–1999		Leaf	2.8658e-06		0					Linear
D1I|Thailand|MW945959.1|2014	D1I	D1I	Thailand	MW945959.1	2014	2010–2014		Leaf	0.00272097		0					Linear
D1I|Thailand|MW945961.1|1994	D1I	D1I	Thailand	MW945961.1	1994	1990–1994		Leaf	0.00067921		0					Linear
D1I|Thailand|MW945962.1|2003	D1I	D1I	Thailand	MW945962.1	2003	2000–2004		Leaf	0.00271806		0					Linear
D1I|Thailand|MW945963.1|2010	D1I	D1I	Thailand	MW945963.1	2010	2010–2014		Leaf	0.00479439		0					Linear
D1I|Thailand|MW945971.1|1997	D1I	D1I	Thailand	MW945971.1	1997	1995–1999		Leaf	0.00204532		0					Linear
D1I|Thailand|MW945972.1|1995	D1I	D1I	Thailand	MW945972.1	1995	1995–1999		Leaf	0.000676737		0					Linear
D1I|Thailand|MW945976.1|1991	D1I	D1I	Thailand	MW945976.1	1991	1990–1994		Leaf	1.0106e-06		0					Linear
D1I|Thailand|MW945977.1|2013	D1I	D1I	Thailand	MW945977.1	2013	2010–2014		Leaf	0.00413028		0					Linear
D1I|Thailand|MW945978.1|2000	D1I	D1I	Thailand	MW945978.1	2000	2000–2004		Leaf	0.00341122		0					Linear
D1I|Thailand|MW945980.1|2005	D1I	D1I	Thailand	MW945980.1	2005	2005–2009		Leaf	0.000677562		0					Linear
D1I|Thailand|MW945981.1|2010	D1I	D1I	Thailand	MW945981.1	2010	2010–2014		Leaf	1.0106e-06		0					Linear
D1I|Thailand|MW945982.1|2014	D1I	D1I	Thailand	MW945982.1	2014	2010–2014		Leaf	0.00273619		0					Linear
D1I|Thailand|MW945983.1|2004	D1I	D1I	Thailand	MW945983.1	2004	2000–2004		Leaf	2.0801e-06		0					Linear
D1I|Thailand|MW945986.1|2002	D1I	D1I	Thailand	MW945986.1	2002	2000–2004		Leaf	0.000677338		0					Linear
D1I|Thailand|MW945990.1|1998	D1I	D1I	Thailand	MW945990.1	1998	1995–1999		Leaf	0.00136563		0					Linear
D1I|Thailand|MW945992.1|2000	D1I	D1I	Thailand	MW945992.1	2000	2000–2004		Leaf	0.000677061		0					Linear
D1I|Thailand|MW945993.1|1994	D1I	D1I	Thailand	MW945993.1	1994	1990–1994		Leaf	0.000691923		0					Linear
D1I|Thailand|MW945995.1|2002	D1I	D1I	Thailand	MW945995.1	2002	2000–2004		Leaf	0.00409552		0					Linear
D1I|Thailand|MW945996.1|2001	D1I	D1I	Thailand	MW945996.1	2001	2000–2004		Leaf	0		0					Linear
D1I|Thailand|MW945997.1|2002	D1I	D1I	Thailand	MW945997.1	2002	2000–2004		Leaf	1.0106e-06		0					Linear
D1I|Thailand|MW945998.1|2013	D1I	D1I	Thailand	MW945998.1	2013	2010–2014		Leaf	2.0422e-06		0					Linear
D1I|Thailand|MW945999.1|2005	D1I	D1I	Thailand	MW945999.1	2005	2005–2009		Leaf	2.6429e-06		0					Linear
D1I|Thailand|MW946000.1|2001	D1I	D1I	Thailand	MW946000.1	2001	2000–2004		Leaf	0.00135528		0					Linear
D1I|Thailand|MW946003.1|2002	D1I	D1I	Thailand	MW946003.1	2002	2000–2004		Leaf	0.00067675		0					Linear
D1I|Thailand|MW946004.1|2000	D1I	D1I	Thailand	MW946004.1	2000	2000–2004		Leaf	2.7254e-06		0					Linear
D1I|Thailand|MW946009.1|2002	D1I	D1I	Thailand	MW946009.1	2002	2000–2004		Leaf	0.00135765		0					Linear
D1I|Thailand|MW946012.1|1999	D1I	D1I	Thailand	MW946012.1	1999	1995–1999		Leaf	0.00135194		0					Linear
D1I|Thailand|MW946013.1|1996	D1I	D1I	Thailand	MW946013.1	1996	1995–1999		Leaf	1.0106e-06		0					Linear
D1I|Thailand|MW946014.1|1995	D1I	D1I	Thailand	MW946014.1	1995	1995–1999		Leaf	0.00203793		0					Linear
D1I|Thailand|MW946016.1|1995	D1I	D1I	Thailand	MW946016.1	1995	1995–1999		Leaf	0.00542246		0					Linear
D1I|Thailand|MW946017.1|2006	D1I	D1I	Thailand	MW946017.1	2006	2005–2009		Leaf	0.00135487		0					Linear
D1I|Thailand|MW946018.1|2006	D1I	D1I	Thailand	MW946018.1	2006	2005–2009		Leaf	1.0106e-06		0					Linear
D1I|Thailand|MW946019.1|2013	D1I	D1I	Thailand	MW946019.1	2013	2010–2014		Leaf	1.0106e-06		0					Linear
D1I|Thailand|MW946021.1|1999	D1I	D1I	Thailand	MW946021.1	1999	1995–1999		Leaf	0.00135699		0					Linear
D1I|Thailand|MW946022.1|2002	D1I	D1I	Thailand	MW946022.1	2002	2000–2004		Leaf	1.0106e-06		0					Linear
D1I|Thailand|MW946023.1|2004	D1I	D1I	Thailand	MW946023.1	2004	2000–2004		Leaf	0.00342652		0					Linear
D1I|Thailand|MW946024.1|1995	D1I	D1I	Thailand	MW946024.1	1995	1995–1999		Leaf	1.0106e-06		0					Linear
D1I|Thailand|MW946025.1|2004	D1I	D1I	Thailand	MW946025.1	2004	2000–2004		Leaf	0.000678508		0					Linear
D1I|Thailand|MW946027.1|1994	D1I	D1I	Thailand	MW946027.1	1994	1990–1994		Leaf	0.000674783		0					Linear
D1I|Thailand|MW946029.1|2000	D1I	D1I	Thailand	MW946029.1	2000	2000–2004		Leaf	0.00203428		0					Linear
D1I|Thailand|MW946032.1|1994	D1I	D1I	Thailand	MW946032.1	1994	1990–1994		Leaf	1.0106e-06		0					Linear
D1I|Thailand|MW946034.1|2002	D1I	D1I	Thailand	MW946034.1	2002	2000–2004		Leaf	0.000677003		0					Linear
D1I|Thailand|MW946035.1|1996	D1I	D1I	Thailand	MW946035.1	1996	1995–1999		Leaf	2.359e-06		0					Linear
D1I|Thailand|MW946036.1|1996	D1I	D1I	Thailand	MW946036.1	1996	1995–1999		Leaf	1.0106e-06		0					Linear
D1I|Thailand|MW946038.1|1988	D1I	D1I	Thailand	MW946038.1	1988	Pre 1989		Leaf	2.1353e-06		0					Linear
D1I|Thailand|MW946043.1|2011	D1I	D1I	Thailand	MW946043.1	2011	2010–2014		Leaf	0.00135383		0					Linear
D1I|Thailand|MW946048.1|1996	D1I	D1I	Thailand	MW946048.1	1996	1995–1999		Leaf	1.0106e-06		0					Linear
D1I|Thailand|MW946051.1|2004	D1I	D1I	Thailand	MW946051.1	2004	2000–2004		Leaf	1.0106e-06		0					Linear
D1I|Thailand|MW946052.1|1994	D1I	D1I	Thailand	MW946052.1	1994	1990–1994		Leaf	0.00135702		0					Linear
D1I|Thailand|MW946061.1|1996	D1I	D1I	Thailand	MW946061.1	1996	1995–1999		Leaf	0.00135864		0					Linear
D1I|Thailand|MW946062.1|1997	D1I	D1I	Thailand	MW946062.1	1997	1995–1999		Leaf	0.000676889		0					Linear
D1I|Thailand|MW946063.1|2004	D1I	D1I	Thailand	MW946063.1	2004	2000–2004		Leaf	0.000677056		0					Linear
D1I|Thailand|MW946064.1|2011	D1I	D1I	Thailand	MW946064.1	2011	2010–2014		Leaf	0.000676084		0					Linear
D1I|Thailand|MW946065.1|1996	D1I	D1I	Thailand	MW946065.1	1996	1995–1999		Leaf	0.00480544		0					Linear
D1I|Thailand|MW946068.1|2003	D1I	D1I	Thailand	MW946068.1	2003	2000–2004		Leaf	2.0898e-06		0					Linear
D1I|Thailand|MW946071.1|1996	D1I	D1I	Thailand	MW946071.1	1996	1995–1999		Leaf	0.00202881		0					Linear
D1I|Thailand|MW946072.1|2004	D1I	D1I	Thailand	MW946072.1	2004	2000–2004		Leaf	0		0					Linear
D1I|Thailand|MW946078.1|2013	D1I	D1I	Thailand	MW946078.1	2013	2010–2014		Leaf	2.0228e-06		0					Linear
D1I|Thailand|MW946082.1|1995	D1I	D1I	Thailand	MW946082.1	1995	1995–1999		Leaf	0.00135231		0					Linear
D1I|Thailand|MW946083.1|1999	D1I	D1I	Thailand	MW946083.1	1999	1995–1999		Leaf	0.00273463		0					Linear
D1I|Thailand|MW946088.1|1999	D1I	D1I	Thailand	MW946088.1	1999	1995–1999		Leaf	0.00135682		0					Linear
D1I|Thailand|MW946090.1|2000	D1I	D1I	Thailand	MW946090.1	2000	2000–2004		Leaf	2.093e-06		0					Linear
D1I|Thailand|MW946092.1|2001	D1I	D1I	Thailand	MW946092.1	2001	2000–2004		Leaf	0.00101726		0					Linear
D1I|Thailand|MW946093.1|1996	D1I	D1I	Thailand	MW946093.1	1996	1995–1999		Leaf	2.1143e-06		0					Linear
D1I|Thailand|MW946097.1|2005	D1I	D1I	Thailand	MW946097.1	2005	2005–2009		Leaf	1.0106e-06		0					Linear
D1I|Thailand|MW946098.1|1994	D1I	D1I	Thailand	MW946098.1	1994	1990–1994		Leaf	0.00136088		0					Linear
D1I|Thailand|MW946099.1|1997	D1I	D1I	Thailand	MW946099.1	1997	1995–1999		Leaf	2.3641e-06		0					Linear
D1I|Thailand|MW946103.1|1997	D1I	D1I	Thailand	MW946103.1	1997	1995–1999		Leaf	2.0203e-06		0					Linear
D1I|Thailand|MW946106.1|2002	D1I	D1I	Thailand	MW946106.1	2002	2000–2004		Leaf	0.00412532		0					Linear
D1I|Thailand|MW946109.1|2003	D1I	D1I	Thailand	MW946109.1	2003	2000–2004		Leaf	0.00135538		0					Linear
D1I|Thailand|MW946110.1|2010	D1I	D1I	Thailand	MW946110.1	2010	2010–2014		Leaf	0.00203596		0					Linear
D1I|Thailand|MW946111.1|1997	D1I	D1I	Thailand	MW946111.1	1997	1995–1999		Leaf	0.000678753		0					Linear
D1I|Thailand|MW946114.1|2002	D1I	D1I	Thailand	MW946114.1	2002	2000–2004		Leaf	1.0106e-06		0					Linear
D1I|Thailand|MW946117.1|1996	D1I	D1I	Thailand	MW946117.1	1996	1995–1999		Leaf	1.0106e-06		0					Linear
D1I|Thailand|MW946118.1|2013	D1I	D1I	Thailand	MW946118.1	2013	2010–2014		Leaf	0.00135513		0					Linear
D1I|Thailand|MW946120.1|1982	D1I	D1I	Thailand	MW946120.1	1982	Pre 1989		Leaf	2.7816e-06		0					Linear
D1I|Thailand|MW946121.1|1999	D1I	D1I	Thailand	MW946121.1	1999	1995–1999		Leaf	0.00341643		0					Linear
D1I|Thailand|MW946122.1|1996	D1I	D1I	Thailand	MW946122.1	1996	1995–1999		Leaf	0.00137167		0					Linear
D1I|Thailand|MW946126.1|1994	D1I	D1I	Thailand	MW946126.1	1994	1990–1994		Leaf	1.0106e-06		0					Linear
D1I|Thailand|MW946127.1|1998	D1I	D1I	Thailand	MW946127.1	1998	1995–1999		Leaf	0.00271906		0					Linear
D1I|Thailand|MW946129.1|2014	D1I	D1I	Thailand	MW946129.1	2014	2010–2014		Leaf	1.0106e-06		0					Linear
D1I|Thailand|MW946134.1|1996	D1I	D1I	Thailand	MW946134.1	1996	1995–1999		Leaf	0.000681018		0					Linear
D1I|Thailand|MW946135.1|1999	D1I	D1I	Thailand	MW946135.1	1999	1995–1999		Leaf	0.00203504		0					Linear
D1I|Thailand|MW946144.1|2002	D1I	D1I	Thailand	MW946144.1	2002	2000–2004		Leaf	0.00135535		0					Linear
D1I|Thailand|MW946155.1|2006	D1I	D1I	Thailand	MW946155.1	2006	2005–2009		Leaf	0.000676524		0					Linear
D1I|Thailand|MW946158.1|1999	D1I	D1I	Thailand	MW946158.1	1999	1995–1999		Leaf	0.00340483		0					Linear
D1I|Thailand|MW946159.1|1996	D1I	D1I	Thailand	MW946159.1	1996	1995–1999		Leaf	1.0106e-06		0					Linear
D1I|Thailand|MW946160.1|1998	D1I	D1I	Thailand	MW946160.1	1998	1995–1999		Leaf	0.00409794		0					Linear
D1I|Thailand|MW946165.1|2001	D1I	D1I	Thailand	MW946165.1	2001	2000–2004		Leaf	0.00909691		0					Linear
D1I|Thailand|MW946168.1|1995	D1I	D1I	Thailand	MW946168.1	1995	1995–1999		Leaf	0.000649808		0					Linear
D1I|Thailand|MW946169.1|2000	D1I	D1I	Thailand	MW946169.1	2000	2000–2004		Leaf	0.00135566		0					Linear
D1I|Thailand|MW946170.1|2002	D1I	D1I	Thailand	MW946170.1	2002	2000–2004		Leaf	2.749e-06		0					Linear
D1I|Thailand|MW946173.1|2006	D1I	D1I	Thailand	MW946173.1	2006	2005–2009		Leaf	0.00228372		0					Linear
D1I|Thailand|MW946174.1|2006	D1I	D1I	Thailand	MW946174.1	2006	2005–2009		Leaf	0.000677564		0					Linear
D1I|Thailand|MW946176.1|2002	D1I	D1I	Thailand	MW946176.1	2002	2000–2004		Leaf	1.0106e-06		0					Linear
D1I|Thailand|MW946180.1|2013	D1I	D1I	Thailand	MW946180.1	2013	2010–2014		Leaf	2.3352e-06		0					Linear
D1I|Thailand|MW946188.1|2001	D1I	D1I	Thailand	MW946188.1	2001	2000–2004		Leaf	2.1688e-06		0					Linear
D1I|Thailand|MW946189.1|2002	D1I	D1I	Thailand	MW946189.1	2002	2000–2004		Leaf	0.000675924		0					Linear
D1I|Thailand|MW946191.1|1998	D1I	D1I	Thailand	MW946191.1	1998	1995–1999		Leaf	0.00203723		0					Linear
D1I|Thailand|MW946192.1|2003	D1I	D1I	Thailand	MW946192.1	2003	2000–2004		Leaf	0.00271827		0					Linear
D1I|Thailand|MW946193.1|1997	D1I	D1I	Thailand	MW946193.1	1997	1995–1999		Leaf	0.000677138		0					Linear
D1I|Thailand|MW946196.1|1995	D1I	D1I	Thailand	MW946196.1	1995	1995–1999		Leaf	0.000676982		0					Linear
D1I|Thailand|MW946197.1|2003	D1I	D1I	Thailand	MW946197.1	2003	2000–2004		Leaf	0.0027218		0					Linear
D1I|Thailand|MW946201.1|2000	D1I	D1I	Thailand	MW946201.1	2000	2000–2004		Leaf	0.000680118		0					Linear
D1I|Thailand|MW946203.1|1995	D1I	D1I	Thailand	MW946203.1	1995	1995–1999		Leaf	0.00271101		0					Linear
D1I|Thailand|MW946204.1|2002	D1I	D1I	Thailand	MW946204.1	2002	2000–2004		Leaf	0.00135514		0					Linear
D1I|Thailand|MW946206.1|1999	D1I	D1I	Thailand	MW946206.1	1999	1995–1999		Leaf	0.00340658		0					Linear
D1I|Thailand|MW946207.1|2000	D1I	D1I	Thailand	MW946207.1	2000	2000–2004		Leaf	0.00203861		0					Linear
D1I|Thailand|MW946210.1|1995	D1I	D1I	Thailand	MW946210.1	1995	1995–1999		Leaf	1.0106e-06		0					Linear
D1I|Thailand|MW946212.1|1994	D1I	D1I	Thailand	MW946212.1	1994	1990–1994		Leaf	1.0106e-06		0					Linear
D1I|Thailand|MW946213.1|2006	D1I	D1I	Thailand	MW946213.1	2006	2005–2009		Leaf	0.00136422		0					Linear
D1I|Thailand|MW946214.1|1996	D1I	D1I	Thailand	MW946214.1	1996	1995–1999		Leaf	1.0106e-06		0					Linear
D1I|Thailand|MW946218.1|2010	D1I	D1I	Thailand	MW946218.1	2010	2010–2014		Leaf	1.0106e-06		0					Linear
D1I|Thailand|MW946220.1|1994	D1I	D1I	Thailand	MW946220.1	1994	1990–1994		Leaf	0.0013514		0					Linear
D1I|Thailand|MW946223.1|2003	D1I	D1I	Thailand	MW946223.1	2003	2000–2004		Leaf	2.362e-06		0					Linear
D1I|Thailand|MW946225.1|1997	D1I	D1I	Thailand	MW946225.1	1997	1995–1999		Leaf	0.000676045		0					Linear
D1I|Thailand|MW946230.1|1995	D1I	D1I	Thailand	MW946230.1	1995	1995–1999		Leaf	0.000674822		0					Linear
D1I|Thailand|MW946231.1|2005	D1I	D1I	Thailand	MW946231.1	2005	2005–2009		Leaf	1.0106e-06		0					Linear
D1I|Thailand|MW946232.1|2011	D1I	D1I	Thailand	MW946232.1	2011	2010–2014		Leaf	1.0106e-06		0					Linear
D1I|Thailand|MW946238.1|2014	D1I	D1I	Thailand	MW946238.1	2014	2010–2014		Leaf	2.9439e-06		0					Linear
D1I|Thailand|MW946239.1|1999	D1I	D1I	Thailand	MW946239.1	1999	1995–1999		Leaf	2.3567e-06		0					Linear
D1I|Thailand|MW946240.1|2013	D1I	D1I	Thailand	MW946240.1	2013	2010–2014		Leaf	0.00342068		0					Linear
D1I|Thailand|MW946243.1|2002	D1I	D1I	Thailand	MW946243.1	2002	2000–2004		Leaf	0.00135527		0					Linear
D1I|Thailand|MW946244.1|2013	D1I	D1I	Thailand	MW946244.1	2013	2010–2014		Leaf	0.0082695		0					Linear
D1I|Thailand|MW946246.1|1997	D1I	D1I	Thailand	MW946246.1	1997	1995–1999		Leaf	0.00135664		0					Linear
D1I|Thailand|MW946247.1|1997	D1I	D1I	Thailand	MW946247.1	1997	1995–1999		Leaf	0.00204087		0					Linear
D1I|Thailand|MW946249.1|2001	D1I	D1I	Thailand	MW946249.1	2001	2000–2004		Leaf	0.000678814		0					Linear
D1I|Thailand|MW946252.1|2014	D1I	D1I	Thailand	MW946252.1	2014	2010–2014		Leaf	0.0013538		0					Linear
D1I|Thailand|MZ618969.1|2018	D1I	D1I	Thailand	MZ618969.1	2018	2015–2019		Leaf	0		0					Linear
D1I|Thailand|MZ618970.1|2018	D1I	D1I	Thailand	MZ618970.1	2018	2015–2019		Leaf	0.000664251		0					Linear
D1I|Thailand|MZ618972.1|2018	D1I	D1I	Thailand	MZ618972.1	2018	2015–2019		Leaf	0		0					Linear
D1I|Thailand|MZ618973.1|2018	D1I	D1I	Thailand	MZ618973.1	2018	2015–2019		Leaf	0.00203382		0					Linear
D1I|Thailand|MZ618975.1|2019	D1I	D1I	Thailand	MZ618975.1	2019	2015–2019		Leaf	0.00203289		0					Linear
D1I|Thailand|MZ618976.1|2019	D1I	D1I	Thailand	MZ618976.1	2019	2015–2019		Leaf	0.000677163		0					Linear
D1I|Thailand|MZ618977.1|2019	D1I	D1I	Thailand	MZ618977.1	2019	2015–2019		Leaf	0.0013537		0					Linear
D1I|Thailand|MZ618980.1|2019	D1I	D1I	Thailand	MZ618980.1	2019	2015–2019		Leaf	2.0062e-06		0					Linear
D1I|Thailand|MZ618981.1|2019	D1I	D1I	Thailand	MZ618981.1	2019	2015–2019		Leaf	0.00136066		0					Linear
D1I|Thailand|MZ618983.1|2019	D1I	D1I	Thailand	MZ618983.1	2019	2015–2019		Leaf	0.000676429		0					Linear
D1I|Thailand|MZ618984.1|2019	D1I	D1I	Thailand	MZ618984.1	2019	2015–2019		Leaf	0.0034021		0					Linear
D1I|Thailand|MZ618985.1|2019	D1I	D1I	Thailand	MZ618985.1	2019	2015–2019		Leaf	0.00203329		0					Linear
D1I|Thailand|MZ618986.1|2019	D1I	D1I	Thailand	MZ618986.1	2019	2015–2019		Leaf	2.3299e-06		0					Linear
D1I|Thailand|MZ618988.1|2019	D1I	D1I	Thailand	MZ618988.1	2019	2015–2019		Leaf	0.0020337		0					Linear
D1I|Thailand|MZ618989.1|2019	D1I	D1I	Thailand	MZ618989.1	2019	2015–2019		Leaf	0.00204292		0					Linear
D1I|Thailand|MZ618990.1|2019	D1I	D1I	Thailand	MZ618990.1	2019	2015–2019		Leaf	0		0					Linear
D1I|Thailand|MZ618992.1|2020	D1I	D1I	Thailand	MZ618992.1	2020	2020–2023		Leaf	0.00203688		0					Linear
D1I|Thailand|MZ618993.1|2020	D1I	D1I	Thailand	MZ618993.1	2020	2020–2023		Leaf	0.0142419		0					Linear
D1I|Thailand|MZ618994.1|2020	D1I	D1I	Thailand	MZ618994.1	2020	2020–2023		Leaf	0.00410058		0					Linear
D1I|Thailand|MZ618995.1|2020	D1I	D1I	Thailand	MZ618995.1	2020	2020–2023		Leaf	0.00342582		0					Linear
D1I|Thailand|MZ618996.1|2020	D1I	D1I	Thailand	MZ618996.1	2020	2020–2023		Leaf	0.00136018		0					Linear
D1I|Thailand|MZ618997.1|2020	D1I	D1I	Thailand	MZ618997.1	2020	2020–2023		Leaf	0.00135728		0					Linear
D1I|Thailand|MZ618998.1|2020	D1I	D1I	Thailand	MZ618998.1	2020	2020–2023		Leaf	0.000675958		0					Linear
D1I|Thailand|MZ618999.1|2020	D1I	D1I	Thailand	MZ618999.1	2020	2020–2023		Leaf	0.00481372		0					Linear
D1I|Thailand|MZ619000.1|2020	D1I	D1I	Thailand	MZ619000.1	2020	2020–2023		Leaf	0.00271768		0					Linear
D1I|Thailand|MZ619001.1|2020	D1I	D1I	Thailand	MZ619001.1	2020	2020–2023		Leaf	2.2953e-06		0					Linear
D1I|Thailand|MZ619002.1|2020	D1I	D1I	Thailand	MZ619002.1	2020	2020–2023		Leaf	0.000676479		0					Linear
D1I|Thailand|MZ619003.1|2020	D1I	D1I	Thailand	MZ619003.1	2020	2020–2023		Leaf	0.00409705		0					Linear
D1I|Thailand|MZ619004.1|2020	D1I	D1I	Thailand	MZ619004.1	2020	2020–2023		Leaf	0.00135352		0					Linear
D1I|Thailand|MZ619005.1|2020	D1I	D1I	Thailand	MZ619005.1	2020	2020–2023		Leaf	0.00271672		0					Linear
D1I|Thailand|MZ619036.1|2019	D1I	D1I	Thailand	MZ619036.1	2019	2015–2019		Leaf	2.0223e-06		0					Linear
D1I|Thailand|MZ619039.1|2019	D1I	D1I	Thailand	MZ619039.1	2019	2015–2019		Leaf	2.1909e-06		0					Linear
D1I|Thailand|MZ619040.1|2019	D1I	D1I	Thailand	MZ619040.1	2019	2015–2019		Leaf	0.0013537		0					Linear
D1I|Thailand|MZ619041.1|2019	D1I	D1I	Thailand	MZ619041.1	2019	2015–2019		Leaf	1.0106e-06		0					Linear
D1I|Thailand|MZ857224.1|1990	D1I	D1I	Thailand	MZ857224.1	1990	1990–1994		Leaf	0.000685542		0					Linear
D1I|Thailand|MZ857227.1|1992	D1I	D1I	Thailand	MZ857227.1	1992	1990–1994		Leaf	0.00342218		0					Linear
D1I|Thailand|OK605755.1|1996	D1I	D1I	Thailand	OK605755.1	1996	1995–1999		Leaf	2.3294e-06		0					Linear
D1I|Thailand|OM281585.1|2019	D1I	D1I	Thailand	OM281585.1	2019	2015–2019		Leaf	1.0106e-06		0					Linear
D1I|Thailand|OM281586.1|2019	D1I	D1I	Thailand	OM281586.1	2019	2015–2019		Leaf	2.3346e-06		0					Linear
D1I|Thailand|OM281593.1|2019	D1I	D1I	Thailand	OM281593.1	2019	2015–2019		Leaf	0.00137045		0					Linear
D1I|Thailand|ON005141.1|2011	D1I	D1I	Thailand	ON005141.1	2011	2010–2014		Leaf	0.00478155		0					Linear
D1I|Thailand|ON038480.1|2004	D1I	D1I	Thailand	ON038480.1	2004	2000–2004		Leaf	1.0106e-06		0					Linear
D1I|Thailand|ON038484.1|2009	D1I	D1I	Thailand	ON038484.1	2009	2005–2009		Leaf	2.8324e-06		0					Linear
D1I|Thailand|ON038487.1|2011	D1I	D1I	Thailand	ON038487.1	2011	2010–2014		Leaf	0.000654245		0					Linear
D1I|Thailand|ON038491.1|2013	D1I	D1I	Thailand	ON038491.1	2013	2010–2014		Leaf	2.3496e-06		0					Linear
D1I|Thailand|ON038492.1|2003	D1I	D1I	Thailand	ON038492.1	2003	2000–2004		Leaf	0.00067709		0					Linear
D1I|Thailand|ON038494.1|2003	D1I	D1I	Thailand	ON038494.1	2003	2000–2004		Leaf	2.3333e-06		0					Linear
D1I|Thailand|ON038496.1|2003	D1I	D1I	Thailand	ON038496.1	2003	2000–2004		Leaf	0.000680527		0					Linear
D1I|Thailand|ON038497.1|2003	D1I	D1I	Thailand	ON038497.1	2003	2000–2004		Leaf	1.0106e-06		0					Linear
D1I|Thailand|ON038498.1|2003	D1I	D1I	Thailand	ON038498.1	2003	2000–2004		Leaf	0.000676626		0					Linear
D1I|Thailand|ON038500.1|2003	D1I	D1I	Thailand	ON038500.1	2003	2000–2004		Leaf	0.000676509		0					Linear
D1I|Thailand|ON038501.1|2003	D1I	D1I	Thailand	ON038501.1	2003	2000–2004		Leaf	0.00270985		0					Linear
D1I|Thailand|ON038503.1|2003	D1I	D1I	Thailand	ON038503.1	2003	2000–2004		Leaf	1.0106e-06		0					Linear
D1I|Thailand|ON038505.1|2003	D1I	D1I	Thailand	ON038505.1	2003	2000–2004		Leaf	0.00271629		0					Linear
D1I|Thailand|ON038507.1|2004	D1I	D1I	Thailand	ON038507.1	2004	2000–2004		Leaf	0		0					Linear
D1I|Thailand|ON038508.1|2004	D1I	D1I	Thailand	ON038508.1	2004	2000–2004		Leaf	0		0					Linear
D1I|Thailand|ON038510.1|2004	D1I	D1I	Thailand	ON038510.1	2004	2000–2004		Leaf	1.0106e-06		0					Linear
D1I|Thailand|ON038511.1|2004	D1I	D1I	Thailand	ON038511.1	2004	2000–2004		Leaf	0.000676375		0					Linear
D1I|Thailand|ON038513.1|2004	D1I	D1I	Thailand	ON038513.1	2004	2000–2004		Leaf	2.0244e-06		0					Linear
D1I|Thailand|ON038514.1|2004	D1I	D1I	Thailand	ON038514.1	2004	2000–2004		Leaf	1.0106e-06		0					Linear
D1I|Thailand|ON038516.1|2004	D1I	D1I	Thailand	ON038516.1	2004	2000–2004		Leaf	0.00271928		0					Linear
D1I|Thailand|ON038519.1|2004	D1I	D1I	Thailand	ON038519.1	2004	2000–2004		Leaf	1.0106e-06		0					Linear
D1I|Thailand|ON038520.1|2005	D1I	D1I	Thailand	ON038520.1	2005	2005–2009		Leaf	2.1699e-06		0					Linear
D1I|Thailand|ON038522.1|2005	D1I	D1I	Thailand	ON038522.1	2005	2005–2009		Leaf	1.0106e-06		0					Linear
D1I|Thailand|ON038525.1|2005	D1I	D1I	Thailand	ON038525.1	2005	2005–2009		Leaf	0.00135334		0					Linear
D1I|Thailand|ON038526.1|2005	D1I	D1I	Thailand	ON038526.1	2005	2005–2009		Leaf	0.00413301		0					Linear
D1I|Thailand|ON038527.1|2005	D1I	D1I	Thailand	ON038527.1	2005	2005–2009		Leaf	0.00204234		0					Linear
D1I|Thailand|ON038528.1|2005	D1I	D1I	Thailand	ON038528.1	2005	2005–2009		Leaf	0.00272543		0					Linear
D1I|Thailand|ON038533.1|2009	D1I	D1I	Thailand	ON038533.1	2009	2005–2009		Leaf	0.000677378		0					Linear
D1I|Thailand|ON038535.1|2009	D1I	D1I	Thailand	ON038535.1	2009	2005–2009		Leaf	0.00340056		0					Linear
D1I|Thailand|ON038539.1|2009	D1I	D1I	Thailand	ON038539.1	2009	2005–2009		Leaf	2.314e-06		0					Linear
D1I|Thailand|ON038540.1|2009	D1I	D1I	Thailand	ON038540.1	2009	2005–2009		Leaf	0.000842598		0					Linear
D1I|Thailand|ON038543.1|2010	D1I	D1I	Thailand	ON038543.1	2010	2010–2014		Leaf	0.00067713		0					Linear
D1I|Thailand|ON038544.1|2010	D1I	D1I	Thailand	ON038544.1	2010	2010–2014		Leaf	0.000677857		0					Linear
D1I|Thailand|ON038545.1|2010	D1I	D1I	Thailand	ON038545.1	2010	2010–2014		Leaf	0.000677897		0					Linear
D1I|Thailand|ON038550.1|2010	D1I	D1I	Thailand	ON038550.1	2010	2010–2014		Leaf	0		0					Linear
D1I|Thailand|ON038554.1|2010	D1I	D1I	Thailand	ON038554.1	2010	2010–2014		Leaf	0.00272244		0					Linear
D1I|Thailand|ON038559.1|2011	D1I	D1I	Thailand	ON038559.1	2011	2010–2014		Leaf	0.00485012		0					Linear
D1I|Thailand|ON038564.1|2011	D1I	D1I	Thailand	ON038564.1	2011	2010–2014		Leaf	2.1466e-06		0					Linear
D1I|Thailand|ON038576.1|2012	D1I	D1I	Thailand	ON038576.1	2012	2010–2014		Leaf	1.0106e-06		0					Linear
D1I|Thailand|ON038586.1|2012	D1I	D1I	Thailand	ON038586.1	2012	2010–2014		Leaf	0.000676921		0					Linear
D1I|Thailand|ON038587.1|2012	D1I	D1I	Thailand	ON038587.1	2012	2010–2014		Leaf	0.0013534		0					Linear
D1I|Thailand|ON038588.1|2012	D1I	D1I	Thailand	ON038588.1	2012	2010–2014		Leaf	2.97e-06		0					Linear
D1I|Thailand|ON038589.1|2013	D1I	D1I	Thailand	ON038589.1	2013	2010–2014		Leaf	2.0228e-06		0					Linear
D1I|Thailand|ON038591.1|2013	D1I	D1I	Thailand	ON038591.1	2013	2010–2014		Leaf	2.3496e-06		0					Linear
D1I|Thailand|OP895914.1|2017	D1I	D1I	Thailand	OP895914.1	2017	2015–2019		Leaf	2.0488e-06		0					Linear
D1I|Thailand|OP895915.1|2019	D1I	D1I	Thailand	OP895915.1	2019	2015–2019		Leaf	0.00479401		0					Linear
D1I|VietNam|EU249491.1|2006	D1I	D1I	VietNam	EU249491.1	2006	2005–2009		Leaf	0.00203665		0					Linear
D1I|VietNam|EU249495.1|2006	D1I	D1I	VietNam	EU249495.1	2006	2005–2009		Leaf	2.1787e-06		0					Linear
D1I|VietNam|EU448387.1|2004	D1I	D1I	VietNam	EU448387.1	2004	2000–2004		Leaf	0.00205515		0					Linear
D1I|VietNam|EU482476.1|2003	D1I	D1I	VietNam	EU482476.1	2003	2000–2004		Leaf	0		0					Linear
D1I|VietNam|EU482505.1|2007	D1I	D1I	VietNam	EU482505.1	2007	2005–2009		Leaf	0.000679039		0					Linear
D1I|VietNam|EU482520.1|2006	D1I	D1I	VietNam	EU482520.1	2006	2005–2009		Leaf	0.000677042		0					Linear
D1I|VietNam|EU482531.1|2006	D1I	D1I	VietNam	EU482531.1	2006	2005–2009		Leaf	0.000677561		0					Linear
D1I|VietNam|EU482716.1|2007	D1I	D1I	VietNam	EU482716.1	2007	2005–2009		Leaf	2.2443e-06		0					Linear
D1I|VietNam|EU482789.1|2003	D1I	D1I	VietNam	EU482789.1	2003	2000–2004		Leaf	0.0020388		0					Linear
D1I|VietNam|EU482790.1|2003	D1I	D1I	VietNam	EU482790.1	2003	2000–2004		Leaf	0.00135934		0					Linear
D1I|VietNam|EU482791.1|2003	D1I	D1I	VietNam	EU482791.1	2003	2000–2004		Leaf	1.0106e-06		0					Linear
D1I|VietNam|EU482792.1|2003	D1I	D1I	VietNam	EU482792.1	2003	2000–2004		Leaf	2.974e-06		0					Linear
D1I|VietNam|EU482796.1|2006	D1I	D1I	VietNam	EU482796.1	2006	2005–2009		Leaf	0.00135779		0					Linear
D1I|VietNam|EU482799.1|2006	D1I	D1I	VietNam	EU482799.1	2006	2005–2009		Leaf	0.00135686		0					Linear
D1I|VietNam|EU482800.1|2006	D1I	D1I	VietNam	EU482800.1	2006	2005–2009		Leaf	0.0013578		0					Linear
D1I|VietNam|EU482803.1|2006	D1I	D1I	VietNam	EU482803.1	2006	2005–2009		Leaf	0.00135747		0					Linear
D1I|VietNam|EU482813.1|2006	D1I	D1I	VietNam	EU482813.1	2006	2005–2009		Leaf	0.00204229		0					Linear
D1I|VietNam|EU482815.1|2006	D1I	D1I	VietNam	EU482815.1	2006	2005–2009		Leaf	0.00203891		0					Linear
D1I|VietNam|EU482818.1|2006	D1I	D1I	VietNam	EU482818.1	2006	2005–2009		Leaf	1.0106e-06		0					Linear
D1I|VietNam|EU482828.1|2006	D1I	D1I	VietNam	EU482828.1	2006	2005–2009		Leaf	0.00205266		0					Linear
D1I|VietNam|EU660401.1|2006	D1I	D1I	VietNam	EU660401.1	2006	2005–2009		Leaf	0.00204486		0					Linear
D1I|VietNam|EU660412.1|2007	D1I	D1I	VietNam	EU660412.1	2007	2005–2009		Leaf	0.00135581		0					Linear
D1I|VietNam|EU677171.1|2007	D1I	D1I	VietNam	EU677171.1	2007	2005–2009		Leaf	0.000677825		0					Linear
D1I|VietNam|EU726777.1|2007	D1I	D1I	VietNam	EU726777.1	2007	2005–2009		Leaf	0.00136255		0					Linear
D1I|VietNam|FJ024440.1|2007	D1I	D1I	VietNam	FJ024440.1	2007	2005–2009		Leaf	0.000678141		0					Linear
D1I|VietNam|FJ024443.1|2007	D1I	D1I	VietNam	FJ024443.1	2007	2005–2009		Leaf	1.0106e-06		0					Linear
D1I|VietNam|FJ024457.1|2007	D1I	D1I	VietNam	FJ024457.1	2007	2005–2009		Leaf	1.0106e-06		0					Linear
D1I|VietNam|FJ182023.1|2007	D1I	D1I	VietNam	FJ182023.1	2007	2005–2009		Leaf	0.000673923		0					Linear
D1I|VietNam|FJ373298.1|2007	D1I	D1I	VietNam	FJ373298.1	2007	2005–2009		Leaf	2.3809e-06		0					Linear
D1I|VietNam|FJ410232.1|2007	D1I	D1I	VietNam	FJ410232.1	2007	2005–2009		Leaf	0.00204308		0					Linear
D1I|VietNam|FJ410244.1|2008	D1I	D1I	VietNam	FJ410244.1	2008	2005–2009		Leaf	0.00272344		0					Linear
D1I|VietNam|FJ410246.1|2008	D1I	D1I	VietNam	FJ410246.1	2008	2005–2009		Leaf	2.3375e-06		0					Linear
D1I|VietNam|FJ432739.1|2007	D1I	D1I	VietNam	FJ432739.1	2007	2005–2009		Leaf	2.5655e-06		0					Linear
D1I|VietNam|FJ432746.1|2007	D1I	D1I	VietNam	FJ432746.1	2007	2005–2009		Leaf	0.00135713		0					Linear
D1I|VietNam|FJ461341.1|2008	D1I	D1I	VietNam	FJ461341.1	2008	2005–2009		Leaf	1.0106e-06		0					Linear
D1I|VietNam|FJ859029.1|2007	D1I	D1I	VietNam	FJ859029.1	2007	2005–2009		Leaf	0.00478932		0					Linear
D1I|VietNam|FJ882525.1|2006	D1I	D1I	VietNam	FJ882525.1	2006	2005–2009		Leaf	0.00135777		0					Linear
D1I|VietNam|FJ882557.1|2007	D1I	D1I	VietNam	FJ882557.1	2007	2005–2009		Leaf	0.000676863		0					Linear
D1I|VietNam|FJ882562.1|2003	D1I	D1I	VietNam	FJ882562.1	2003	2000–2004		Leaf	1.0106e-06		0					Linear
D1I|VietNam|FJ882563.1|2003	D1I	D1I	VietNam	FJ882563.1	2003	2000–2004		Leaf	1.0106e-06		0					Linear
D1I|VietNam|FJ882564.1|2003	D1I	D1I	VietNam	FJ882564.1	2003	2000–2004		Leaf	0.000675726		0					Linear
D1I|VietNam|FJ882565.1|2003	D1I	D1I	VietNam	FJ882565.1	2003	2000–2004		Leaf	0.000676698		0					Linear
D1I|VietNam|FJ882566.1|2003	D1I	D1I	VietNam	FJ882566.1	2003	2000–2004		Leaf	0		0					Linear
D1I|VietNam|FJ882567.1|2003	D1I	D1I	VietNam	FJ882567.1	2003	2000–2004		Leaf	0		0					Linear
D1I|VietNam|FJ882568.1|2003	D1I	D1I	VietNam	FJ882568.1	2003	2000–2004		Leaf	0.00204008		0					Linear
D1I|VietNam|FJ882569.1|2004	D1I	D1I	VietNam	FJ882569.1	2004	2000–2004		Leaf	0.00203591		0					Linear
D1I|VietNam|FJ882570.1|2005	D1I	D1I	VietNam	FJ882570.1	2005	2005–2009		Leaf	0.00340162		0					Linear
D1I|VietNam|FJ898384.1|2007	D1I	D1I	VietNam	FJ898384.1	2007	2005–2009		Leaf	0.00206105		0					Linear
D1I|VietNam|FJ898386.1|2005	D1I	D1I	VietNam	FJ898386.1	2005	2005–2009		Leaf	0.00135455		0					Linear
D1I|VietNam|FJ898387.1|2005	D1I	D1I	VietNam	FJ898387.1	2005	2005–2009		Leaf	2.1967e-06		0					Linear
D1I|VietNam|FJ898388.1|2005	D1I	D1I	VietNam	FJ898388.1	2005	2005–2009		Leaf	1.0106e-06		0					Linear
D1I|VietNam|FJ898389.1|2005	D1I	D1I	VietNam	FJ898389.1	2005	2005–2009		Leaf	0.00136024		0					Linear
D1I|VietNam|FJ898390.1|2005	D1I	D1I	VietNam	FJ898390.1	2005	2005–2009		Leaf	2.4723e-06		0					Linear
D1I|VietNam|FJ898391.1|2005	D1I	D1I	VietNam	FJ898391.1	2005	2005–2009		Leaf	0.000677887		0					Linear
D1I|VietNam|FJ898392.1|2005	D1I	D1I	VietNam	FJ898392.1	2005	2005–2009		Leaf	0		0					Linear
D1I|VietNam|FJ898393.1|2005	D1I	D1I	VietNam	FJ898393.1	2005	2005–2009		Leaf	1.0106e-06		0					Linear
D1I|VietNam|FJ898394.1|2005	D1I	D1I	VietNam	FJ898394.1	2005	2005–2009		Leaf	0.00136042		0					Linear
D1I|VietNam|FJ898395.1|2005	D1I	D1I	VietNam	FJ898395.1	2005	2005–2009		Leaf	1.0106e-06		0					Linear
D1I|VietNam|FJ898402.1|2006	D1I	D1I	VietNam	FJ898402.1	2006	2005–2009		Leaf	0.00135781		0					Linear
D1I|VietNam|FJ898418.1|2006	D1I	D1I	VietNam	FJ898418.1	2006	2005–2009		Leaf	0.00135915		0					Linear
D1I|VietNam|FJ898419.1|2006	D1I	D1I	VietNam	FJ898419.1	2006	2005–2009		Leaf	0.000677831		0					Linear
D1I|VietNam|GQ199786.1|2007	D1I	D1I	VietNam	GQ199786.1	2007	2005–2009		Leaf	0.000677821		0					Linear
D1I|VietNam|GQ199813.1|2007	D1I	D1I	VietNam	GQ199813.1	2007	2005–2009		Leaf	0.000680642		0					Linear
D1I|VietNam|GQ199821.1|2007	D1I	D1I	VietNam	GQ199821.1	2007	2005–2009		Leaf	0.00617624		0					Linear
D1I|VietNam|GQ199830.1|2003	D1I	D1I	VietNam	GQ199830.1	2003	2000–2004		Leaf	1.0106e-06		0					Linear
D1I|VietNam|GQ199831.1|2003	D1I	D1I	VietNam	GQ199831.1	2003	2000–2004		Leaf	2.302e-06		0					Linear
D1I|VietNam|GQ199832.1|2003	D1I	D1I	VietNam	GQ199832.1	2003	2000–2004		Leaf	0.00067662		0					Linear
D1I|VietNam|GQ199833.1|2004	D1I	D1I	VietNam	GQ199833.1	2004	2000–2004		Leaf	0.00135437		0					Linear
D1I|VietNam|GQ199834.1|2005	D1I	D1I	VietNam	GQ199834.1	2005	2005–2009		Leaf	0.00203731		0					Linear
D1I|VietNam|GQ199835.1|2005	D1I	D1I	VietNam	GQ199835.1	2005	2005–2009		Leaf	0.00136271		0					Linear
D1I|VietNam|GQ199836.1|2005	D1I	D1I	VietNam	GQ199836.1	2005	2005–2009		Leaf	0		0					Linear
D1I|VietNam|GQ199837.1|2005	D1I	D1I	VietNam	GQ199837.1	2005	2005–2009		Leaf	0.000676619		0					Linear
D1I|VietNam|GQ199838.1|2005	D1I	D1I	VietNam	GQ199838.1	2005	2005–2009		Leaf	0.002034		0					Linear
D1I|VietNam|GQ199842.1|2006	D1I	D1I	VietNam	GQ199842.1	2006	2005–2009		Leaf	1.0106e-06		0					Linear
D1I|VietNam|GQ199851.1|2006	D1I	D1I	VietNam	GQ199851.1	2006	2005–2009		Leaf	1.0106e-06		0					Linear
D1I|VietNam|GQ868608.1|2007	D1I	D1I	VietNam	GQ868608.1	2007	2005–2009		Leaf	0.000681731		0					Linear
D1I|VietNam|GU131679.1|2008	D1I	D1I	VietNam	GU131679.1	2008	2005–2009		Leaf	2.3463e-06		0					Linear
D1I|VietNam|GU131680.1|2008	D1I	D1I	VietNam	GU131680.1	2008	2005–2009		Leaf	2.3295e-06		0					Linear
D1I|VietNam|GU131685.1|2008	D1I	D1I	VietNam	GU131685.1	2008	2005–2009		Leaf	0.00136182		0					Linear
D1I|VietNam|GU131686.1|2008	D1I	D1I	VietNam	GU131686.1	2008	2005–2009		Leaf	0.00340822		0					Linear
D1I|VietNam|GU131700.1|2008	D1I	D1I	VietNam	GU131700.1	2008	2005–2009		Leaf	2.0945e-06		0					Linear
D1I|VietNam|GU131710.1|2008	D1I	D1I	VietNam	GU131710.1	2008	2005–2009		Leaf	0.00136136		0					Linear
D1I|VietNam|GU131722.1|2008	D1I	D1I	VietNam	GU131722.1	2008	2005–2009		Leaf	1.0106e-06		0					Linear
D1I|VietNam|GU131733.1|2008	D1I	D1I	VietNam	GU131733.1	2008	2005–2009		Leaf	2.163e-06		0					Linear
D1I|VietNam|GU131757.1|2008	D1I	D1I	VietNam	GU131757.1	2008	2005–2009		Leaf	0.0013732		0					Linear
D1I|VietNam|GU131806.1|2008	D1I	D1I	VietNam	GU131806.1	2008	2005–2009		Leaf	0.00342171		0					Linear
D1I|VietNam|GU131815.1|2008	D1I	D1I	VietNam	GU131815.1	2008	2005–2009		Leaf	0.00273164		0					Linear
D1I|VietNam|JF269181.1|2009	D1I	D1I	VietNam	JF269181.1	2009	2005–2009		Leaf	2.2968e-06		0					Linear
D1I|VietNam|JF269182.1|2009	D1I	D1I	VietNam	JF269182.1	2009	2005–2009		Leaf	0.000676684		0					Linear
D1I|VietNam|JF937611.1|2008	D1I	D1I	VietNam	JF937611.1	2008	2005–2009		Leaf	0.00203487		0					Linear
D1I|VietNam|JF937619.1|2008	D1I	D1I	VietNam	JF937619.1	2008	2005–2009		Leaf	0.00068179		0					Linear
D1I|VietNam|JF967805.1|2008	D1I	D1I	VietNam	JF967805.1	2008	2005–2009		Leaf	0.00271782		0					Linear
D1I|VietNam|JF967850.1|2009	D1I	D1I	VietNam	JF967850.1	2009	2005–2009		Leaf	2.2677e-06		0					Linear
D1I|VietNam|JF967851.1|2009	D1I	D1I	VietNam	JF967851.1	2009	2005–2009		Leaf	0.00136544		0					Linear
D1I|VietNam|JF967852.1|2009	D1I	D1I	VietNam	JF967852.1	2009	2005–2009		Leaf	0.00067725		0					Linear
D1I|VietNam|JF967873.1|2009	D1I	D1I	VietNam	JF967873.1	2009	2005–2009		Leaf	0.00135995		0					Linear
D1I|VietNam|JF967881.1|2009	D1I	D1I	VietNam	JF967881.1	2009	2005–2009		Leaf	0.002728		0					Linear
D1I|VietNam|JF967883.1|2009	D1I	D1I	VietNam	JF967883.1	2009	2005–2009		Leaf	0.00135548		0					Linear
D1I|VietNam|JF967885.1|2009	D1I	D1I	VietNam	JF967885.1	2009	2005–2009		Leaf	0.00135479		0					Linear
D1I|VietNam|JF967891.1|2009	D1I	D1I	VietNam	JF967891.1	2009	2005–2009		Leaf	0.00204376		0					Linear
D1I|VietNam|JF967893.1|2009	D1I	D1I	VietNam	JF967893.1	2009	2005–2009		Leaf	0.00136358		0					Linear
D1I|VietNam|JF967894.1|2009	D1I	D1I	VietNam	JF967894.1	2009	2005–2009		Leaf	0		0					Linear
D1I|VietNam|JF967898.1|2010	D1I	D1I	VietNam	JF967898.1	2010	2010–2014		Leaf	0.00272352		0					Linear
D1I|VietNam|JF967909.1|2010	D1I	D1I	VietNam	JF967909.1	2010	2010–2014		Leaf	0.000677157		0					Linear
D1I|VietNam|JF967912.1|2010	D1I	D1I	VietNam	JF967912.1	2010	2010–2014		Leaf	0.0048064		0					Linear
D1I|VietNam|JF967913.1|2010	D1I	D1I	VietNam	JF967913.1	2010	2010–2014		Leaf	0.00135512		0					Linear
D1I|VietNam|JF967915.1|2010	D1I	D1I	VietNam	JF967915.1	2010	2010–2014		Leaf	0.00203498		0					Linear
D1I|VietNam|JF967916.1|2010	D1I	D1I	VietNam	JF967916.1	2010	2010–2014		Leaf	1.0106e-06		0					Linear
D1I|VietNam|JF967934.1|2010	D1I	D1I	VietNam	JF967934.1	2010	2010–2014		Leaf	0.00273845		0					Linear
D1I|VietNam|JF967942.1|2010	D1I	D1I	VietNam	JF967942.1	2010	2010–2014		Leaf	1.0106e-06		0					Linear
D1I|VietNam|JF967943.1|2010	D1I	D1I	VietNam	JF967943.1	2010	2010–2014		Leaf	0.00550429		0					Linear
D1I|VietNam|JF967944.1|2010	D1I	D1I	VietNam	JF967944.1	2010	2010–2014		Leaf	0.00067877		0					Linear
D1I|VietNam|JF967948.1|2010	D1I	D1I	VietNam	JF967948.1	2010	2010–2014		Leaf	0.00409947		0					Linear
D1I|VietNam|JF967953.1|2010	D1I	D1I	VietNam	JF967953.1	2010	2010–2014		Leaf	0.00203746		0					Linear
D1I|VietNam|JN376778.1|2002	D1I	D1I	VietNam	JN376778.1	2002	2000–2004		Leaf	0.00272429		0					Linear
D1I|VietNam|JN376779.1|2003	D1I	D1I	VietNam	JN376779.1	2003	2000–2004		Leaf	0.00339976		0					Linear
D1I|VietNam|JN376780.1|2004	D1I	D1I	VietNam	JN376780.1	2004	2000–2004		Leaf	0.00203402		0					Linear
D1I|VietNam|JN376781.1|2005	D1I	D1I	VietNam	JN376781.1	2005	2005–2009		Leaf	0.00204408		0					Linear
D1I|VietNam|JN376783.1|2010	D1I	D1I	VietNam	JN376783.1	2010	2010–2014		Leaf	0.00203477		0					Linear
D1I|VietNam|JN376784.1|2011	D1I	D1I	VietNam	JN376784.1	2011	2010–2014		Leaf	0.00623094		0					Linear
D1I|VietNam|JN415487.1|2010	D1I	D1I	VietNam	JN415487.1	2010	2010–2014		Leaf	2.1052e-06		0					Linear
D1I|VietNam|JX093659.1|2011	D1I	D1I	VietNam	JX093659.1	2011	2010–2014		Leaf	0.00136457		0					Linear
D1I|VietNam|JX093665.1|2011	D1I	D1I	VietNam	JX093665.1	2011	2010–2014		Leaf	0.00341649		0					Linear
D1I|VietNam|JX093669.1|2011	D1I	D1I	VietNam	JX093669.1	2011	2010–2014		Leaf	0.00272098		0					Linear
D1I|VietNam|JX093670.1|2011	D1I	D1I	VietNam	JX093670.1	2011	2010–2014		Leaf	0.00271796		0					Linear
D1I|VietNam|JX093672.1|2011	D1I	D1I	VietNam	JX093672.1	2011	2010–2014		Leaf	0.00566735		0					Linear
D1I|VietNam|JX093686.1|2011	D1I	D1I	VietNam	JX093686.1	2011	2010–2014		Leaf	0.003403		0					Linear
D1I|VietNam|JX093690.1|2011	D1I	D1I	VietNam	JX093690.1	2011	2010–2014		Leaf	2.1252e-06		0					Linear
D1I|VietNam|JX093691.1|2011	D1I	D1I	VietNam	JX093691.1	2011	2010–2014		Leaf	0.0020473		0					Linear
D1I|VietNam|JX093693.1|2011	D1I	D1I	VietNam	JX093693.1	2011	2010–2014		Leaf	0.000677725		0					Linear
D1I|VietNam|JX093695.1|2011	D1I	D1I	VietNam	JX093695.1	2011	2010–2014		Leaf	0.000677734		0					Linear
D1I|VietNam|JX093697.1|2011	D1I	D1I	VietNam	JX093697.1	2011	2010–2014		Leaf	0.00626762		0					Linear
D1I|VietNam|JX093698.1|2011	D1I	D1I	VietNam	JX093698.1	2011	2010–2014		Leaf	0.00207988		0					Linear
D1I|VietNam|JX093701.1|2011	D1I	D1I	VietNam	JX093701.1	2011	2010–2014		Leaf	0.00203816		0					Linear
D1I|VietNam|JX093702.1|2011	D1I	D1I	VietNam	JX093702.1	2011	2010–2014		Leaf	1.0106e-06		0					Linear
D1I|VietNam|JX093705.1|2011	D1I	D1I	VietNam	JX093705.1	2011	2010–2014		Leaf	0.0027215		0					Linear
D1I|VietNam|JX093710.1|2011	D1I	D1I	VietNam	JX093710.1	2011	2010–2014		Leaf	2.1841e-06		0					Linear
D1I|VietNam|JX093720.1|2011	D1I	D1I	VietNam	JX093720.1	2011	2010–2014		Leaf	2.4724e-06		0					Linear
D1I|VietNam|JX093721.1|2011	D1I	D1I	VietNam	JX093721.1	2011	2010–2014		Leaf	0.000676136		0					Linear
D1I|VietNam|JX093722.1|2011	D1I	D1I	VietNam	JX093722.1	2011	2010–2014		Leaf	2.9253e-06		0					Linear
D1I|VietNam|JX446304.1|2009	D1I	D1I	VietNam	JX446304.1	2009	2005–2009		Leaf	0.000667478		0					Linear
D1I|VietNam|JX476084.1|2009	D1I	D1I	VietNam	JX476084.1	2009	2005–2009		Leaf	0.00480573		0					Linear
D1I|VietNam|JX476086.1|2012	D1I	D1I	VietNam	JX476086.1	2012	2010–2014		Leaf	0.0027317		0					Linear
D1I|VietNam|JX476087.1|2012	D1I	D1I	VietNam	JX476087.1	2012	2010–2014		Leaf	1.0106e-06		0					Linear
D1I|VietNam|JX476089.1|2012	D1I	D1I	VietNam	JX476089.1	2012	2010–2014		Leaf	0.00271789		0					Linear
D1I|VietNam|JX476090.1|2012	D1I	D1I	VietNam	JX476090.1	2012	2010–2014		Leaf	2.3435e-06		0					Linear
D1I|VietNam|JX476093.1|2012	D1I	D1I	VietNam	JX476093.1	2012	2010–2014		Leaf	1.0106e-06		0					Linear
D1I|VietNam|JX476094.1|2012	D1I	D1I	VietNam	JX476094.1	2012	2010–2014		Leaf	0.00271814		0					Linear
D1I|VietNam|JX476095.1|2012	D1I	D1I	VietNam	JX476095.1	2012	2010–2014		Leaf	2.6126e-06		0					Linear
D1I|VietNam|JX569843.1|2009	D1I	D1I	VietNam	JX569843.1	2009	2005–2009		Leaf	0.00551092		0					Linear
D1I|VietNam|KC861920.1|2003	D1I	D1I	VietNam	KC861920.1	2003	2000–2004		Leaf	2.4289e-06		0					Linear
D1I|VietNam|KC861921.1|2004	D1I	D1I	VietNam	KC861921.1	2004	2000–2004		Leaf	1.0106e-06		0					Linear
D1I|VietNam|KC861923.1|2004	D1I	D1I	VietNam	KC861923.1	2004	2000–2004		Leaf	2.3671e-06		0					Linear
D1I|VietNam|KC861929.1|2004	D1I	D1I	VietNam	KC861929.1	2004	2000–2004		Leaf	1.0106e-06		0					Linear
D1I|VietNam|KC861930.1|2002	D1I	D1I	VietNam	KC861930.1	2002	2000–2004		Leaf	0		0					Linear
D1I|VietNam|KC861934.1|2004	D1I	D1I	VietNam	KC861934.1	2004	2000–2004		Leaf	2.344e-06		0					Linear
D1I|VietNam|KC861936.1|2009	D1I	D1I	VietNam	KC861936.1	2009	2005–2009		Leaf	0		0					Linear
D1I|VietNam|KC861937.1|2002	D1I	D1I	VietNam	KC861937.1	2002	2000–2004		Leaf	2.3326e-06		0					Linear
D1I|VietNam|KC861939.1|2005	D1I	D1I	VietNam	KC861939.1	2005	2005–2009		Leaf	0.00135909		0					Linear
D1I|VietNam|KC861943.1|2004	D1I	D1I	VietNam	KC861943.1	2004	2000–2004		Leaf	2.3513e-06		0					Linear
D1I|VietNam|KC861947.1|1999	D1I	D1I	VietNam	KC861947.1	1999	1995–1999		Leaf	0.01346		0					Linear
D1I|VietNam|KC861950.1|2009	D1I	D1I	VietNam	KC861950.1	2009	2005–2009		Leaf	1.0106e-06		0					Linear
D1I|VietNam|KC861951.1|2004	D1I	D1I	VietNam	KC861951.1	2004	2000–2004		Leaf	0		0					Linear
D1I|VietNam|KC861954.1|2004	D1I	D1I	VietNam	KC861954.1	2004	2000–2004		Leaf	0.00135457		0					Linear
D1I|VietNam|KC861956.1|2004	D1I	D1I	VietNam	KC861956.1	2004	2000–2004		Leaf	1.0106e-06		0					Linear
D1I|VietNam|KC861957.1|2009	D1I	D1I	VietNam	KC861957.1	2009	2005–2009		Leaf	0.000684309		0					Linear
D1I|VietNam|KC861958.1|2004	D1I	D1I	VietNam	KC861958.1	2004	2000–2004		Leaf	0.0105358		0					Linear
D1I|VietNam|KC861961.1|1998	D1I	D1I	VietNam	KC861961.1	1998	1995–1999		Leaf	0.000678416		0					Linear
D1I|VietNam|KC861964.1|2003	D1I	D1I	VietNam	KC861964.1	2003	2000–2004		Leaf	0.00203911		0					Linear
D1I|VietNam|KC861971.1|1998	D1I	D1I	VietNam	KC861971.1	1998	1995–1999		Leaf	0.0103944		0					Linear
D1I|VietNam|KC861972.1|2004	D1I	D1I	VietNam	KC861972.1	2004	2000–2004		Leaf	1.0106e-06		0					Linear
D1I|VietNam|KC861973.1|2009	D1I	D1I	VietNam	KC861973.1	2009	2005–2009		Leaf	0.00204063		0					Linear
D1I|VietNam|KC861979.1|2002	D1I	D1I	VietNam	KC861979.1	2002	2000–2004		Leaf	0		0					Linear
D1I|VietNam|KF921937.1|2006	D1I	D1I	VietNam	KF921937.1	2006	2005–2009		Leaf	1.0106e-06		0					Linear
D1I|VietNam|KF921945.1|2008	D1I	D1I	VietNam	KF921945.1	2008	2005–2009		Leaf	0.00135929		0					Linear
D1I|VietNam|KF921947.1|2008	D1I	D1I	VietNam	KF921947.1	2008	2005–2009		Leaf	1.0106e-06		0					Linear
D1I|VietNam|KT175105.1|2014	D1I	D1I	VietNam	KT175105.1	2014	2010–2014		Leaf	0.000658018		0					Linear
D1I|VietNam|KT175106.1|2014	D1I	D1I	VietNam	KT175106.1	2014	2010–2014		Leaf	1.0106e-06		0					Linear
D1I|VietNam|KT825017.1|2013	D1I	D1I	VietNam	KT825017.1	2013	2010–2014		Leaf	0.00340995		0					Linear
D1I|VietNam|KT825033.1|2014	D1I	D1I	VietNam	KT825033.1	2014	2010–2014		Leaf	2.0769e-06		0					Linear
D1I|VietNam|KT825044.1|2015	D1I	D1I	VietNam	KT825044.1	2015	2015–2019		Leaf	0.00340186		0					Linear
D1I|VietNam|KU509292.1|2014	D1I	D1I	VietNam	KU509292.1	2014	2010–2014		Leaf	0.00342856		0					Linear
D1I|VietNam|KY495793.1|2016	D1I	D1I	VietNam	KY495793.1	2016	2015–2019		Leaf	0.000675452		0					Linear
D1I|VietNam|KY818250.1|2012	D1I	D1I	VietNam	KY818250.1	2012	2010–2014		Leaf	0.00135518		0					Linear
D1I|VietNam|KY882516.1|2013	D1I	D1I	VietNam	KY882516.1	2013	2010–2014		Leaf	0.00617462		0					Linear
D1I|VietNam|KY971685.1|2004	D1I	D1I	VietNam	KY971685.1	2004	2000–2004		Leaf	0.00359739		0					Linear
D1I|VietNam|KY971687.1|2008	D1I	D1I	VietNam	KY971687.1	2008	2005–2009		Leaf	0.000678576		0					Linear
D1I|VietNam|KY971700.1|2009	D1I	D1I	VietNam	KY971700.1	2009	2005–2009		Leaf	0.000678222		0					Linear
D1I|VietNam|KY971701.1|2010	D1I	D1I	VietNam	KY971701.1	2010	2010–2014		Leaf	2.9801e-06		0					Linear
D1I|VietNam|KY971702.1|2010	D1I	D1I	VietNam	KY971702.1	2010	2010–2014		Leaf	0.00273102		0					Linear
D1I|VietNam|KY971703.1|2010	D1I	D1I	VietNam	KY971703.1	2010	2010–2014		Leaf	0.00204212		0					Linear
D1I|VietNam|KY971707.1|2010	D1I	D1I	VietNam	KY971707.1	2010	2010–2014		Leaf	0.00203468		0					Linear
D1I|VietNam|KY971711.1|2010	D1I	D1I	VietNam	KY971711.1	2010	2010–2014		Leaf	0.000678605		0					Linear
D1I|VietNam|KY971712.1|2010	D1I	D1I	VietNam	KY971712.1	2010	2010–2014		Leaf	1.0106e-06		0					Linear
D1I|VietNam|KY971714.1|2012	D1I	D1I	VietNam	KY971714.1	2012	2010–2014		Leaf	0.000676297		0					Linear
D1I|VietNam|KY971715.1|2012	D1I	D1I	VietNam	KY971715.1	2012	2010–2014		Leaf	0.00135445		0					Linear
D1I|VietNam|KY971717.1|2013	D1I	D1I	VietNam	KY971717.1	2013	2010–2014		Leaf	0.00135762		0					Linear
D1I|VietNam|KY971718.1|2015	D1I	D1I	VietNam	KY971718.1	2015	2015–2019		Leaf	0.000675464		0					Linear
D1I|VietNam|KY971719.1|2015	D1I	D1I	VietNam	KY971719.1	2015	2015–2019		Leaf	0.0013548		0					Linear
D1I|VietNam|LC428057.1|2017	D1I	D1I	VietNam	LC428057.1	2017	2015–2019		Leaf	0.000684237		0					Linear
D1I|VietNam|LC428061.1|2017	D1I	D1I	VietNam	LC428061.1	2017	2015–2019		Leaf	0.000680779		0					Linear
D1I|VietNam|LC428065.1|2017	D1I	D1I	VietNam	LC428065.1	2017	2015–2019		Leaf	0.00271812		0					Linear
D1I|VietNam|MN912112.1|2017	D1I	D1I	VietNam	MN912112.1	2017	2015–2019		Leaf	0.000676121		0					Linear
D1I|VietNam|MN912118.1|2017	D1I	D1I	VietNam	MN912118.1	2017	2015–2019		Leaf	2.7517e-06		0					Linear
D1I|VietNam|MN912135.1|2017	D1I	D1I	VietNam	MN912135.1	2017	2015–2019		Leaf	2.0821e-06		0					Linear
D1I|VietNam|MN912145.1|2017	D1I	D1I	VietNam	MN912145.1	2017	2015–2019		Leaf	0.000677375		0					Linear
D1I|VietNam|MN912159.1|2017	D1I	D1I	VietNam	MN912159.1	2017	2015–2019		Leaf	0.00478509		0					Linear
D1I|VietNam|MN912178.1|2017	D1I	D1I	VietNam	MN912178.1	2017	2015–2019		Leaf	0.000677047		0					Linear
D1I|VietNam|MN912191.1|2017	D1I	D1I	VietNam	MN912191.1	2017	2015–2019		Leaf	2.323e-06		0					Linear
D1I|VietNam|MN912218.1|2017	D1I	D1I	VietNam	MN912218.1	2017	2015–2019		Leaf	0.000679453		0					Linear
D1I|VietNam|MN912231.1|2017	D1I	D1I	VietNam	MN912231.1	2017	2015–2019		Leaf	1.0106e-06		0					Linear
D1I|VietNam|MN912234.1|2017	D1I	D1I	VietNam	MN912234.1	2017	2015–2019		Leaf	0.00067815		0					Linear
D1I|VietNam|MN912238.1|2017	D1I	D1I	VietNam	MN912238.1	2017	2015–2019		Leaf	0.00067872		0					Linear
D1I|VietNam|MN912244.1|2017	D1I	D1I	VietNam	MN912244.1	2017	2015–2019		Leaf	1.0106e-06		0					Linear
D1I|VietNam|MN912245.1|2017	D1I	D1I	VietNam	MN912245.1	2017	2015–2019		Leaf	3.0009e-06		0					Linear
D1I|VietNam|OM281595.1|2019	D1I	D1I	VietNam	OM281595.1	2019	2015–2019		Leaf	0		0					Linear
D1I|VietNam|ON845601.1|2021	D1I	D1I	VietNam	ON845601.1	2021	2020–2023		Leaf	0.000671526		0					Linear
D1I|VietNam|OP090342.1|2022	D1I	D1I	VietNam	OP090342.1	2022	2020–2023		Leaf	2.3772e-06		0					Linear
D1I|VietNam|OP090343.1|2022	D1I	D1I	VietNam	OP090343.1	2022	2020–2023		Leaf	0.00135525		0					Linear
D1I|VietNam|OP090344.1|2020	D1I	D1I	VietNam	OP090344.1	2020	2020–2023		Leaf	0		0					Linear
D1I|VietNam|OP090345.1|2020	D1I	D1I	VietNam	OP090345.1	2020	2020–2023		Leaf	0.00478744		0					Linear
D1I|VietNam|OP090346.1|2021	D1I	D1I	VietNam	OP090346.1	2021	2020–2023		Leaf	0.00340322		0					Linear
D1I|VietNam|OP090347.1|2021	D1I	D1I	VietNam	OP090347.1	2021	2020–2023		Leaf	0.00205348		0					Linear
D1I|VietNam|OP090348.1|2021	D1I	D1I	VietNam	OP090348.1	2021	2020–2023		Leaf	1.0106e-06		0					Linear
D1I|VietNam|OP090349.1|2022	D1I	D1I	VietNam	OP090349.1	2022	2020–2023		Leaf	0		0					Linear
D1I|VietNam|OP090350.1|2022	D1I	D1I	VietNam	OP090350.1	2022	2020–2023		Leaf	2.3772e-06		0					Linear
D1I|VietNam|OP090351.1|2020	D1I	D1I	VietNam	OP090351.1	2020	2020–2023		Leaf	1.0106e-06		0					Linear
D1I|VietNam|OQ426566.1|2018	D1I	D1I	VietNam	OQ426566.1	2018	2015–2019		Leaf	0		0					Linear
D1I|VietNam|OQ426567.1|2018	D1I	D1I	VietNam	OQ426567.1	2018	2015–2019		Leaf	0		0					Linear
D1I|VietNam|OQ426571.1|2018	D1I	D1I	VietNam	OQ426571.1	2018	2015–2019		Leaf	1.0106e-06		0					Linear
D1I|VietNam|OQ426572.1|2018	D1I	D1I	VietNam	OQ426572.1	2018	2015–2019		Leaf	0		0					Linear
D1I|VietNam|OQ426575.1|2018	D1I	D1I	VietNam	OQ426575.1	2018	2015–2019		Leaf	2.3735e-06		0					Linear
D1I|VietNam|OQ426577.1|2018	D1I	D1I	VietNam	OQ426577.1	2018	2015–2019		Leaf	0.000676405		0					Linear
D1I|VietNam|OQ426581.1|2019	D1I	D1I	VietNam	OQ426581.1	2019	2015–2019		Leaf	2.7396e-06		0					Linear
D1I|VietNam|OQ426582.1|2019	D1I	D1I	VietNam	OQ426582.1	2019	2015–2019		Leaf	0.000676737		0					Linear
D1I|VietNam|OQ426583.1|2019	D1I	D1I	VietNam	OQ426583.1	2019	2015–2019		Leaf	0		0					Linear
D1I|VietNam|OQ426584.1|2019	D1I	D1I	VietNam	OQ426584.1	2019	2015–2019		Leaf	0		0					Linear
D1I|VietNam|OQ426585.1|2019	D1I	D1I	VietNam	OQ426585.1	2019	2015–2019		Leaf	1.0106e-06		0					Linear
D1I|VietNam|OQ426592.1|2018	D1I	D1I	VietNam	OQ426592.1	2018	2015–2019		Leaf	0		0					Linear
D1I|VietNam|OQ426594.1|2018	D1I	D1I	VietNam	OQ426594.1	2018	2015–2019		Leaf	0.00135489		0					Linear
D1I|VietNam|OQ426602.1|2019	D1I	D1I	VietNam	OQ426602.1	2019	2015–2019		Leaf	0.00135486		0					Linear
D1I|VietNam|OQ426603.1|2019	D1I	D1I	VietNam	OQ426603.1	2019	2015–2019		Leaf	0		0					Linear
D1I|VietNam|OQ426604.1|2019	D1I	D1I	VietNam	OQ426604.1	2019	2015–2019		Leaf	0.000682196		0					Linear
D1I|VietNam|OQ426607.1|2019	D1I	D1I	VietNam	OQ426607.1	2019	2015–2019		Leaf	0.000675991		0					Linear
D1I|VietNam|OQ426612.1|2018	D1I	D1I	VietNam	OQ426612.1	2018	2015–2019		Leaf	1.0106e-06		0					Linear
D1I|VietNam|OQ426622.1|2019	D1I	D1I	VietNam	OQ426622.1	2019	2015–2019		Leaf	0		0					Linear
D1I|VietNam|OQ426625.1|2019	D1I	D1I	VietNam	OQ426625.1	2019	2015–2019		Leaf	0.00203438		0					Linear
D1I|VietNam|OQ426626.1|2019	D1I	D1I	VietNam	OQ426626.1	2019	2015–2019		Leaf	0		0					Linear
D1I|VietNam|OQ426627.1|2019	D1I	D1I	VietNam	OQ426627.1	2019	2015–2019		Leaf	0		0					Linear
D1I|VietNam|OQ426635.1|2019	D1I	D1I	VietNam	OQ426635.1	2019	2015–2019		Leaf	0		0					Linear
D1I|VietNam|OQ426637.1|2019	D1I	D1I	VietNam	OQ426637.1	2019	2015–2019		Leaf	0		0					Linear
D1I|VietNam|OQ426641.1|2018	D1I	D1I	VietNam	OQ426641.1	2018	2015–2019		Leaf	0		0					Linear
D1I|VietNam|OQ426644.1|2019	D1I	D1I	VietNam	OQ426644.1	2019	2015–2019		Leaf	0.000675972		0					Linear
D1I|VietNam|OQ426645.1|2016	D1I	D1I	VietNam	OQ426645.1	2016	2015–2019		Leaf	0		0					Linear
D1I|VietNam|OQ426646.1|2016	D1I	D1I	VietNam	OQ426646.1	2016	2015–2019		Leaf	1.0106e-06		0					Linear
D1I|VietNam|OQ426647.1|2016	D1I	D1I	VietNam	OQ426647.1	2016	2015–2019		Leaf	0.000676517		0					Linear
D1I|VietNam|OQ426664.1|2018	D1I	D1I	VietNam	OQ426664.1	2018	2015–2019		Leaf	0.000681472		0					Linear
D1I|VietNam|OQ426666.1|2017	D1I	D1I	VietNam	OQ426666.1	2017	2015–2019		Leaf	0.00135931		0					Linear
D1I|VietNam|OQ426672.1|2017	D1I	D1I	VietNam	OQ426672.1	2017	2015–2019		Leaf	0.000671709		0					Linear
D1I|VietNam|OQ426678.1|2018	D1I	D1I	VietNam	OQ426678.1	2018	2015–2019		Leaf	0		0					Linear
D1I|VietNam|OQ426681.1|2018	D1I	D1I	VietNam	OQ426681.1	2018	2015–2019		Leaf	2.3733e-06		0					Linear
D1I|VietNam|OQ426693.1|2016	D1I	D1I	VietNam	OQ426693.1	2016	2015–2019		Leaf	0.000676824		0					Linear
D1I|VietNam|OQ426695.1|2017	D1I	D1I	VietNam	OQ426695.1	2017	2015–2019		Leaf	2.2812e-06		0					Linear
D1I|VietNam|OQ426696.1|2017	D1I	D1I	VietNam	OQ426696.1	2017	2015–2019		Leaf	0		0					Linear
D1I|VietNam|OQ426701.1|2018	D1I	D1I	VietNam	OQ426701.1	2018	2015–2019		Leaf	0.00136507		0					Linear
D1I|VietNam|OQ426722.1|2019	D1I	D1I	VietNam	OQ426722.1	2019	2015–2019		Leaf	0.00135673		0					Linear
D1I|VietNam|OQ426725.1|2018	D1I	D1I	VietNam	OQ426725.1	2018	2015–2019		Leaf	0		0					Linear
D1I|VietNam|OQ426727.1|2018	D1I	D1I	VietNam	OQ426727.1	2018	2015–2019		Leaf	0		0					Linear
D1I|VietNam|OQ426738.1|2018	D1I	D1I	VietNam	OQ426738.1	2018	2015–2019		Leaf	1.0106e-06		0					Linear
D1I|VietNam|OQ426746.1|2018	D1I	D1I	VietNam	OQ426746.1	2018	2015–2019		Leaf	0		0					Linear
D1I|VietNam|OQ426748.1|2018	D1I	D1I	VietNam	OQ426748.1	2018	2015–2019		Leaf	0		0					Linear
D1I|VietNam|OQ426749.1|2018	D1I	D1I	VietNam	OQ426749.1	2018	2015–2019		Leaf	0.000676815		0					Linear
D1I|VietNam|OQ832563.1|2020	D1I	D1I	VietNam	OQ832563.1	2020	2020–2023		Leaf	0.000676322		0					Linear
D1I|VietNam|OQ832564.1|2020	D1I	D1I	VietNam	OQ832564.1	2020	2020–2023		Leaf	2.3363e-06		0					Linear
D1I|VietNam|OQ832565.1|2020	D1I	D1I	VietNam	OQ832565.1	2020	2020–2023		Leaf	0		0					Linear
D1I|VietNam|OQ832566.1|2020	D1I	D1I	VietNam	OQ832566.1	2020	2020–2023		Leaf	0.000676542		0					Linear
D1I|VietNam|OQ832567.1|2020	D1I	D1I	VietNam	OQ832567.1	2020	2020–2023		Leaf	1.0106e-06		0					Linear
D1I|VietNam|OQ832568.1|2020	D1I	D1I	VietNam	OQ832568.1	2020	2020–2023		Leaf	2.3844e-06		0					Linear
D1I|VietNam|OQ832569.1|2020	D1I	D1I	VietNam	OQ832569.1	2020	2020–2023		Leaf	2.1513e-06		0					Linear
D1I|VietNam|OQ832570.1|2020	D1I	D1I	VietNam	OQ832570.1	2020	2020–2023		Leaf	0		0					Linear
D1I|VietNam|OQ832571.1|2020	D1I	D1I	VietNam	OQ832571.1	2020	2020–2023		Leaf	0.000677011		0					Linear
D1I|VietNam|OQ832610.1|2019	D1I	D1I	VietNam	OQ832610.1	2019	2015–2019		Leaf	2.9871e-06		0					Linear
D1I|VietNam|OQ832611.1|2019	D1I	D1I	VietNam	OQ832611.1	2019	2015–2019		Leaf	2.5792e-06		0					Linear
D1I|VietNam|OQ832613.1|2020	D1I	D1I	VietNam	OQ832613.1	2020	2020–2023		Leaf	0		0					Linear
D1I|VietNam|OQ832614.1|2020	D1I	D1I	VietNam	OQ832614.1	2020	2020–2023		Leaf	2.3846e-06		0					Linear
D1I|VietNam|OQ832615.1|2020	D1I	D1I	VietNam	OQ832615.1	2020	2020–2023		Leaf	2.4073e-06		0					Linear
D1II|Thailand|AF425629.1|1963	D1II	D1II	Thailand	AF425629.1	1963	Pre 1989		Leaf	0.000678072		0					Linear
D1II|Thailand|JF297570.1|1960	D1II	D1II	Thailand	JF297570.1	1960	Pre 1989		Leaf	2.8432e-06		0					Linear
D1II|Thailand|JQ922547.1|1960	D1II	D1II	Thailand	JQ922547.1	1960	Pre 1989		Leaf	2.5294e-06		0					Linear
D1II|Thailand|MW945844.1|1964	D1II	D1II	Thailand	MW945844.1	1964	Pre 1989		Leaf	0.0034045		0					Linear
D1II|Thailand|OR389302.1|1963	D1II	D1II	Thailand	OR389302.1	1963	Pre 1989		Leaf	2.1216e-06		0					Linear
D1III|Bangladesh|JN036371.1|2009	D1III	D1V	Bangladesh	JN036371.1	2009	2005–2009		Leaf	0.000676922		0					Linear
D1III|Bangladesh|LC436607.1|2017	D1III	D1V	Bangladesh	LC436607.1	2017	2015–2019		Leaf	0.000676966		0					Linear
D1III|Bangladesh|LC436608.1|2017	D1III	D1V	Bangladesh	LC436608.1	2017	2015–2019		Leaf	0.000678063		0					Linear
D1III|Bangladesh|LC436609.1|2017	D1III	D1V	Bangladesh	LC436609.1	2017	2015–2019		Leaf	1.0106e-06		0					Linear
D1III|Bangladesh|LC436610.1|2017	D1III	D1V	Bangladesh	LC436610.1	2017	2015–2019		Leaf	1.0106e-06		0					Linear
D1III|Bangladesh|LC436612.1|2017	D1III	D1V	Bangladesh	LC436612.1	2017	2015–2019		Leaf	0.000677007		0					Linear
D1III|Bangladesh|LC436667.1|2017	D1III	D1V	Bangladesh	LC436667.1	2017	2015–2019		Leaf	2.3478e-06		0					Linear
D1III|Bangladesh|LC436668.1|2017	D1III	D1V	Bangladesh	LC436668.1	2017	2015–2019		Leaf	0.000677887		0					Linear
D1III|Bangladesh|OQ826841.1|2018	D1III	D1V	Bangladesh	OQ826841.1	2018	2015–2019		Leaf	1.0106e-06		0					Linear
D1III|Bangladesh|OQ826842.1|2018	D1III	D1V	Bangladesh	OQ826842.1	2018	2015–2019		Leaf	1.0106e-06		0					Linear
D1III|Bangladesh|OQ826843.1|2018	D1III	D1V	Bangladesh	OQ826843.1	2018	2015–2019		Leaf	0.00135891		0					Linear
D1III|Bangladesh|OQ826844.1|2018	D1III	D1V	Bangladesh	OQ826844.1	2018	2015–2019		Leaf	0.000677911		0					Linear
D1III|Bangladesh|OQ826845.1|2018	D1III	D1V	Bangladesh	OQ826845.1	2018	2015–2019		Leaf	0.00135691		0					Linear
D1III|Bangladesh|OQ826846.1|2019	D1III	D1V	Bangladesh	OQ826846.1	2019	2015–2019		Leaf	1.0106e-06		0					Linear
D1III|Bangladesh|OQ826847.1|2019	D1III	D1V	Bangladesh	OQ826847.1	2019	2015–2019		Leaf	0.0034075		0					Linear
D1III|Bangladesh|OQ826848.1|2019	D1III	D1V	Bangladesh	OQ826848.1	2019	2015–2019		Leaf	0.000677868		0					Linear
D1III|Bangladesh|OQ826849.1|2019	D1III	D1V	Bangladesh	OQ826849.1	2019	2015–2019		Leaf	0.0020388		0					Linear
D1III|Bhutan|KP849861.1|2013	D1III	D1V	Bhutan	KP849861.1	2013	2010–2014		Leaf	0		0					Linear
D1III|Bhutan|KP849862.1|2013	D1III	D1V	Bhutan	KP849862.1	2013	2010–2014		Leaf	1.0106e-06		0					Linear
D1III|Bhutan|KP849863.1|2013	D1III	D1V	Bhutan	KP849863.1	2013	2010–2014		Leaf	0.00067692		0					Linear
D1III|Bhutan|KP849864.1|2013	D1III	D1V	Bhutan	KP849864.1	2013	2010–2014		Leaf	0		0					Linear
D1III|Bhutan|KP849865.1|2013	D1III	D1V	Bhutan	KP849865.1	2013	2010–2014		Leaf	1.0106e-06		0					Linear
D1III|Bhutan|KP849867.1|2013	D1III	D1V	Bhutan	KP849867.1	2013	2010–2014		Leaf	0		0					Linear
D1III|Bhutan|KP849869.1|2013	D1III	D1V	Bhutan	KP849869.1	2013	2010–2014		Leaf	0		0					Linear
D1III|Bhutan|KP849872.1|2013	D1III	D1V	Bhutan	KP849872.1	2013	2010–2014		Leaf	0		0					Linear
D1III|Bhutan|KP849873.1|2013	D1III	D1V	Bhutan	KP849873.1	2013	2010–2014		Leaf	0		0					Linear
D1III|Bhutan|KP849874.1|2013	D1III	D1V	Bhutan	KP849874.1	2013	2010–2014		Leaf	0		0					Linear
D1III|Bhutan|KP849875.1|2013	D1III	D1V	Bhutan	KP849875.1	2013	2010–2014		Leaf	0		0					Linear
D1III|Bhutan|KP849878.1|2013	D1III	D1V	Bhutan	KP849878.1	2013	2010–2014		Leaf	0.000676935		0					Linear
D1III|Bhutan|KP849879.1|2013	D1III	D1V	Bhutan	KP849879.1	2013	2010–2014		Leaf	0		0					Linear
D1III|Bhutan|KP849885.1|2013	D1III	D1V	Bhutan	KP849885.1	2013	2010–2014		Leaf	2.3393e-06		0					Linear
D1III|Bhutan|KP849886.1|2013	D1III	D1V	Bhutan	KP849886.1	2013	2010–2014		Leaf	0.000676891		0					Linear
D1III|Bhutan|KP849887.1|2013	D1III	D1V	Bhutan	KP849887.1	2013	2010–2014		Leaf	0		0					Linear
D1III|Bhutan|KP849889.1|2013	D1III	D1V	Bhutan	KP849889.1	2013	2010–2014		Leaf	0.000676933		0					Linear
D1III|Bhutan|KP849890.1|2013	D1III	D1V	Bhutan	KP849890.1	2013	2010–2014		Leaf	0		0					Linear
D1III|Bhutan|KP849891.1|2013	D1III	D1V	Bhutan	KP849891.1	2013	2010–2014		Leaf	0		0					Linear
D1III|Bhutan|KP849892.1|2013	D1III	D1V	Bhutan	KP849892.1	2013	2010–2014		Leaf	2.3397e-06		0					Linear
D1III|Bhutan|MK651231.1|2017	D1III	D1V	Bhutan	MK651231.1	2017	2015–2019		Leaf	0		0					Linear
D1III|Bhutan|MK651232.1|2017	D1III	D1V	Bhutan	MK651232.1	2017	2015–2019		Leaf	2.4981e-06		0					Linear
D1III|Bhutan|MK651233.1|2017	D1III	D1V	Bhutan	MK651233.1	2017	2015–2019		Leaf	0		0					Linear
D1III|Bhutan|MK651234.1|2017	D1III	D1V	Bhutan	MK651234.1	2017	2015–2019		Leaf	0		0					Linear
D1III|Bhutan|MK651235.1|2017	D1III	D1V	Bhutan	MK651235.1	2017	2015–2019		Leaf	0		0					Linear
D1III|India|JF297571.1|1962	D1III	D1V	India	JF297571.1	1962	Pre 1989		Leaf	0.00616159		0					Linear
D1III|India|JF297580.1|1982	D1III	D1V	India	JF297580.1	1982	Pre 1989		Leaf	1.0106e-06		0					Linear
D1III|India|JF297581.1|2005	D1III	D1V	India	JF297581.1	2005	2005–2009		Leaf	1.0106e-06		0					Linear
D1III|India|JF297582.1|2005	D1III	D1V	India	JF297582.1	2005	2005–2009		Leaf	0.00198822		0					Linear
D1III|India|JF967814.1|2008	D1III	D1V	India	JF967814.1	2008	2005–2009		Leaf	0.00406428		0					Linear
D1III|India|JF967932.1|2010	D1III	D1V	India	JF967932.1	2010	2010–2014		Leaf	0.00135528		0					Linear
D1III|India|JF967939.1|2010	D1III	D1V	India	JF967939.1	2010	2010–2014		Leaf	2.1515e-06		0					Linear
D1III|India|JN415486.1|2010	D1III	D1V	India	JN415486.1	2010	2010–2014		Leaf	0		0					Linear
D1III|India|JN415507.1|2008	D1III	D1V	India	JN415507.1	2008	2005–2009		Leaf	0.000676985		0					Linear
D1III|India|JN903579.1|2008	D1III	D1V	India	JN903579.1	2008	2005–2009		Leaf	0.000678812		0					Linear
D1III|India|JN903580.1|2009	D1III	D1V	India	JN903580.1	2009	2005–2009		Leaf	1.0106e-06		0					Linear
D1III|India|JN903581.1|2009	D1III	D1V	India	JN903581.1	2009	2005–2009		Leaf	1.0106e-06		0					Linear
D1III|India|JQ692085.1|2010	D1III	D1V	India	JQ692085.1	2010	2010–2014		Leaf	2.1542e-06		0					Linear
D1III|India|JQ917404.1|2009	D1III	D1V	India	JQ917404.1	2009	2005–2009		Leaf	0.00340248		0					Linear
D1III|India|JQ922545.1|1982	D1III	D1V	India	JQ922545.1	1982	Pre 1989		Leaf	1.0106e-06		0					Linear
D1III|India|JQ922548.1|2005	D1III	D1V	India	JQ922548.1	2005	2005–2009		Leaf	1.0106e-06		0					Linear
D1III|India|KC863940.1|2010	D1III	D1V	India	KC863940.1	2010	2010–2014		Leaf	0.00271835		0					Linear
D1III|India|KF289072.1|2011	D1III	D1V	India	KF289072.1	2011	2010–2014		Leaf	2.1317e-06		0					Linear
D1III|India|KM216667.1|2010	D1III	D1V	India	KM216667.1	2010	2010–2014		Leaf	0.00067753		0					Linear
D1III|India|KT175110.1|2014	D1III	D1V	India	KT175110.1	2014	2010–2014		Leaf	0.000676366		0					Linear
D1III|India|KT824969.1|2010	D1III	D1V	India	KT824969.1	2010	2010–2014		Leaf	0.000676369		0					Linear
D1III|India|KT824975.1|2011	D1III	D1V	India	KT824975.1	2011	2010–2014		Leaf	0.00203654		0					Linear
D1III|India|KT825068.1|2015	D1III	D1V	India	KT825068.1	2015	2015–2019		Leaf	1.0106e-06		0					Linear
D1III|India|KU509255.1|2011	D1III	D1V	India	KU509255.1	2011	2010–2014		Leaf	1.0106e-06		0					Linear
D1III|India|KU551904.1|2014	D1III	D1V	India	KU551904.1	2014	2010–2014		Leaf	1.0106e-06		0					Linear
D1III|India|KU551905.1|2014	D1III	D1V	India	KU551905.1	2014	2010–2014		Leaf	0.00134417		0					Linear
D1III|India|KX618705.1|2014	D1III	D1V	India	KX618705.1	2014	2010–2014		Leaf	0.00198089		0					Linear
D1III|India|KX618706.1|2014	D1III	D1V	India	KX618706.1	2014	2010–2014		Leaf	1.0106e-06		0					Linear
D1III|India|KX721476.1|2015	D1III	D1V	India	KX721476.1	2015	2015–2019		Leaf	0.000678682		0					Linear
D1III|India|KX721477.1|2015	D1III	D1V	India	KX721477.1	2015	2015–2019		Leaf	0		0					Linear
D1III|India|KX721478.1|2015	D1III	D1V	India	KX721478.1	2015	2015–2019		Leaf	1.0106e-06		0					Linear
D1III|India|KX721479.1|2015	D1III	D1V	India	KX721479.1	2015	2015–2019		Leaf	0		0					Linear
D1III|India|KX721480.1|2015	D1III	D1V	India	KX721480.1	2015	2015–2019		Leaf	1.0106e-06		0					Linear
D1III|India|KX721481.1|2015	D1III	D1V	India	KX721481.1	2015	2015–2019		Leaf	0.000678678		0					Linear
D1III|India|KX721482.1|2015	D1III	D1V	India	KX721482.1	2015	2015–2019		Leaf	1.0106e-06		0					Linear
D1III|India|KY021897.1|2015	D1III	D1V	India	KY021897.1	2015	2015–2019		Leaf	0.000680494		0					Linear
D1III|India|KY021898.1|2015	D1III	D1V	India	KY021898.1	2015	2015–2019		Leaf	2.4403e-06		0					Linear
D1III|India|KY021899.1|2015	D1III	D1V	India	KY021899.1	2015	2015–2019		Leaf	2.0297e-06		0					Linear
D1III|India|KY021900.1|2015	D1III	D1V	India	KY021900.1	2015	2015–2019		Leaf	0.000673848		0					Linear
D1III|India|KY581728.1|2012	D1III	D1V	India	KY581728.1	2012	2010–2014		Leaf	1.0106e-06		0					Linear
D1III|India|KY581729.1|2012	D1III	D1V	India	KY581729.1	2012	2010–2014		Leaf	0.000676336		0					Linear
D1III|India|KY581730.1|2013	D1III	D1V	India	KY581730.1	2013	2010–2014		Leaf	0		0					Linear
D1III|India|KY581731.1|2013	D1III	D1V	India	KY581731.1	2013	2010–2014		Leaf	0.000676336		0					Linear
D1III|India|KY581732.1|2013	D1III	D1V	India	KY581732.1	2013	2010–2014		Leaf	0		0					Linear
D1III|India|KY581733.1|2013	D1III	D1V	India	KY581733.1	2013	2010–2014		Leaf	0		0					Linear
D1III|India|KY581734.1|2013	D1III	D1V	India	KY581734.1	2013	2010–2014		Leaf	0.00271753		0					Linear
D1III|India|KY581735.1|2014	D1III	D1V	India	KY581735.1	2014	2010–2014		Leaf	1.0106e-06		0					Linear
D1III|India|KY978440.1|2015	D1III	D1V	India	KY978440.1	2015	2015–2019		Leaf	0.00477641		0					Linear
D1III|India|MG721060.2|2016	D1III	D1V	India	MG721060.2	2016	2015–2019		Leaf	0.00272924		0					Linear
D1III|India|MG721063.2|2016	D1III	D1V	India	MG721063.2	2016	2015–2019		Leaf	0.000673873		0					Linear
D1III|India|MH594885.1|2017	D1III	D1V	India	MH594885.1	2017	2015–2019		Leaf	0.00724476		0					Linear
D1III|India|MH822958.2|2012	D1III	D1V	India	MH822958.2	2012	2010–2014		Leaf	0.00135489		0					Linear
D1III|India|MH822959.2|2012	D1III	D1V	India	MH822959.2	2012	2010–2014		Leaf	0.000676299		0					Linear
D1III|India|MK603950.1|2018	D1III	D1V	India	MK603950.1	2018	2015–2019		Leaf	0.00976086		0					Linear
D1III|India|MK603951.1|2018	D1III	D1V	India	MK603951.1	2018	2015–2019		Leaf	0.017881		0					Linear
D1III|India|MK603954.1|2017	D1III	D1V	India	MK603954.1	2017	2015–2019		Leaf	0.00549462		0					Linear
D1III|India|MK791752.1|2016	D1III	D1V	India	MK791752.1	2016	2015–2019		Leaf	0		0					Linear
D1III|India|MK858118.2|2016	D1III	D1V	India	MK858118.2	2016	2015–2019		Leaf	1.0106e-06		0					Linear
D1III|India|MK858119.2|2016	D1III	D1V	India	MK858119.2	2016	2015–2019		Leaf	1.0106e-06		0					Linear
D1III|India|MK858120.2|2016	D1III	D1V	India	MK858120.2	2016	2015–2019		Leaf	0.00136016		0					Linear
D1III|India|MK858122.1|2016	D1III	D1V	India	MK858122.1	2016	2015–2019		Leaf	1.0106e-06		0					Linear
D1III|India|MK858125.2|2016	D1III	D1V	India	MK858125.2	2016	2015–2019		Leaf	0.000676246		0					Linear
D1III|India|MK858130.1|2016	D1III	D1V	India	MK858130.1	2016	2015–2019		Leaf	0		0					Linear
D1III|India|MK858131.2|2016	D1III	D1V	India	MK858131.2	2016	2015–2019		Leaf	0		0					Linear
D1III|India|MK858133.2|2016	D1III	D1V	India	MK858133.2	2016	2015–2019		Leaf	0.0111368		0					Linear
D1III|India|MK858134.1|2016	D1III	D1V	India	MK858134.1	2016	2015–2019		Leaf	0		0					Linear
D1III|India|MK858136.2|2016	D1III	D1V	India	MK858136.2	2016	2015–2019		Leaf	0.00203601		0					Linear
D1III|India|MK858137.1|2016	D1III	D1V	India	MK858137.1	2016	2015–2019		Leaf	0		0					Linear
D1III|India|MK858140.2|2016	D1III	D1V	India	MK858140.2	2016	2015–2019		Leaf	0.00155864		0					Linear
D1III|India|MT126435.1|2014	D1III	D1V	India	MT126435.1	2014	2010–2014		Leaf	0.00135492		0					Linear
D1III|India|MT126436.1|2015	D1III	D1V	India	MT126436.1	2015	2015–2019		Leaf	1.0106e-06		0					Linear
D1III|India|MT126437.1|2016	D1III	D1V	India	MT126437.1	2016	2015–2019		Leaf	0.000678153		0					Linear
D1III|India|MT126438.1|2016	D1III	D1V	India	MT126438.1	2016	2015–2019		Leaf	0.00272166		0					Linear
D1III|India|MW191723.1|2016	D1III	D1V	India	MW191723.1	2016	2015–2019		Leaf	0.00271772		0					Linear
D1III|India|MZ229305.1|2016	D1III	D1V	India	MZ229305.1	2016	2015–2019		Leaf	0.0013549		0					Linear
D1III|India|MZ268179.1|2018	D1III	D1V	India	MZ268179.1	2018	2015–2019		Leaf	0.000675665		0					Linear
D1III|India|MZ268181.1|2018	D1III	D1V	India	MZ268181.1	2018	2015–2019		Leaf	1.0106e-06		0					Linear
D1III|India|MZ268182.1|2018	D1III	D1V	India	MZ268182.1	2018	2015–2019		Leaf	0.000675856		0					Linear
D1III|India|MZ268184.1|2018	D1III	D1V	India	MZ268184.1	2018	2015–2019		Leaf	0.00200316		0					Linear
D1III|India|MZ268186.1|2018	D1III	D1V	India	MZ268186.1	2018	2015–2019		Leaf	0.00135634		0					Linear
D1III|India|MZ268190.1|2018	D1III	D1V	India	MZ268190.1	2018	2015–2019		Leaf	2.079e-06		0					Linear
D1III|India|MZ268191.1|2018	D1III	D1V	India	MZ268191.1	2018	2015–2019		Leaf	0.000676891		0					Linear
D1III|India|MZ268194.1|2018	D1III	D1V	India	MZ268194.1	2018	2015–2019		Leaf	0.0095734		0					Linear
D1III|India|MZ268196.1|2018	D1III	D1V	India	MZ268196.1	2018	2015–2019		Leaf	0.00435453		0					Linear
D1III|India|MZ268198.1|2018	D1III	D1V	India	MZ268198.1	2018	2015–2019		Leaf	0.0104068		0					Linear
D1III|India|MZ268206.1|2018	D1III	D1V	India	MZ268206.1	2018	2015–2019		Leaf	0.00272249		0					Linear
D1III|India|MZ312925.1|2018	D1III	D1V	India	MZ312925.1	2018	2015–2019		Leaf	2.3712e-06		0					Linear
D1III|India|MZ312928.1|2018	D1III	D1V	India	MZ312928.1	2018	2015–2019		Leaf	2.3529e-06		0					Linear
D1III|India|OM666557.1|2021	D1III	D1V	India	OM666557.1	2021	2020–2023		Leaf	0.00408892		0					Linear
D1III|India|OM666558.1|2021	D1III	D1V	India	OM666558.1	2021	2020–2023		Leaf	0.000676994		0					Linear
D1III|India|ON109597.1|2021	D1III	D1V	India	ON109597.1	2021	2020–2023		Leaf	1.0106e-06		0					Linear
D1III|India|ON123646.1|2020	D1III	D1V	India	ON123646.1	2020	2020–2023		Leaf	0.00134202		0					Linear
D1III|India|ON123647.1|2019	D1III	D1V	India	ON123647.1	2019	2015–2019		Leaf	2.7514e-06		0					Linear
D1III|India|ON123648.1|2019	D1III	D1V	India	ON123648.1	2019	2015–2019		Leaf	1.0106e-06		0					Linear
D1III|India|ON123650.1|2020	D1III	D1V	India	ON123650.1	2020	2020–2023		Leaf	0.00549035		0					Linear
D1III|India|ON123653.1|2020	D1III	D1V	India	ON123653.1	2020	2020–2023		Leaf	1.0106e-06		0					Linear
D1III|India|ON123654.1|2020	D1III	D1V	India	ON123654.1	2020	2020–2023		Leaf	0.00273996		0					Linear
D1III|India|ON123656.1|2019	D1III	D1V	India	ON123656.1	2019	2015–2019		Leaf	0.00604431		0					Linear
D1III|India|ON123657.1|2019	D1III	D1V	India	ON123657.1	2019	2015–2019		Leaf	1.0106e-06		0					Linear
D1III|India|ON123667.1|2018	D1III	D1V	India	ON123667.1	2018	2015–2019		Leaf	0.000703131		0					Linear
D1III|India|ON799266.1|2019	D1III	D1V	India	ON799266.1	2019	2015–2019		Leaf	1.0106e-06		0					Linear
D1III|India|ON908220.1|2019	D1III	D1V	India	ON908220.1	2019	2015–2019		Leaf	0.0111029		0					Linear
D1III|India|OP310803.1|2019	D1III	D1V	India	OP310803.1	2019	2015–2019		Leaf	1.0106e-06		0					Linear
D1III|India|OP310804.1|2018	D1III	D1V	India	OP310804.1	2018	2015–2019		Leaf	2.0098e-06		0					Linear
D1III|India|OP809580.1|2021	D1III	D1V	India	OP809580.1	2021	2020–2023		Leaf	0.000676421		0					Linear
D1III|India|OQ339083.1|2021	D1III	D1V	India	OQ339083.1	2021	2020–2023		Leaf	1.0106e-06		0					Linear
D1III|India|OQ339084.1|2021	D1III	D1V	India	OQ339084.1	2021	2020–2023		Leaf	2.1891e-06		0					Linear
D1III|India|OQ339085.1|2021	D1III	D1V	India	OQ339085.1	2021	2020–2023		Leaf	0.000676991		0					Linear
D1III|India|OR389285.1|1982	D1III	D1V	India	OR389285.1	1982	Pre 1989		Leaf	2.3047e-06		0					Linear
D1III|India|OR888730.1|2019	D1III	D1V	India	OR888730.1	2019	2015–2019		Leaf	0.00273897		0					Linear
D1III|India|OR888733.1|2021	D1III	D1V	India	OR888733.1	2021	2020–2023		Leaf	0.00546037		0					Linear
D1III|Indonesia|KT825056.1|2013	D1III	D1V	Indonesia	KT825056.1	2013	2010–2014		Leaf	0.00135495		0					Linear
D1III|Indonesia|LC038147.1|2014	D1III	D1V	Indonesia	LC038147.1	2014	2010–2014		Leaf	2.0715e-06		0					Linear
D1III|Malaysia|JF967935.1|2010	D1III	D1V	Malaysia	JF967935.1	2010	2010–2014		Leaf	2.8973e-06		0					Linear
D1III|Malaysia|KJ806818.1|2012	D1III	D1V	Malaysia	KJ806818.1	2012	2010–2014		Leaf	0.000674846		0					Linear
D1III|Malaysia|KJ806859.1|2013	D1III	D1V	Malaysia	KJ806859.1	2013	2010–2014		Leaf	0.000677907		0					Linear
D1III|Malaysia|KJ806860.1|2013	D1III	D1V	Malaysia	KJ806860.1	2013	2010–2014		Leaf	0.000677853		0					Linear
D1III|Malaysia|KJ806862.1|2013	D1III	D1V	Malaysia	KJ806862.1	2013	2010–2014		Leaf	1.0106e-06		0					Linear
D1III|Malaysia|KJ806866.1|2013	D1III	D1V	Malaysia	KJ806866.1	2013	2010–2014		Leaf	2.4791e-06		0					Linear
D1III|Malaysia|KJ806870.1|2013	D1III	D1V	Malaysia	KJ806870.1	2013	2010–2014		Leaf	0.00135702		0					Linear
D1III|Malaysia|KT175082.1|2014	D1III	D1V	Malaysia	KT175082.1	2014	2010–2014		Leaf	0.00138661		0					Linear
D1III|Malaysia|KT175087.1|2014	D1III	D1V	Malaysia	KT175087.1	2014	2010–2014		Leaf	1.0106e-06		0					Linear
D1III|Malaysia|KT175089.1|2014	D1III	D1V	Malaysia	KT175089.1	2014	2010–2014		Leaf	0.00340487		0					Linear
D1III|Malaysia|KU666943.1|2014	D1III	D1V	Malaysia	KU666943.1	2014	2010–2014		Leaf	0.00341292		0					Linear
D1III|Malaysia|KX452066.1|2014	D1III	D1V	Malaysia	KX452066.1	2014	2010–2014		Leaf	0.00486474		0					Linear
D1III|Maldives|KT825026.1|2014	D1III	D1V	Maldives	KT825026.1	2014	2010–2014		Leaf	1.0106e-06		0					Linear
D1III|Maldives|KY495794.1|2014	D1III	D1V	Maldives	KY495794.1	2014	2010–2014		Leaf	1.0106e-06		0					Linear
D1III|Maldives|KY495795.1|2016	D1III	D1V	Maldives	KY495795.1	2016	2015–2019		Leaf	0.00203528		0					Linear
D1III|Myanmar|AY713473.1|1971	D1III	D1V	Myanmar	AY713473.1	1971	Pre 1989		Leaf	0.00587557		0					Linear
D1III|Myanmar|AY722801.1|1976	D1III	D1V	Myanmar	AY722801.1	1976	Pre 1989		Leaf	0.00183661		0					Linear
D1III|Myanmar|AY722803.1|1998	D1III	D1V	Myanmar	AY722803.1	1998	1995–1999		Leaf	0.0178627		0					Linear
D1III|Nepal|JF754980.1|2010	D1III	D1V	Nepal	JF754980.1	2010	2010–2014		Leaf	0		0					Linear
D1III|Nepal|JF754981.1|2010	D1III	D1V	Nepal	JF754981.1	2010	2010–2014		Leaf	0.000672507		0					Linear
D1III|Nepal|JF754982.1|2010	D1III	D1V	Nepal	JF754982.1	2010	2010–2014		Leaf	2.3477e-06		0					Linear
D1III|Nepal|JF754983.1|2010	D1III	D1V	Nepal	JF754983.1	2010	2010–2014		Leaf	1.0106e-06		0					Linear
D1III|Nepal|JF754984.1|2010	D1III	D1V	Nepal	JF754984.1	2010	2010–2014		Leaf	0		0					Linear
D1III|Nepal|JF754985.1|2010	D1III	D1V	Nepal	JF754985.1	2010	2010–2014		Leaf	0		0					Linear
D1III|Nepal|JF754986.1|2010	D1III	D1V	Nepal	JF754986.1	2010	2010–2014		Leaf	0		0					Linear
D1III|Nepal|JF754987.1|2010	D1III	D1V	Nepal	JF754987.1	2010	2010–2014		Leaf	0		0					Linear
D1III|Nepal|JF754988.1|2010	D1III	D1V	Nepal	JF754988.1	2010	2010–2014		Leaf	0		0					Linear
D1III|Nepal|JF754989.1|2010	D1III	D1V	Nepal	JF754989.1	2010	2010–2014		Leaf	0		0					Linear
D1III|Nepal|JF800928.1|2010	D1III	D1V	Nepal	JF800928.1	2010	2010–2014		Leaf	0.00134827		0					Linear
D1III|Nepal|OR821721.1|2022	D1III	D1V	Nepal	OR821721.1	2022	2020–2023		Leaf	0.000678278		0					Linear
D1III|Nepal|OR821722.1|2022	D1III	D1V	Nepal	OR821722.1	2022	2020–2023		Leaf	2.0214e-06		0					Linear
D1III|Nepal|OR821723.1|2022	D1III	D1V	Nepal	OR821723.1	2022	2020–2023		Leaf	0.00067838		0					Linear
D1III|Pakistan|OK469343.1|1994	D1III	D1V	Pakistan	OK469343.1	1994	1990–1994		Leaf	0.00690071		0					Linear
D1III|Pakistan|ON873938.1|2019	D1III	D1V	Pakistan	ON873938.1	2019	2015–2019		Leaf	2.9775e-06		0					Linear
D1III|Pakistan|ON908217.1|2019	D1III	D1V	Pakistan	ON908217.1	2019	2015–2019		Leaf	2.366e-06		0					Linear
D1III|Pakistan|OP898557.1|2022	D1III	D1V	Pakistan	OP898557.1	2022	2020–2023		Leaf	2.3438e-06		0					Linear
D1III|Pakistan|OP898558.1|2022	D1III	D1V	Pakistan	OP898558.1	2022	2020–2023		Leaf	2.347e-06		0					Linear
D1III|Pakistan|OR936753.1|2023	D1III	D1V	Pakistan	OR936753.1	2023	2020–2023		Leaf	0		0					Linear
D1III|Pakistan|OR936754.1|2023	D1III	D1V	Pakistan	OR936754.1	2023	2020–2023		Leaf	1.0106e-06		0					Linear
D1III|Pakistan|OR936755.1|2023	D1III	D1V	Pakistan	OR936755.1	2023	2020–2023		Leaf	2.3531e-06		0					Linear
D1III|Pakistan|OR936756.1|2023	D1III	D1V	Pakistan	OR936756.1	2023	2020–2023		Leaf	0		0					Linear
D1III|Pakistan|OR936757.1|2023	D1III	D1V	Pakistan	OR936757.1	2023	2020–2023		Leaf	0.000678314		0					Linear
D1III|Pakistan|OR936758.1|2023	D1III	D1V	Pakistan	OR936758.1	2023	2020–2023		Leaf	0		0					Linear
D1III|Pakistan|OR936759.1|2023	D1III	D1V	Pakistan	OR936759.1	2023	2020–2023		Leaf	0		0					Linear
D1III|Pakistan|OR936760.1|2023	D1III	D1V	Pakistan	OR936760.1	2023	2020–2023		Leaf	0		0					Linear
D1III|Pakistan|OR936761.1|2023	D1III	D1V	Pakistan	OR936761.1	2023	2020–2023		Leaf	2.3446e-06		0					Linear
D1III|Pakistan|OR936762.1|2023	D1III	D1V	Pakistan	OR936762.1	2023	2020–2023		Leaf	2.3201e-06		0					Linear
D1III|Pakistan|OR936763.1|2023	D1III	D1V	Pakistan	OR936763.1	2023	2020–2023		Leaf	0		0					Linear
D1III|Pakistan|OR936764.1|2023	D1III	D1V	Pakistan	OR936764.1	2023	2020–2023		Leaf	2.1532e-06		0					Linear
D1III|Pakistan|OR936765.1|2023	D1III	D1V	Pakistan	OR936765.1	2023	2020–2023		Leaf	0		0					Linear
D1III|Pakistan|OR936766.1|2023	D1III	D1V	Pakistan	OR936766.1	2023	2020–2023		Leaf	0		0					Linear
D1III|Pakistan|OR936767.1|2023	D1III	D1V	Pakistan	OR936767.1	2023	2020–2023		Leaf	0		0					Linear
D1III|Pakistan|OR936768.1|2023	D1III	D1V	Pakistan	OR936768.1	2023	2020–2023		Leaf	0		0					Linear
D1III|Pakistan|OR936769.1|2023	D1III	D1V	Pakistan	OR936769.1	2023	2020–2023		Leaf	0		0					Linear
D1III|Singapore|GQ357690.1|2007	D1III	D1V	Singapore	GQ357690.1	2007	2005–2009		Leaf	0.00201856		0					Linear
D1III|Singapore|GQ357691.1|2007	D1III	D1V	Singapore	GQ357691.1	2007	2005–2009		Leaf	0.00136836		0					Linear
D1III|Singapore|GQ357692.2|2008	D1III	D1V	Singapore	GQ357692.2	2008	2005–2009		Leaf	0.0104459		0					Linear
D1III|Singapore|JF960211.2|2009	D1III	D1V	Singapore	JF960211.2	2009	2005–2009		Leaf	0.00203577		0					Linear
D1III|Singapore|JN544400.1|2011	D1III	D1V	Singapore	JN544400.1	2011	2010–2014		Leaf	0		0					Linear
D1III|Singapore|JN544401.1|2011	D1III	D1V	Singapore	JN544401.1	2011	2010–2014		Leaf	1.0106e-06		0					Linear
D1III|Singapore|JN544402.1|2011	D1III	D1V	Singapore	JN544402.1	2011	2010–2014		Leaf	0		0					Linear
D1III|Singapore|JN544403.1|2011	D1III	D1V	Singapore	JN544403.1	2011	2010–2014		Leaf	0		0					Linear
D1III|Singapore|JN544404.1|2011	D1III	D1V	Singapore	JN544404.1	2011	2010–2014		Leaf	0		0					Linear
D1III|Singapore|JN544405.1|2011	D1III	D1V	Singapore	JN544405.1	2011	2010–2014		Leaf	0		0					Linear
D1III|Singapore|JN544406.1|2011	D1III	D1V	Singapore	JN544406.1	2011	2010–2014		Leaf	0		0					Linear
D1III|Singapore|JN544407.2|2011	D1III	D1V	Singapore	JN544407.2	2011	2010–2014		Leaf	0		0					Linear
D1III|Singapore|JN544408.1|2011	D1III	D1V	Singapore	JN544408.1	2011	2010–2014		Leaf	0		0					Linear
D1III|Singapore|JN544409.2|2011	D1III	D1V	Singapore	JN544409.2	2011	2010–2014		Leaf	0.0136138		0					Linear
D1III|Singapore|KJ806937.1|2012	D1III	D1V	Singapore	KJ806937.1	2012	2010–2014		Leaf	0		0					Linear
D1III|Singapore|KJ806938.1|2012	D1III	D1V	Singapore	KJ806938.1	2012	2010–2014		Leaf	0		0					Linear
D1III|Singapore|KM403629.1|2013	D1III	D1V	Singapore	KM403629.1	2013	2010–2014		Leaf	0		0					Linear
D1III|Singapore|KP685233.1|2012	D1III	D1V	Singapore	KP685233.1	2012	2010–2014		Leaf	1.0106e-06		0					Linear
D1III|Singapore|KP792535.1|2011	D1III	D1V	Singapore	KP792535.1	2011	2010–2014		Leaf	0		0					Linear
D1III|Singapore|KR779783.2|2011	D1III	D1V	Singapore	KR779783.2	2011	2010–2014		Leaf	0		0					Linear
D1III|Singapore|KX380796.1|2012	D1III	D1V	Singapore	KX380796.1	2012	2010–2014		Leaf	0.000676402		0					Linear
D1III|Singapore|KX380801.1|2012	D1III	D1V	Singapore	KX380801.1	2012	2010–2014		Leaf	0		0					Linear
D1III|Singapore|MF033205.1|2012	D1III	D1V	Singapore	MF033205.1	2012	2010–2014		Leaf	2.1796e-06		0					Linear
D1III|Singapore|MF033227.1|2015	D1III	D1V	Singapore	MF033227.1	2015	2015–2019		Leaf	0.00203569		0					Linear
D1III|Singapore|MF033234.1|2015	D1III	D1V	Singapore	MF033234.1	2015	2015–2019		Leaf	0		0					Linear
D1III|Singapore|MF033242.1|2015	D1III	D1V	Singapore	MF033242.1	2015	2015–2019		Leaf	2.9012e-06		0					Linear
D1III|Singapore|MF033243.1|2016	D1III	D1V	Singapore	MF033243.1	2016	2015–2019		Leaf	2.3885e-06		0					Linear
D1III|Singapore|MF033251.1|2016	D1III	D1V	Singapore	MF033251.1	2016	2015–2019		Leaf	1.0106e-06		0					Linear
D1III|Singapore|MF033255.1|2016	D1III	D1V	Singapore	MF033255.1	2016	2015–2019		Leaf	0.00272197		0					Linear
D1III|Singapore|MF033256.1|2016	D1III	D1V	Singapore	MF033256.1	2016	2015–2019		Leaf	0.000676965		0					Linear
D1III|Singapore|MH428164.1|2014	D1III	D1V	Singapore	MH428164.1	2014	2010–2014		Leaf	1.0106e-06		0					Linear
D1III|Singapore|MH428208.1|2016	D1III	D1V	Singapore	MH428208.1	2016	2015–2019		Leaf	0		0					Linear
D1III|Singapore|MH428209.1|2016	D1III	D1V	Singapore	MH428209.1	2016	2015–2019		Leaf	2.1854e-06		0					Linear
D1III|Singapore|MH611561.2|2012	D1III	D1V	Singapore	MH611561.2	2012	2010–2014		Leaf	1.0106e-06		0					Linear
D1III|Singapore|MH611562.2|2012	D1III	D1V	Singapore	MH611562.2	2012	2010–2014		Leaf	0		0					Linear
D1III|Singapore|MH611664.2|2013	D1III	D1V	Singapore	MH611664.2	2013	2010–2014		Leaf	0		0					Linear
D1III|Singapore|MH611686.2|2013	D1III	D1V	Singapore	MH611686.2	2013	2010–2014		Leaf	0		0					Linear
D1III|Singapore|MH611827.2|2013	D1III	D1V	Singapore	MH611827.2	2013	2010–2014		Leaf	1.0106e-06		0					Linear
D1III|Singapore|MH611906.2|2014	D1III	D1V	Singapore	MH611906.2	2014	2010–2014		Leaf	0.000676938		0					Linear
D1III|Singapore|MH611930.2|2014	D1III	D1V	Singapore	MH611930.2	2014	2010–2014		Leaf	0		0					Linear
D1III|Singapore|MH611957.2|2014	D1III	D1V	Singapore	MH611957.2	2014	2010–2014		Leaf	1.0106e-06		0					Linear
D1III|Singapore|MH611984.2|2014	D1III	D1V	Singapore	MH611984.2	2014	2010–2014		Leaf	0		0					Linear
D1III|Singapore|MH612006.2|2014	D1III	D1V	Singapore	MH612006.2	2014	2010–2014		Leaf	0		0					Linear
D1III|Singapore|MH612093.2|2014	D1III	D1V	Singapore	MH612093.2	2014	2010–2014		Leaf	2.3653e-06		0					Linear
D1III|Singapore|MH612095.2|2014	D1III	D1V	Singapore	MH612095.2	2014	2010–2014		Leaf	0		0					Linear
D1III|Singapore|MH612097.2|2014	D1III	D1V	Singapore	MH612097.2	2014	2010–2014		Leaf	2.3652e-06		0					Linear
D1III|Singapore|MH612163.2|2013	D1III	D1V	Singapore	MH612163.2	2013	2010–2014		Leaf	0		0					Linear
D1III|Singapore|MH612238.2|2013	D1III	D1V	Singapore	MH612238.2	2013	2010–2014		Leaf	2.202e-06		0					Linear
D1III|Singapore|MH679921.1|2011	D1III	D1V	Singapore	MH679921.1	2011	2010–2014		Leaf	0		0					Linear
D1III|Singapore|MH679922.1|2011	D1III	D1V	Singapore	MH679922.1	2011	2010–2014		Leaf	0		0					Linear
D1III|Singapore|MH679923.1|2011	D1III	D1V	Singapore	MH679923.1	2011	2010–2014		Leaf	0		0					Linear
D1III|Singapore|MH679924.1|2011	D1III	D1V	Singapore	MH679924.1	2011	2010–2014		Leaf	0		0					Linear
D1III|Singapore|MH679929.1|2012	D1III	D1V	Singapore	MH679929.1	2012	2010–2014		Leaf	0		0					Linear
D1III|Singapore|MH679931.1|2012	D1III	D1V	Singapore	MH679931.1	2012	2010–2014		Leaf	0		0					Linear
D1III|Singapore|MH679934.1|2012	D1III	D1V	Singapore	MH679934.1	2012	2010–2014		Leaf	2.3587e-06		0					Linear
D1III|Singapore|MH679936.1|2012	D1III	D1V	Singapore	MH679936.1	2012	2010–2014		Leaf	0		0					Linear
D1III|Singapore|MH679937.1|2012	D1III	D1V	Singapore	MH679937.1	2012	2010–2014		Leaf	0		0					Linear
D1III|Singapore|MH679950.1|2013	D1III	D1V	Singapore	MH679950.1	2013	2010–2014		Leaf	0		0					Linear
D1III|Singapore|MH679989.1|2013	D1III	D1V	Singapore	MH679989.1	2013	2010–2014		Leaf	0.000677906		0					Linear
D1III|Singapore|MH679996.1|2013	D1III	D1V	Singapore	MH679996.1	2013	2010–2014		Leaf	0.000676933		0					Linear
D1III|Singapore|MH680033.1|2013	D1III	D1V	Singapore	MH680033.1	2013	2010–2014		Leaf	0.00067693		0					Linear
D1III|Singapore|MH680036.1|2013	D1III	D1V	Singapore	MH680036.1	2013	2010–2014		Leaf	0		0					Linear
D1III|Singapore|MH680058.1|2013	D1III	D1V	Singapore	MH680058.1	2013	2010–2014		Leaf	0.000676928		0					Linear
D1III|Singapore|MH680073.1|2013	D1III	D1V	Singapore	MH680073.1	2013	2010–2014		Leaf	0		0					Linear
D1III|Singapore|MH680168.1|2013	D1III	D1V	Singapore	MH680168.1	2013	2010–2014		Leaf	0.000676898		0					Linear
D1III|Singapore|MH680198.1|2013	D1III	D1V	Singapore	MH680198.1	2013	2010–2014		Leaf	0.000676991		0					Linear
D1III|Singapore|MH680208.1|2013	D1III	D1V	Singapore	MH680208.1	2013	2010–2014		Leaf	0		0					Linear
D1III|Singapore|MH680255.1|2014	D1III	D1V	Singapore	MH680255.1	2014	2010–2014		Leaf	0.00135506		0					Linear
D1III|Singapore|MH680262.1|2014	D1III	D1V	Singapore	MH680262.1	2014	2010–2014		Leaf	0		0					Linear
D1III|Singapore|MH680278.1|2014	D1III	D1V	Singapore	MH680278.1	2014	2010–2014		Leaf	0		0					Linear
D1III|Singapore|MH680415.1|2014	D1III	D1V	Singapore	MH680415.1	2014	2010–2014		Leaf	2.967e-06		0					Linear
D1III|Singapore|MH680429.1|2014	D1III	D1V	Singapore	MH680429.1	2014	2010–2014		Leaf	0.000676927		0					Linear
D1III|Singapore|MH680462.1|2015	D1III	D1V	Singapore	MH680462.1	2015	2015–2019		Leaf	0.0027222		0					Linear
D1III|Singapore|MH680482.1|2015	D1III	D1V	Singapore	MH680482.1	2015	2015–2019		Leaf	0		0					Linear
D1III|Singapore|MH680497.1|2015	D1III	D1V	Singapore	MH680497.1	2015	2015–2019		Leaf	0.00135509		0					Linear
D1III|Singapore|MH680499.1|2015	D1III	D1V	Singapore	MH680499.1	2015	2015–2019		Leaf	0.000680483		0					Linear
D1III|Singapore|MH680500.1|2015	D1III	D1V	Singapore	MH680500.1	2015	2015–2019		Leaf	0		0					Linear
D1III|Singapore|MH680503.1|2015	D1III	D1V	Singapore	MH680503.1	2015	2015–2019		Leaf	0		0					Linear
D1III|Singapore|MH680505.1|2016	D1III	D1V	Singapore	MH680505.1	2016	2015–2019		Leaf	2.6103e-06		0					Linear
D1III|Singapore|MH680507.1|2016	D1III	D1V	Singapore	MH680507.1	2016	2015–2019		Leaf	0.000677004		0					Linear
D1III|Singapore|MH680513.1|2016	D1III	D1V	Singapore	MH680513.1	2016	2015–2019		Leaf	2.1437e-06		0					Linear
D1III|Singapore|MH680517.1|2016	D1III	D1V	Singapore	MH680517.1	2016	2015–2019		Leaf	0.00135575		0					Linear
D1III|Singapore|MH680522.1|2016	D1III	D1V	Singapore	MH680522.1	2016	2015–2019		Leaf	0		0					Linear
D1III|SriLanka|JN415524.1|2004	D1III	D1V	SriLanka	JN415524.1	2004	2000–2004		Leaf	2.2204e-06		0					Linear
D1III|SriLanka|MT006151.1|2018	D1III	D1V	SriLanka	MT006151.1	2018	2015–2019		Leaf	0		0					Linear
D1III|SriLanka|MT006154.1|2018	D1III	D1V	SriLanka	MT006154.1	2018	2015–2019		Leaf	1.0106e-06		0					Linear
D1III|SriLanka|MT006156.1|2018	D1III	D1V	SriLanka	MT006156.1	2018	2015–2019		Leaf	0		0					Linear
D1III|SriLanka|MT006166.1|2018	D1III	D1V	SriLanka	MT006166.1	2018	2015–2019		Leaf	0.000677339		0					Linear
D1III|SriLanka|MT006182.1|2018	D1III	D1V	SriLanka	MT006182.1	2018	2015–2019		Leaf	0.00067734		0					Linear
D1III|SriLanka|MT006183.1|2018	D1III	D1V	SriLanka	MT006183.1	2018	2015–2019		Leaf	1.0106e-06		0					Linear
D1III|SriLanka|OL587817.1|2020	D1III	D1V	SriLanka	OL587817.1	2020	2020–2023		Leaf	0.00272949		0					Linear
D1III|SriLanka|OM980196.1|2020	D1III	D1V	SriLanka	OM980196.1	2020	2020–2023		Leaf	1.0106e-06		0					Linear
D1III|SriLanka|ON680908.1|2020	D1III	D1V	SriLanka	ON680908.1	2020	2020–2023		Leaf	2.3353e-06		0					Linear
D1III|SriLanka|OQ061315.1|1997	D1III	D1V	SriLanka	OQ061315.1	1997	1995–1999		Leaf	0.00913024		0					Linear
D1III|SriLanka|OQ080031.1|2019	D1III	D1V	SriLanka	OQ080031.1	2019	2015–2019		Leaf	2.3311e-06		0					Linear
D1III|SriLanka|OQ080032.1|2019	D1III	D1V	SriLanka	OQ080032.1	2019	2015–2019		Leaf	0		0					Linear
D1III|SriLanka|OQ080036.1|2021	D1III	D1V	SriLanka	OQ080036.1	2021	2020–2023		Leaf	0.000680068		0					Linear
D1III|SriLanka|OQ080037.1|2022	D1III	D1V	SriLanka	OQ080037.1	2022	2020–2023		Leaf	2.3423e-06		0					Linear
D1III|SriLanka|OR389015.1|2004	D1III	D1V	SriLanka	OR389015.1	2004	2000–2004		Leaf	0.000678636		0					Linear
D1III|SriLanka|OR393875.1|2017	D1III	D1V	SriLanka	OR393875.1	2017	2015–2019		Leaf	2.0601e-06		0					Linear
D1III|SriLanka|OR393877.1|2017	D1III	D1V	SriLanka	OR393877.1	2017	2015–2019		Leaf	0		0					Linear
D1III|SriLanka|OR393879.1|2017	D1III	D1V	SriLanka	OR393879.1	2017	2015–2019		Leaf	0		0					Linear
D1III|SriLanka|OR393880.1|2017	D1III	D1V	SriLanka	OR393880.1	2017	2015–2019		Leaf	0		0					Linear
D1III|SriLanka|OR393891.1|2018	D1III	D1V	SriLanka	OR393891.1	2018	2015–2019		Leaf	0		0					Linear
D1III|SriLanka|OR393902.1|2018	D1III	D1V	SriLanka	OR393902.1	2018	2015–2019		Leaf	0.000676722		0					Linear
D1III|SriLanka|OR393931.1|2018	D1III	D1V	SriLanka	OR393931.1	2018	2015–2019		Leaf	0.000676251		0					Linear
D1III|SriLanka|OR393934.1|2018	D1III	D1V	SriLanka	OR393934.1	2018	2015–2019		Leaf	0		0					Linear
D1III|SriLanka|OR393938.1|2018	D1III	D1V	SriLanka	OR393938.1	2018	2015–2019		Leaf	0		0					Linear
D1III|SriLanka|OR393949.1|2018	D1III	D1V	SriLanka	OR393949.1	2018	2015–2019		Leaf	0		0					Linear
D1III|SriLanka|OR393960.1|2019	D1III	D1V	SriLanka	OR393960.1	2019	2015–2019		Leaf	0		0					Linear
D1III|SriLanka|OR393961.1|2019	D1III	D1V	SriLanka	OR393961.1	2019	2015–2019		Leaf	0		0					Linear
D1III|SriLanka|OR393962.1|2019	D1III	D1V	SriLanka	OR393962.1	2019	2015–2019		Leaf	0		0					Linear
D1III|SriLanka|OR393968.1|2019	D1III	D1V	SriLanka	OR393968.1	2019	2015–2019		Leaf	1.0106e-06		0					Linear
D1III|SriLanka|OR393983.1|2019	D1III	D1V	SriLanka	OR393983.1	2019	2015–2019		Leaf	0		0					Linear
D1III|SriLanka|OR393986.1|2019	D1III	D1V	SriLanka	OR393986.1	2019	2015–2019		Leaf	0.00203479		0					Linear
D1III|SriLanka|OR393989.1|2020	D1III	D1V	SriLanka	OR393989.1	2020	2020–2023		Leaf	2.0949e-06		0					Linear
D1III|SriLanka|OR393993.1|2019	D1III	D1V	SriLanka	OR393993.1	2019	2015–2019		Leaf	1.0106e-06		0					Linear
D1III|SriLanka|OR393994.1|2019	D1III	D1V	SriLanka	OR393994.1	2019	2015–2019		Leaf	0		0					Linear
D1III|SriLanka|OR394008.1|2019	D1III	D1V	SriLanka	OR394008.1	2019	2015–2019		Leaf	0		0					Linear
D1III|SriLanka|OR394010.1|2019	D1III	D1V	SriLanka	OR394010.1	2019	2015–2019		Leaf	0.00067749		0					Linear
D1III|SriLanka|OR394014.1|2019	D1III	D1V	SriLanka	OR394014.1	2019	2015–2019		Leaf	0.000676266		0					Linear
D1III|SriLanka|OR394016.1|2019	D1III	D1V	SriLanka	OR394016.1	2019	2015–2019		Leaf	0.00135509		0					Linear
D1III|SriLanka|OR394040.1|2019	D1III	D1V	SriLanka	OR394040.1	2019	2015–2019		Leaf	2.0188e-06		0					Linear
D1III|SriLanka|OR394051.1|2020	D1III	D1V	SriLanka	OR394051.1	2020	2020–2023		Leaf	2.0245e-06		0					Linear
D1III|Thailand|AY732379.1|1983	D1III	D1V	Thailand	AY732379.1	1983	Pre 1989		Leaf	2.8e-06		0					Linear
D1III|Thailand|AY732411.1|1980	D1III	D1V	Thailand	AY732411.1	1980	Pre 1989		Leaf	1.0106e-06		0					Linear
D1III|Thailand|AY732429.1|1980	D1III	D1V	Thailand	AY732429.1	1980	Pre 1989		Leaf	1.0106e-06		0					Linear
D1III|Thailand|AY732447.1|1980	D1III	D1V	Thailand	AY732447.1	1980	Pre 1989		Leaf	1.0106e-06		0					Linear
D1III|Thailand|AY732474.1|1980	D1III	D1V	Thailand	AY732474.1	1980	Pre 1989		Leaf	1.0106e-06		0					Linear
D1III|Thailand|AY732476.1|1980	D1III	D1V	Thailand	AY732476.1	1980	Pre 1989		Leaf	2.2697e-06		0					Linear
D1III|Thailand|KT825042.1|2015	D1III	D1V	Thailand	KT825042.1	2015	2015–2019		Leaf	0.00203549		0					Linear
D1III|Thailand|MW946010.1|1983	D1III	D1V	Thailand	MW946010.1	1983	Pre 1989		Leaf	2.0417e-06		0					Linear
D1III|Thailand|MW946030.1|1980	D1III	D1V	Thailand	MW946030.1	1980	Pre 1989		Leaf	0.000675047		0					Linear
D1III|Thailand|MW946079.1|1980	D1III	D1V	Thailand	MW946079.1	1980	Pre 1989		Leaf	2.2184e-06		0					Linear
D1III|Thailand|MW946138.1|1980	D1III	D1V	Thailand	MW946138.1	1980	Pre 1989		Leaf	1.0106e-06		0					Linear
D1IV|Indonesia|AB189120.1|1998	D1IV	D1IV	Indonesia	AB189120.1	1998	1995–1999		Leaf	0.00785127		0					Linear
D1IV|Indonesia|AB189121.1|1998	D1IV	D1IV	Indonesia	AB189121.1	1998	1995–1999		Leaf	0.00399343		0					Linear
D1IV|Indonesia|AB232666.1|2002	D1IV	D1IV	Indonesia	AB232666.1	2002	2000–2004		Leaf	2.1541e-06		0					Linear
D1IV|Indonesia|AB550408.1|2009	D1IV	D1IV	Indonesia	AB550408.1	2009	2005–2009		Leaf	0.000677141		0					Linear
D1IV|Indonesia|AB550409.1|2009	D1IV	D1IV	Indonesia	AB550409.1	2009	2005–2009		Leaf	0		0					Linear
D1IV|Indonesia|AB550411.1|2009	D1IV	D1IV	Indonesia	AB550411.1	2009	2005–2009		Leaf	1.0106e-06		0					Linear
D1IV|Indonesia|AB550412.1|2009	D1IV	D1IV	Indonesia	AB550412.1	2009	2005–2009		Leaf	0		0					Linear
D1IV|Indonesia|AB550414.1|2009	D1IV	D1IV	Indonesia	AB550414.1	2009	2005–2009		Leaf	0		0					Linear
D1IV|Indonesia|AB550416.1|2009	D1IV	D1IV	Indonesia	AB550416.1	2009	2005–2009		Leaf	0		0					Linear
D1IV|Indonesia|AB550419.1|2009	D1IV	D1IV	Indonesia	AB550419.1	2009	2005–2009		Leaf	0		0					Linear
D1IV|Indonesia|AB550421.1|2009	D1IV	D1IV	Indonesia	AB550421.1	2009	2005–2009		Leaf	2.335e-06		0					Linear
D1IV|Indonesia|AB550422.1|2009	D1IV	D1IV	Indonesia	AB550422.1	2009	2005–2009		Leaf	0		0					Linear
D1IV|Indonesia|AB550423.1|2009	D1IV	D1IV	Indonesia	AB550423.1	2009	2005–2009		Leaf	2.3436e-06		0					Linear
D1IV|Indonesia|AB550424.1|2009	D1IV	D1IV	Indonesia	AB550424.1	2009	2005–2009		Leaf	0		0					Linear
D1IV|Indonesia|AB550425.1|2009	D1IV	D1IV	Indonesia	AB550425.1	2009	2005–2009		Leaf	0.000677171		0					Linear
D1IV|Indonesia|AB550426.1|2009	D1IV	D1IV	Indonesia	AB550426.1	2009	2005–2009		Leaf	0.000677217		0					Linear
D1IV|Indonesia|AB550428.1|2009	D1IV	D1IV	Indonesia	AB550428.1	2009	2005–2009		Leaf	0		0					Linear
D1IV|Indonesia|AB550429.1|2009	D1IV	D1IV	Indonesia	AB550429.1	2009	2005–2009		Leaf	0.00204832		0					Linear
D1IV|Indonesia|AB597979.1|2009	D1IV	D1IV	Indonesia	AB597979.1	2009	2005–2009		Leaf	0		0					Linear
D1IV|Indonesia|AB600922.1|1988	D1IV	D1IV	Indonesia	AB600922.1	1988	Pre 1989		Leaf	0.00759787		0					Linear
D1IV|Indonesia|AB600923.1|1988	D1IV	D1IV	Indonesia	AB600923.1	1988	Pre 1989		Leaf	1.0106e-06		0					Linear
D1IV|Indonesia|AB600924.1|1988	D1IV	D1IV	Indonesia	AB600924.1	1988	Pre 1989		Leaf	1.0106e-06		0					Linear
D1IV|Indonesia|AB915367.1|2012	D1IV	D1IV	Indonesia	AB915367.1	2012	2010–2014		Leaf	0.0068529		0					Linear
D1IV|Indonesia|AB915369.1|2013	D1IV	D1IV	Indonesia	AB915369.1	2013	2010–2014		Leaf	0.00986989		0					Linear
D1IV|Indonesia|AB915373.1|2012	D1IV	D1IV	Indonesia	AB915373.1	2012	2010–2014		Leaf	1.0106e-06		0					Linear
D1IV|Indonesia|AB915374.1|2011	D1IV	D1IV	Indonesia	AB915374.1	2011	2010–2014		Leaf	2.4805e-06		0					Linear
D1IV|Indonesia|AB915375.1|2011	D1IV	D1IV	Indonesia	AB915375.1	2011	2010–2014		Leaf	2.3436e-06		0					Linear
D1IV|Indonesia|AB915384.1|2013	D1IV	D1IV	Indonesia	AB915384.1	2013	2010–2014		Leaf	0.00340628		0					Linear
D1IV|Indonesia|EU448402.1|2006	D1IV	D1IV	Indonesia	EU448402.1	2006	2005–2009		Leaf	0.00271833		0					Linear
[truncated: 2,451 more rows]
