# Supplementary material for: Unraveling Dengue Virus Diversity in Asia: An Epidemiological Study through Genetic Sequences and Phylogenetic Analysis
Source: Viruses. 2024 Jun 28;16(7):1046. doi: 10.3390/v16071046 (PMC11281397; doi:10.3390/v16071046)
Supplement: Supplementary file 1 [file viruses-16-01046-s001.zip › Table S2.xlsx]

## Sheet: DV2-newRandom-V2-newick
Table S2. Metadata of dengue virus type 2 sequences in a phylogenetic tree of Figure 5.
Name	Genotype	Country	Accession	Collection date	Year	Description	Node type	Branch length	Bootstrap value	Size	Start of sequence	Latin name	Taxonomy	Common name	Linear
D2I|India|FJ538926|1956	D2I	India	FJ538926	1956	Pre 1989		Leaf	1.0162e-06		0					Linear
D2I|India|FJ538927|1957	D2I	India	FJ538927	1957	Pre 1989		Leaf	2.668e-06		0					Linear
D2I|India|OR389309|1959	D2I	India	OR389309	1959	Pre 1989		Leaf	1.0162e-06		0					Linear
D2I|India|JQ922552|1960	D2I	India	JQ922552	1960	Pre 1989		Leaf	1.0162e-06		0					Linear
D2I|India|FJ538928|1960	D2I	India	FJ538928	1960	Pre 1989		Leaf	2.3219e-06		0					Linear
D2I|India|OR389310|1963	D2I	India	OR389310	1963	Pre 1989		Leaf	1.0162e-06		0					Linear
D2I|India|FJ538914|1963	D2I	India	FJ538914	1963	Pre 1989		Leaf	2.1571e-06		0					Linear
D2V|Thailand|NC_001474.2|1964	D2V	Thailand	NC_001474.2	1964	Pre 1989		Leaf	1.0162e-06		0					Linear
D2V|Thailand|GQ868591|1964	D2V	Thailand	GQ868591	1964	Pre 1989		Leaf	0.0020482		0					Linear
D2I|India|FJ538910|1964	D2I	India	FJ538910	1964	Pre 1989		Leaf	2.1416e-06		0					Linear
D2I|India|FJ538909|1964	D2I	India	FJ538909	1964	Pre 1989		Leaf	0.00204536		0					Linear
D2I|India|FJ538908|1964	D2I	India	FJ538908	1964	Pre 1989		Leaf	0.000679694		0					Linear
D2I|India|FJ538907|1964	D2I	India	FJ538907	1964	Pre 1989		Leaf	0.000679709		0					Linear
D2I|India|OR389311|1967	D2I	India	OR389311	1967	Pre 1989		Leaf	1.0162e-06		0					Linear
D2I|India|FJ538915|1967	D2I	India	FJ538915	1967	Pre 1989		Leaf	1.0162e-06		0					Linear
D2VI|Malaysia|OR389024|1968	D2VI	Malaysia	OR389024	1968	Pre 1989		Leaf	0		0					Linear
D2II|Malaysia|OR389318|1969	D2II	Malaysia	OR389318	1969	Pre 1989		Leaf	0		0					Linear
D2VI|Malaysia|EF105379|1970	D2VI	Malaysia	EF105379	1970	Pre 1989		Leaf	0		0					Linear
D2I|India|JQ922550|1971	D2I	India	JQ922550	1971	Pre 1989		Leaf	2.1602e-06		0					Linear
D2I|India|FJ538919|1971	D2I	India	FJ538919	1971	Pre 1989		Leaf	1.0162e-06		0					Linear
D2I|India|FJ538918|1971	D2I	India	FJ538918	1971	Pre 1989		Leaf	1.0162e-06		0					Linear
D2I|India|FJ538917|1971	D2I	India	FJ538917	1971	Pre 1989		Leaf	0.00205262		0					Linear
D2I|India|FJ538916|1971	D2I	India	FJ538916	1971	Pre 1989		Leaf	0		0					Linear
D2V|Thailand|MK268692|1974	D2V	Thailand	MK268692	1974	Pre 1989		Leaf	0		0					Linear
D2V|Thailand|GU289914|1974	D2V	Thailand	GU289914	1974	Pre 1989		Leaf	0		0					Linear
D2V|Thailand|DQ181816|1974	D2V	Thailand	DQ181816	1974	Pre 1989		Leaf	0		0					Linear
D2V|Thailand|DQ181806|1974	D2V	Thailand	DQ181806	1974	Pre 1989		Leaf	0.000678927		0					Linear
D2V|Thailand|AJ487271|1974	D2V	Thailand	AJ487271	1974	Pre 1989		Leaf	0		0					Linear
D2II|India|MW946478|1974	D2II	India	MW946478	1974	Pre 1989		Leaf	0		0					Linear
D2II|India|FJ538920|1974	D2II	India	FJ538920	1974	Pre 1989		Leaf	0		0					Linear
D2IV|Indonesia|GQ398268|1975	D2IV	Indonesia	GQ398268	1975	Pre 1989		Leaf	0		0					Linear
D2II|Indonesia|GQ398263|1975	D2II	Indonesia	GQ398263	1975	Pre 1989		Leaf	0		0					Linear
D2II|Indonesia|GQ398258|1975	D2II	Indonesia	GQ398258	1975	Pre 1989		Leaf	0		0					Linear
D2V|Thailand|DQ181815|1976	D2V	Thailand	DQ181815	1976	Pre 1989		Leaf	0		0					Linear
D2V|Thailand|DQ181814|1976	D2V	Thailand	DQ181814	1976	Pre 1989		Leaf	0		0					Linear
D2V|Myanmar|OR389320|1976	D2V	Myanmar	OR389320	1976	Pre 1989		Leaf	0.000688078		0					Linear
D2V|Myanmar|OK469348|1976	D2V	Myanmar	OK469348	1976	Pre 1989		Leaf	0.000678989		0					Linear
D2II|Indonesia|GQ398264|1976	D2II	Indonesia	GQ398264	1976	Pre 1989		Leaf	1.0162e-06		0					Linear
D2II|Indonesia|GQ398262|1976	D2II	Indonesia	GQ398262	1976	Pre 1989		Leaf	0		0					Linear
D2II|Indonesia|GQ398261|1976	D2II	Indonesia	GQ398261	1976	Pre 1989		Leaf	0		0					Linear
D2II|Indonesia|GQ398260|1976	D2II	Indonesia	GQ398260	1976	Pre 1989		Leaf	0.000679804		0					Linear
D2II|Indonesia|GQ398259|1976	D2II	Indonesia	GQ398259	1976	Pre 1989		Leaf	0.00973847		0					Linear
D2V|Thailand|DQ181813|1977	D2V	Thailand	DQ181813	1977	Pre 1989		Leaf	0.000678951		0					Linear
D2V|Thailand|DQ181812|1977	D2V	Thailand	DQ181812	1977	Pre 1989		Leaf	0.00136		0					Linear
D2I|Indonesia|GQ398257|1977	D2I	Indonesia	GQ398257	1977	Pre 1989		Leaf	2.4894e-06		0					Linear
D2V|Thailand|DQ181811|1978	D2V	Thailand	DQ181811	1978	Pre 1989		Leaf	0.00204358		0					Linear
D2V|Thailand|DQ181810|1978	D2V	Thailand	DQ181810	1978	Pre 1989		Leaf	0.00135995		0					Linear
D2V|Thailand|DQ181809|1979	D2V	Thailand	DQ181809	1979	Pre 1989		Leaf	0.00480444		0					Linear
D2V|Thailand|DQ181808|1979	D2V	Thailand	DQ181808	1979	Pre 1989		Leaf	0.000678545		0					Linear
D2V|Thailand|DQ181805|1979	D2V	Thailand	DQ181805	1979	Pre 1989		Leaf	0.00267753		0					Linear
D2V|Thailand|ON398847|1980	D2V	Thailand	ON398847	1980	Pre 1989		Leaf	0.00269326		0					Linear
D2V|Thailand|DQ181828|1980	D2V	Thailand	DQ181828	1980	Pre 1989		Leaf	0.000888897		0					Linear
D2V|Thailand|DQ181827|1980	D2V	Thailand	DQ181827	1980	Pre 1989		Leaf	0.00482935		0					Linear
D2V|Thailand|DQ181826|1980	D2V	Thailand	DQ181826	1980	Pre 1989		Leaf	0.00343767		0					Linear
D2V|Thailand|DQ181807|1980	D2V	Thailand	DQ181807	1980	Pre 1989		Leaf	2.8565e-06		0					Linear
D2V|Thailand|AF264053|1980	D2V	Thailand	AF264053	1980	Pre 1989		Leaf	0.00204535		0					Linear
D2I|India|JQ922553|1980	D2I	India	JQ922553	1980	Pre 1989		Leaf	0.00136025		0					Linear
D2I|India|FJ538921|1980	D2I	India	FJ538921	1980	Pre 1989		Leaf	0.00204321		0					Linear
D2V|Thailand|DQ181825|1981	D2V	Thailand	DQ181825	1981	Pre 1989		Leaf	0.00136532		0					Linear
D2V|Thailand|DQ181824|1981	D2V	Thailand	DQ181824	1981	Pre 1989		Leaf	0.00136045		0					Linear
D2V|Thailand|DQ181823|1981	D2V	Thailand	DQ181823	1981	Pre 1989		Leaf	1.0162e-06		0					Linear
D2V|Thailand|DQ181822|1982	D2V	Thailand	DQ181822	1982	Pre 1989		Leaf	1.0162e-06		0					Linear
D2V|Thailand|DQ181821|1982	D2V	Thailand	DQ181821	1982	Pre 1989		Leaf	0.00763947		0					Linear
D2V|Thailand|DQ181819|1982	D2V	Thailand	DQ181819	1982	Pre 1989		Leaf	0.00341333		0					Linear
D2III|Thailand|DQ181820|1982	D2III	Thailand	DQ181820	1982	Pre 1989		Leaf	0.00205915		0					Linear
D2V|Thailand|DQ181838|1983	D2V	Thailand	DQ181838	1983	Pre 1989		Leaf	0.0013734		0					Linear
D2V|Thailand|DQ181837|1983	D2V	Thailand	DQ181837	1983	Pre 1989		Leaf	0.00136903		0					Linear
D2V|Thailand|DQ181817|1983	D2V	Thailand	DQ181817	1983	Pre 1989		Leaf	0.00136276		0					Linear
D2IV|Philippines|L10045|1983	D2IV	Philippines	L10045	1983	Pre 1989		Leaf	0.00619891		0					Linear
D2III|Thailand|DQ181818|1983	D2III	Thailand	DQ181818	1983	Pre 1989		Leaf	0.00995283		0					Linear
D2II|India|FJ538922|1983	D2II	India	FJ538922	1983	Pre 1989		Leaf	1.0162e-06		0					Linear
D2V|Thailand|DQ181836|1984	D2V	Thailand	DQ181836	1984	Pre 1989		Leaf	1.0162e-06		0					Linear
D2V|Thailand|DQ181835|1984	D2V	Thailand	DQ181835	1984	Pre 1989		Leaf	0.000673345		0					Linear
D2V|Thailand|DQ181834|1984	D2V	Thailand	DQ181834	1984	Pre 1989		Leaf	0.00204464		0					Linear
D2V|Thailand|DQ181804|1984	D2V	Thailand	DQ181804	1984	Pre 1989		Leaf	0.00423026		0					Linear
D2II|Indonesia|OR389314|1984	D2II	Indonesia	OR389314	1984	Pre 1989		Leaf	0.00204793		0					Linear
D2II|Indonesia|OR389313|1984	D2II	Indonesia	OR389313	1984	Pre 1989		Leaf	0.0041799		0					Linear
D2V|Thailand|DQ181833|1985	D2V	Thailand	DQ181833	1985	Pre 1989		Leaf	0.00346006		0					Linear
D2V|Thailand|DQ181832|1985	D2V	Thailand	DQ181832	1985	Pre 1989		Leaf	0.0113644		0					Linear
D2V|Thailand|DQ181803|1985	D2V	Thailand	DQ181803	1985	Pre 1989		Leaf	0.0020489		0					Linear
D2V|Myanmar|OK469345|1985	D2V	Myanmar	OK469345	1985	Pre 1989		Leaf	0.000684984		0					Linear
D2V|Thailand|DQ181831|1986	D2V	Thailand	DQ181831	1986	Pre 1989		Leaf	2.3927e-06		0					Linear
D2V|Thailand|DQ181830|1986	D2V	Thailand	DQ181830	1986	Pre 1989		Leaf	0.00205209		0					Linear
D2II|Indonesia|OR389316|1986	D2II	Indonesia	OR389316	1986	Pre 1989		Leaf	0.00204369		0					Linear
D2V|Thailand|DQ181848|1987	D2V	Thailand	DQ181848	1987	Pre 1989		Leaf	1.0162e-06		0					Linear
D2V|Thailand|DQ181829|1987	D2V	Thailand	DQ181829	1987	Pre 1989		Leaf	0.0013603		0					Linear
D2III|Vietnam|OR389335|1987	D2III	Vietnam	OR389335	1987	Pre 1989		Leaf	0.000678638		0					Linear
D2V|Vietnam|JF804027|1988	D2V	Vietnam	JF804027	1988	Pre 1989		Leaf	0.000679044		0					Linear
D2V|Thailand|DQ181847|1988	D2V	Thailand	DQ181847	1988	Pre 1989		Leaf	0.00411937		0					Linear
D2V|Thailand|DQ181802|1988	D2V	Thailand	DQ181802	1988	Pre 1989		Leaf	0.00204459		0					Linear
D2IV|Philippines|OR389322|1988	D2IV	Philippines	OR389322	1988	Pre 1989		Leaf	1.0162e-06		0					Linear
D2IV|Philippines|OK605760|1988	D2IV	Philippines	OK605760	1988	Pre 1989		Leaf	0.00273298		0					Linear
D2III|Vietnam|JN819418|1988	D2III	Vietnam	JN819418	1988	Pre 1989		Leaf	0.00342146		0					Linear
D2III|Thailand|MW946461|1988	D2III	Thailand	MW946461	1988	Pre 1989		Leaf	0.00623409		0					Linear
D2III|Thailand|DQ181846|1988	D2III	Thailand	DQ181846	1988	Pre 1989		Leaf	0.00136051		0					Linear
D2II|Indonesia|OR389317|1988	D2II	Indonesia	OR389317	1988	Pre 1989		Leaf	0.000679351		0					Linear
D2II|India|OR389312|1988	D2II	India	OR389312	1988	Pre 1989		Leaf	0.00067999		0					Linear
D2II|Malaysia|OR389319|1989	D2II	Malaysia	OR389319	1989	Pre 1989		Leaf	0.00341881		0					Linear
D2V|Thailand|OK469350|1990	D2V	Thailand	OK469350	1990	1990-1994		Leaf	0.00135958		0					Linear
D2V|Thailand|DQ181888|1990	D2V	Thailand	DQ181888	1990	1990-1994		Leaf	0.0034256		0					Linear
D2V|Thailand|DQ181887|1990	D2V	Thailand	DQ181887	1990	1990-1994		Leaf	0.00136301		0					Linear
D2V|Thailand|DQ181845|1990	D2V	Thailand	DQ181845	1990	1990-1994		Leaf	0.0027521		0					Linear
D2V|Thailand|DQ181844|1990	D2V	Thailand	DQ181844	1990	1990-1994		Leaf	0.00273528		0					Linear
D2V|Thailand|DQ181843|1990	D2V	Thailand	DQ181843	1990	1990-1994		Leaf	1.0162e-06		0					Linear
D2III|Thailand|DQ181801|1990	D2III	Thailand	DQ181801	1990	1990-1994		Leaf	0.00136076		0					Linear
D2II|India|FJ538924|1990	D2II	India	FJ538924	1990	1990-1994		Leaf	0		0					Linear
D2V|Thailand|DQ181842|1991	D2V	Thailand	DQ181842	1991	1990-1994		Leaf	0.00273303		0					Linear
D2V|Thailand|DQ181841|1991	D2V	Thailand	DQ181841	1991	1990-1994		Leaf	1.0162e-06		0					Linear
D2V|Thailand|DQ181840|1991	D2V	Thailand	DQ181840	1991	1990-1994		Leaf	0.000676549		0					Linear
D2V|Thailand|DQ181839|1991	D2V	Thailand	DQ181839	1991	1990-1994		Leaf	1.0162e-06		0					Linear
D2II|Singapore|AF410379|1991	D2II	Singapore	AF410379	1991	1990-1994		Leaf	0.000680293		0					Linear
D2II|Singapore|AF410368|1991	D2II	Singapore	AF410368	1991	1990-1994		Leaf	1.0162e-06		0					Linear
D2II|India|FJ538923|1991	D2II	India	FJ538923	1991	1990-1994		Leaf	0.00411331		0					Linear
D2II|India|AF410373|1991	D2II	India	AF410373	1991	1990-1994		Leaf	0.000680033		0					Linear
D2II|India|AF410371|1991	D2II	India	AF410371	1991	1990-1994		Leaf	0.00412		0					Linear
D2V|Thailand|DQ181859|1992	D2V	Thailand	DQ181859	1992	1990-1994		Leaf	0.00204511		0					Linear
D2V|Thailand|DQ181858|1992	D2V	Thailand	DQ181858	1992	1990-1994		Leaf	0.00136834		0					Linear
D2II|India|FJ538925|1992	D2II	India	FJ538925	1992	1990-1994		Leaf	0.00136097		0					Linear
D2V|Thailand|DQ181886|1993	D2V	Thailand	DQ181886	1993	1990-1994		Leaf	0.00136128		0					Linear
D2V|Thailand|DQ181885|1993	D2V	Thailand	DQ181885	1993	1990-1994		Leaf	1.0162e-06		0					Linear
D2V|Thailand|DQ181884|1993	D2V	Thailand	DQ181884	1993	1990-1994		Leaf	2.3545e-06		0					Linear
D2V|Thailand|DQ181857|1993	D2V	Thailand	DQ181857	1993	1990-1994		Leaf	0.00067824		0					Linear
D2V|Thailand|DQ181856|1993	D2V	Thailand	DQ181856	1993	1990-1994		Leaf	0.000678527		0					Linear
D2V|Thailand|DQ181855|1993	D2V	Thailand	DQ181855	1993	1990-1994		Leaf	1.0162e-06		0					Linear
D2V|Thailand|DQ181854|1993	D2V	Thailand	DQ181854	1993	1990-1994		Leaf	0.00135333		0					Linear
D2II|Singapore|OK469352|1993	D2II	Singapore	OK469352	1993	1990-1994		Leaf	0.00552505		0					Linear
D2II|India|FJ538911|1993	D2II	India	FJ538911	1993	1990-1994		Leaf	0.000680833		0					Linear
D2V|Thailand|MW946539|1994	D2V	Thailand	MW946539	1994	1990-1994		Leaf	1.0162e-06		0					Linear
D2V|Thailand|MW946526|1994	D2V	Thailand	MW946526	1994	1990-1994		Leaf	0		0					Linear
D2V|Thailand|MW946474|1994	D2V	Thailand	MW946474	1994	1990-1994		Leaf	1.0162e-06		0					Linear
D2V|Thailand|MW946469|1994	D2V	Thailand	MW946469	1994	1990-1994		Leaf	0		0					Linear
D2V|Thailand|MW946425|1994	D2V	Thailand	MW946425	1994	1990-1994		Leaf	0.000679017		0					Linear
D2V|Thailand|MW946422|1994	D2V	Thailand	MW946422	1994	1990-1994		Leaf	0		0					Linear
D2V|Thailand|MW946393|1994	D2V	Thailand	MW946393	1994	1990-1994		Leaf	1.0162e-06		0					Linear
D2V|Thailand|MW946387|1994	D2V	Thailand	MW946387	1994	1990-1994		Leaf	0.0013604		0					Linear
D2V|Thailand|MW946369|1994	D2V	Thailand	MW946369	1994	1990-1994		Leaf	0.000678691		0					Linear
D2V|Thailand|MW946356|1994	D2V	Thailand	MW946356	1994	1990-1994		Leaf	0.00136038		0					Linear
D2V|Thailand|MW946346|1994	D2V	Thailand	MW946346	1994	1990-1994		Leaf	0.000649872		0					Linear
D2V|Thailand|MW946264|1994	D2V	Thailand	MW946264	1994	1990-1994		Leaf	0.00273581		0					Linear
D2V|Thailand|MW946263|1994	D2V	Thailand	MW946263	1994	1990-1994		Leaf	0.00413154		0					Linear
D2V|Thailand|MW946260|1994	D2V	Thailand	MW946260	1994	1990-1994		Leaf	0.000680307		0					Linear
D2V|Thailand|EU726767|1994	D2V	Thailand	EU726767	1994	1990-1994		Leaf	1.0162e-06		0					Linear
D2V|Thailand|EU687246|1994	D2V	Thailand	EU687246	1994	1990-1994		Leaf	0.000684428		0					Linear
D2V|Thailand|DQ181883|1994	D2V	Thailand	DQ181883	1994	1990-1994		Leaf	0.00205374		0					Linear
D2V|Thailand|DQ181882|1994	D2V	Thailand	DQ181882	1994	1990-1994		Leaf	0.00204431		0					Linear
D2V|Thailand|DQ181853|1994	D2V	Thailand	DQ181853	1994	1990-1994		Leaf	0.00136235		0					Linear
D2V|Thailand|DQ181850|1994	D2V	Thailand	DQ181850	1994	1990-1994		Leaf	0.00067904		0					Linear
D2IV|Philippines|DQ518643|1994	D2IV	Philippines	DQ518643	1994	1990-1994		Leaf	0.00204887		0					Linear
D2II|SriLanka|AF410372|1994	D2II	SriLanka	AF410372	1994	1990-1994		Leaf	1.0162e-06		0					Linear
D2II|India|FJ807640|1994	D2II	India	FJ807640	1994	1990-1994		Leaf	0.00205313		0					Linear
D2II|India|AF410374|1994	D2II	India	AF410374	1994	1990-1994		Leaf	0.00136714		0					Linear
D2V|Thailand|MW946591|1995	D2V	Thailand	MW946591	1995	1995-1999		Leaf	0.000679073		0					Linear
D2V|Thailand|MW946572|1995	D2V	Thailand	MW946572	1995	1995-1999		Leaf	1.0162e-06		0					Linear
D2V|Thailand|MW946562|1995	D2V	Thailand	MW946562	1995	1995-1999		Leaf	1.0162e-06		0					Linear
D2V|Thailand|MW946512|1995	D2V	Thailand	MW946512	1995	1995-1999		Leaf	0.00136284		0					Linear
D2V|Thailand|MW946511|1995	D2V	Thailand	MW946511	1995	1995-1999		Leaf	0.00834228		0					Linear
D2V|Thailand|MW946505|1995	D2V	Thailand	MW946505	1995	1995-1999		Leaf	0.000668847		0					Linear
D2V|Thailand|MW946499|1995	D2V	Thailand	MW946499	1995	1995-1999		Leaf	2.7539e-06		0					Linear
D2V|Thailand|MW946408|1995	D2V	Thailand	MW946408	1995	1995-1999		Leaf	0		0					Linear
D2V|Thailand|MW946390|1995	D2V	Thailand	MW946390	1995	1995-1999		Leaf	0.000679135		0					Linear
D2V|Thailand|MW946372|1995	D2V	Thailand	MW946372	1995	1995-1999		Leaf	0.00272948		0					Linear
D2V|Thailand|MW946363|1995	D2V	Thailand	MW946363	1995	1995-1999		Leaf	0.000684969		0					Linear
D2V|Thailand|MW946343|1995	D2V	Thailand	MW946343	1995	1995-1999		Leaf	2.3905e-06		0					Linear
D2V|Thailand|MW946327|1995	D2V	Thailand	MW946327	1995	1995-1999		Leaf	0.00204475		0					Linear
D2V|Thailand|MW946284|1995	D2V	Thailand	MW946284	1995	1995-1999		Leaf	0.00552576		0					Linear
D2V|Thailand|MW946256|1995	D2V	Thailand	MW946256	1995	1995-1999		Leaf	0.00135899		0					Linear
D2V|Thailand|DQ181881|1995	D2V	Thailand	DQ181881	1995	1995-1999		Leaf	2.3905e-06		0					Linear
D2V|Thailand|DQ181870|1995	D2V	Thailand	DQ181870	1995	1995-1999		Leaf	0.00342507		0					Linear
D2V|Thailand|DQ181869|1995	D2V	Thailand	DQ181869	1995	1995-1999		Leaf	0.00135986		0					Linear
D2V|Thailand|DQ181849|1995	D2V	Thailand	DQ181849	1995	1995-1999		Leaf	1.0162e-06		0					Linear
D2V|Thailand|DQ181800|1995	D2V	Thailand	DQ181800	1995	1995-1999		Leaf	0.00136111		0					Linear
D2V|Myanmar|OK469351|1995	D2V	Myanmar	OK469351	1995	1995-1999		Leaf	1.0162e-06		0					Linear
D2IV|Philippines|KF744406|1995	D2IV	Philippines	KF744406	1995	1995-1999		Leaf	0.00205771		0					Linear
D2IV|Philippines|KF744403|1995	D2IV	Philippines	KF744403	1995	1995-1999		Leaf	0.000677582		0					Linear
D2IV|Philippines|AY512569|1995	D2IV	Philippines	AY512569	1995	1995-1999		Leaf	0.00136069		0					Linear
D2III|Vietnam|JX649148|1995	D2III	Vietnam	JX649148	1995	1995-1999		Leaf	1.0162e-06		0					Linear
D2III|Vietnam|JX649147|1995	D2III	Vietnam	JX649147	1995	1995-1999		Leaf	1.0162e-06		0					Linear
D2II|India|FJ538912|1995	D2II	India	FJ538912	1995	1995-1999		Leaf	0.0020441		0					Linear
D2V|Thailand|MW946571|1996	D2V	Thailand	MW946571	1996	1995-1999		Leaf	1.0162e-06		0					Linear
D2V|Thailand|MW946553|1996	D2V	Thailand	MW946553	1996	1995-1999		Leaf	0.000679816		0					Linear
D2V|Thailand|MW946549|1996	D2V	Thailand	MW946549	1996	1995-1999		Leaf	0.00067996		0					Linear
D2V|Thailand|MW946490|1996	D2V	Thailand	MW946490	1996	1995-1999		Leaf	2.4956e-06		0					Linear
D2V|Thailand|MW946484|1996	D2V	Thailand	MW946484	1996	1995-1999		Leaf	0.00273543		0					Linear
D2V|Thailand|MW946480|1996	D2V	Thailand	MW946480	1996	1995-1999		Leaf	0.000676919		0					Linear
D2V|Thailand|MW946446|1996	D2V	Thailand	MW946446	1996	1995-1999		Leaf	0.00137049		0					Linear
D2V|Thailand|MW946420|1996	D2V	Thailand	MW946420	1996	1995-1999		Leaf	1.0162e-06		0					Linear
D2V|Thailand|MW946419|1996	D2V	Thailand	MW946419	1996	1995-1999		Leaf	0.00273524		0					Linear
D2V|Thailand|MW946411|1996	D2V	Thailand	MW946411	1996	1995-1999		Leaf	0.00136875		0					Linear
D2V|Thailand|MW946402|1996	D2V	Thailand	MW946402	1996	1995-1999		Leaf	0.00692093		0					Linear
D2V|Thailand|MW946364|1996	D2V	Thailand	MW946364	1996	1995-1999		Leaf	0.00343413		0					Linear
D2V|Thailand|MW946361|1996	D2V	Thailand	MW946361	1996	1995-1999		Leaf	1.0162e-06		0					Linear
D2V|Thailand|MW946338|1996	D2V	Thailand	MW946338	1996	1995-1999		Leaf	0.00136259		0					Linear
D2V|Thailand|MW946298|1996	D2V	Thailand	MW946298	1996	1995-1999		Leaf	0.000680348		0					Linear
D2V|Thailand|GQ868544|1996	D2V	Thailand	GQ868544	1996	1995-1999		Leaf	0.00205418		0					Linear
D2V|Thailand|FJ906957|1996	D2V	Thailand	FJ906957	1996	1995-1999		Leaf	0.000680107		0					Linear
D2V|Thailand|DQ181901|1996	D2V	Thailand	DQ181901	1996	1995-1999		Leaf	0.00205125		0					Linear
D2V|Thailand|DQ181879|1996	D2V	Thailand	DQ181879	1996	1995-1999		Leaf	0.0034214		0					Linear
D2V|Thailand|DQ181866|1996	D2V	Thailand	DQ181866	1996	1995-1999		Leaf	0.00204817		0					Linear
D2IV|Philippines|KF744407|1996	D2IV	Philippines	KF744407	1996	1995-1999		Leaf	0.0013696		0					Linear
D2IV|Philippines|KF744405|1996	D2IV	Philippines	KF744405	1996	1995-1999		Leaf	1.0162e-06		0					Linear
D2IV|Philippines|KF744404|1996	D2IV	Philippines	KF744404	1996	1995-1999		Leaf	2.0881e-06		0					Linear
D2II|SriLanka|FJ882602|1996	D2II	SriLanka	FJ882602	1996	1995-1999		Leaf	1.0162e-06		0					Linear
D2II|India|JQ922549|1996	D2II	India	JQ922549	1996	1995-1999		Leaf	0.000680006		0					Linear
D2V|Thailand|MW946598|1997	D2V	Thailand	MW946598	1997	1995-1999		Leaf	0.00553743		0					Linear
D2V|Thailand|MW946570|1997	D2V	Thailand	MW946570	1997	1995-1999		Leaf	0		0					Linear
D2V|Thailand|MW946522|1997	D2V	Thailand	MW946522	1997	1995-1999		Leaf	0.00767894		0					Linear
D2V|Thailand|MW946513|1997	D2V	Thailand	MW946513	1997	1995-1999		Leaf	0.00416741		0					Linear
D2V|Thailand|MW946467|1997	D2V	Thailand	MW946467	1997	1995-1999		Leaf	1.0162e-06		0					Linear
D2V|Thailand|MW946464|1997	D2V	Thailand	MW946464	1997	1995-1999		Leaf	0.00760228		0					Linear
D2V|Thailand|MW946460|1997	D2V	Thailand	MW946460	1997	1995-1999		Leaf	0.00278398		0					Linear
D2V|Thailand|MW946455|1997	D2V	Thailand	MW946455	1997	1995-1999		Leaf	0.00205248		0					Linear
D2V|Thailand|MW946439|1997	D2V	Thailand	MW946439	1997	1995-1999		Leaf	0.000680184		0					Linear
D2V|Thailand|MW946399|1997	D2V	Thailand	MW946399	1997	1995-1999		Leaf	0.000680075		0					Linear
D2V|Thailand|MW946384|1997	D2V	Thailand	MW946384	1997	1995-1999		Leaf	0.00341957		0					Linear
D2V|Thailand|MW946357|1997	D2V	Thailand	MW946357	1997	1995-1999		Leaf	0.00482934		0					Linear
D2V|Thailand|MW946350|1997	D2V	Thailand	MW946350	1997	1995-1999		Leaf	2.5229e-06		0					Linear
D2V|Thailand|MW946344|1997	D2V	Thailand	MW946344	1997	1995-1999		Leaf	1.0162e-06		0					Linear
D2V|Thailand|MW946278|1997	D2V	Thailand	MW946278	1997	1995-1999		Leaf	2.3807e-06		0					Linear
D2V|Thailand|MW946257|1997	D2V	Thailand	MW946257	1997	1995-1999		Leaf	0.0020454		0					Linear
D2V|Thailand|DQ181899|1997	D2V	Thailand	DQ181899	1997	1995-1999		Leaf	0.00273592		0					Linear
D2V|Thailand|DQ181864|1997	D2V	Thailand	DQ181864	1997	1995-1999		Leaf	1.0162e-06		0					Linear
D2V|Thailand|DQ181863|1997	D2V	Thailand	DQ181863	1997	1995-1999		Leaf	0		0					Linear
D2V|Thailand|DQ181862|1997	D2V	Thailand	DQ181862	1997	1995-1999		Leaf	2.3933e-06		0					Linear
D2III|Vietnam|AF410357|1997	D2III	Vietnam	AF410357	1997	1995-1999		Leaf	1.0162e-06		0					Linear
D2III|Vietnam|AF410349|1997	D2III	Vietnam	AF410349	1997	1995-1999		Leaf	0.00136688		0					Linear
D2II|Malaysia|FM986655|1997	D2II	Malaysia	FM986655	1997	1995-1999		Leaf	2.0221e-06		0					Linear
D2II|Malaysia|FM986654|1997	D2II	Malaysia	FM986654	1997	1995-1999		Leaf	1.0162e-06		0					Linear
D2II|India|FJ538913|1997	D2II	India	FJ538913	1997	1995-1999		Leaf	0.00273913		0					Linear
D2V|Thailand|MW946604|1998	D2V	Thailand	MW946604	1998	1995-1999		Leaf	1.0162e-06		0					Linear
D2V|Thailand|MW946581|1998	D2V	Thailand	MW946581	1998	1995-1999		Leaf	0.000682289		0					Linear
D2V|Thailand|MW946560|1998	D2V	Thailand	MW946560	1998	1995-1999		Leaf	0.00136368		0					Linear
D2V|Thailand|MW946540|1998	D2V	Thailand	MW946540	1998	1995-1999		Leaf	0.0013642		0					Linear
D2V|Thailand|MW946509|1998	D2V	Thailand	MW946509	1998	1995-1999		Leaf	0.00273819		0					Linear
D2V|Thailand|MW946508|1998	D2V	Thailand	MW946508	1998	1995-1999		Leaf	0.0013649		0					Linear
D2V|Thailand|MW946507|1998	D2V	Thailand	MW946507	1998	1995-1999		Leaf	0.00273994		0					Linear
D2V|Thailand|MW946504|1998	D2V	Thailand	MW946504	1998	1995-1999		Leaf	0.00273664		0					Linear
D2V|Thailand|MW946487|1998	D2V	Thailand	MW946487	1998	1995-1999		Leaf	0		0					Linear
D2V|Thailand|MW946465|1998	D2V	Thailand	MW946465	1998	1995-1999		Leaf	0.00481202		0					Linear
D2V|Thailand|MW946452|1998	D2V	Thailand	MW946452	1998	1995-1999		Leaf	1.0162e-06		0					Linear
D2V|Thailand|MW946440|1998	D2V	Thailand	MW946440	1998	1995-1999		Leaf	0.00706195		0					Linear
D2V|Thailand|MW946333|1998	D2V	Thailand	MW946333	1998	1995-1999		Leaf	1.0162e-06		0					Linear
D2V|Thailand|MW946310|1998	D2V	Thailand	MW946310	1998	1995-1999		Leaf	1.0162e-06		0					Linear
D2V|Thailand|MW946308|1998	D2V	Thailand	MW946308	1998	1995-1999		Leaf	2.116e-06		0					Linear
D2V|Thailand|DQ181897|1998	D2V	Thailand	DQ181897	1998	1995-1999		Leaf	1.0162e-06		0					Linear
D2V|Thailand|DQ181878|1998	D2V	Thailand	DQ181878	1998	1995-1999		Leaf	0.000678658		0					Linear
D2V|Thailand|DQ181861|1998	D2V	Thailand	DQ181861	1998	1995-1999		Leaf	0.00136573		0					Linear
D2V|Thailand|DQ181860|1998	D2V	Thailand	DQ181860	1998	1995-1999		Leaf	2.0761e-06		0					Linear
D2V|Thailand|DQ181799|1998	D2V	Thailand	DQ181799	1998	1995-1999		Leaf	0.000682123		0					Linear
D2IV|Philippines|KF744399|1998	D2IV	Philippines	KF744399	1998	1995-1999		Leaf	0.0020488		0					Linear
D2III|Vietnam|AF410367|1998	D2III	Vietnam	AF410367	1998	1995-1999		Leaf	0.00487432		0					Linear
D2III|Vietnam|AF410360|1998	D2III	Vietnam	AF410360	1998	1995-1999		Leaf	0.000682128		0					Linear
D2III|Vietnam|AF410359|1998	D2III	Vietnam	AF410359	1998	1995-1999		Leaf	0.0020491		0					Linear
D2III|Vietnam|AF410347|1998	D2III	Vietnam	AF410347	1998	1995-1999		Leaf	0.000680656		0					Linear
D2III|Myanmar|DQ518638|1998	D2III	Myanmar	DQ518638	1998	1995-1999		Leaf	0.000680647		0					Linear
D2II|Philippines|AY786400|1998	D2II	Philippines	AY786400	1998	1995-1999		Leaf	2.3793e-06		0					Linear
D2II|Indonesia|AB189124|1998	D2II	Indonesia	AB189124	1998	1995-1999		Leaf	0.00205312		0					Linear
D2II|Indonesia|AB189123|1998	D2II	Indonesia	AB189123	1998	1995-1999		Leaf	0.00205134		0					Linear
D2II|Indonesia|AB189122|1998	D2II	Indonesia	AB189122	1998	1995-1999		Leaf	0.0034242		0					Linear
D2V|Thailand|MW946599|1999	D2V	Thailand	MW946599	1999	1995-1999		Leaf	1.0162e-06		0					Linear
D2V|Thailand|MW946596|1999	D2V	Thailand	MW946596	1999	1995-1999		Leaf	0		0					Linear
D2V|Thailand|MW946579|1999	D2V	Thailand	MW946579	1999	1995-1999		Leaf	0.00136465		0					Linear
D2V|Thailand|MW946532|1999	D2V	Thailand	MW946532	1999	1995-1999		Leaf	0.00272981		0					Linear
D2V|Thailand|MW946503|1999	D2V	Thailand	MW946503	1999	1995-1999		Leaf	0		0					Linear
D2V|Thailand|MW946501|1999	D2V	Thailand	MW946501	1999	1995-1999		Leaf	0.00204938		0					Linear
D2V|Thailand|MW946473|1999	D2V	Thailand	MW946473	1999	1995-1999		Leaf	0.00136581		0					Linear
D2V|Thailand|MW946457|1999	D2V	Thailand	MW946457	1999	1995-1999		Leaf	0.00551427		0					Linear
D2V|Thailand|MW946409|1999	D2V	Thailand	MW946409	1999	1995-1999		Leaf	0.00343144		0					Linear
D2V|Thailand|MW946368|1999	D2V	Thailand	MW946368	1999	1995-1999		Leaf	0.00206395		0					Linear
D2V|Thailand|MW946348|1999	D2V	Thailand	MW946348	1999	1995-1999		Leaf	0.00137774		0					Linear
D2V|Thailand|MW946332|1999	D2V	Thailand	MW946332	1999	1995-1999		Leaf	1.0162e-06		0					Linear
D2V|Thailand|MW946325|1999	D2V	Thailand	MW946325	1999	1995-1999		Leaf	0.00204579		0					Linear
D2V|Thailand|MW946283|1999	D2V	Thailand	MW946283	1999	1995-1999		Leaf	0.00136133		0					Linear
D2V|Thailand|MW946276|1999	D2V	Thailand	MW946276	1999	1995-1999		Leaf	0.00136052		0					Linear
D2V|Thailand|MW946261|1999	D2V	Thailand	MW946261	1999	1995-1999		Leaf	1.0162e-06		0					Linear
D2V|Thailand|HM134238|1999	D2V	Thailand	HM134238	1999	1995-1999		Leaf	0.00136419		0					Linear
D2V|Thailand|DQ181895|1999	D2V	Thailand	DQ181895	1999	1995-1999		Leaf	0.00411611		0					Linear
D2V|Thailand|DQ181877|1999	D2V	Thailand	DQ181877	1999	1995-1999		Leaf	1.0162e-06		0					Linear
D2V|Thailand|DQ181798|1999	D2V	Thailand	DQ181798	1999	1995-1999		Leaf	2.9017e-06		0					Linear
D2IV|Philippines|AY786373|1999	D2IV	Philippines	AY786373	1999	1995-1999		Leaf	2.0933e-06		0					Linear
D2III|Vietnam|FM210217|1999	D2III	Vietnam	FM210217	1999	1995-1999		Leaf	0.00205018		0					Linear
D2II|Philippines|AY786401|1999	D2II	Philippines	AY786401	1999	1995-1999		Leaf	1.0162e-06		0					Linear
D2II|Malaysia|FM986656|1999	D2II	Malaysia	FM986656	1999	1995-1999		Leaf	2.1947e-06		0					Linear
D2V|Thailand|MW946523|2000	D2V	Thailand	MW946523	2000	2000-2004		Leaf	0.000684009		0					Linear
D2V|Thailand|MW946470|2000	D2V	Thailand	MW946470	2000	2000-2004		Leaf	0.00204939		0					Linear
D2V|Thailand|MW946451|2000	D2V	Thailand	MW946451	2000	2000-2004		Leaf	0.000680976		0					Linear
D2V|Thailand|MW946447|2000	D2V	Thailand	MW946447	2000	2000-2004		Leaf	0.000679661		0					Linear
D2V|Thailand|MW946436|2000	D2V	Thailand	MW946436	2000	2000-2004		Leaf	0.00204687		0					Linear
D2V|Thailand|MW946434|2000	D2V	Thailand	MW946434	2000	2000-2004		Leaf	0.00481031		0					Linear
D2V|Thailand|MW946426|2000	D2V	Thailand	MW946426	2000	2000-2004		Leaf	0.000682187		0					Linear
D2V|Thailand|MW946401|2000	D2V	Thailand	MW946401	2000	2000-2004		Leaf	0.00274028		0					Linear
D2V|Thailand|MW946362|2000	D2V	Thailand	MW946362	2000	2000-2004		Leaf	0.000680617		0					Linear
D2V|Thailand|MW946341|2000	D2V	Thailand	MW946341	2000	2000-2004		Leaf	2.8259e-06		0					Linear
D2V|Thailand|MW946312|2000	D2V	Thailand	MW946312	2000	2000-2004		Leaf	0.000681647		0					Linear
D2V|Thailand|MW946307|2000	D2V	Thailand	MW946307	2000	2000-2004		Leaf	0.00204907		0					Linear
D2V|Thailand|MW946303|2000	D2V	Thailand	MW946303	2000	2000-2004		Leaf	2.367e-06		0					Linear
D2V|Thailand|MW946296|2000	D2V	Thailand	MW946296	2000	2000-2004		Leaf	1.0162e-06		0					Linear
D2V|Thailand|MW946294|2000	D2V	Thailand	MW946294	2000	2000-2004		Leaf	0.00137323		0					Linear
D2V|Thailand|MW946288|2000	D2V	Thailand	MW946288	2000	2000-2004		Leaf	0.000679823		0					Linear
D2V|Thailand|DQ181892|2000	D2V	Thailand	DQ181892	2000	2000-2004		Leaf	0.0027329		0					Linear
D2V|Thailand|DQ181891|2000	D2V	Thailand	DQ181891	2000	2000-2004		Leaf	0.000666063		0					Linear
D2V|Thailand|DQ181874|2000	D2V	Thailand	DQ181874	2000	2000-2004		Leaf	0.00273276		0					Linear
D2V|Thailand|DQ181872|2000	D2V	Thailand	DQ181872	2000	2000-2004		Leaf	0.00204613		0					Linear
D2IV|Philippines|KF744402|2000	D2IV	Philippines	KF744402	2000	2000-2004		Leaf	1.0162e-06		0					Linear
D2IV|Philippines|KF744401|2000	D2IV	Philippines	KF744401	2000	2000-2004		Leaf	0.000679844		0					Linear
D2IV|Philippines|KF744400|2000	D2IV	Philippines	KF744400	2000	2000-2004		Leaf	2.0802e-06		0					Linear
D2II|Singapore|GQ357788|2000	D2II	Singapore	GQ357788	2000	2000-2004		Leaf	0.00204723		0					Linear
D2II|Singapore|EU069583|2000	D2II	Singapore	EU069583	2000	2000-2004		Leaf	0.00204849		0					Linear
D2II|Philippines|AY786405|2000	D2II	Philippines	AY786405	2000	2000-2004		Leaf	0.00136359		0					Linear
D2II|Philippines|AY786403|2000	D2II	Philippines	AY786403	2000	2000-2004		Leaf	0.00204473		0					Linear
D2V|Thailand|MW946483|2001	D2V	Thailand	MW946483	2001	2000-2004		Leaf	1.0162e-06		0					Linear
D2V|Thailand|MW946456|2001	D2V	Thailand	MW946456	2001	2000-2004		Leaf	0.00136065		0					Linear
D2V|Thailand|MW946453|2001	D2V	Thailand	MW946453	2001	2000-2004		Leaf	0.00136678		0					Linear
D2V|Thailand|MW946429|2001	D2V	Thailand	MW946429	2001	2000-2004		Leaf	0.000680816		0					Linear
D2V|Thailand|MW946428|2001	D2V	Thailand	MW946428	2001	2000-2004		Leaf	0.00067938		0					Linear
D2V|Thailand|MW946403|2001	D2V	Thailand	MW946403	2001	2000-2004		Leaf	0.0020447		0					Linear
D2V|Thailand|MW946373|2001	D2V	Thailand	MW946373	2001	2000-2004		Leaf	0.00348351		0					Linear
D2V|Thailand|FJ744719|2001	D2V	Thailand	FJ744719	2001	2000-2004		Leaf	0.00136234		0					Linear
D2V|Thailand|FJ744718|2001	D2V	Thailand	FJ744718	2001	2000-2004		Leaf	0.0048314		0					Linear
D2V|Thailand|FJ744717|2001	D2V	Thailand	FJ744717	2001	2000-2004		Leaf	2.8038e-06		0					Linear
D2V|Thailand|FJ744716|2001	D2V	Thailand	FJ744716	2001	2000-2004		Leaf	0.00349529		0					Linear
D2V|Thailand|FJ744713|2001	D2V	Thailand	FJ744713	2001	2000-2004		Leaf	0.0013642		0					Linear
D2V|Thailand|FJ687444|2001	D2V	Thailand	FJ687444	2001	2000-2004		Leaf	0.00068107		0					Linear
D2V|Thailand|FJ687439|2001	D2V	Thailand	FJ687439	2001	2000-2004		Leaf	0.00342812		0					Linear
D2V|Thailand|FJ687438|2001	D2V	Thailand	FJ687438	2001	2000-2004		Leaf	1.0162e-06		0					Linear
D2V|Thailand|EU117351|2001	D2V	Thailand	EU117351	2001	2000-2004		Leaf	0.00137345		0					Linear
D2V|Thailand|EU117342|2001	D2V	Thailand	EU117342	2001	2000-2004		Leaf	0.000677372		0					Linear
D2V|Thailand|EU117326|2001	D2V	Thailand	EU117326	2001	2000-2004		Leaf	0.0069223		0					Linear
D2V|Thailand|EU117318|2001	D2V	Thailand	EU117318	2001	2000-2004		Leaf	0.00136225		0					Linear
D2V|Thailand|EU117314|2001	D2V	Thailand	EU117314	2001	2000-2004		Leaf	0.000680935		0					Linear
D2V|Thailand|AY706009|2001	D2V	Thailand	AY706009	2001	2000-2004		Leaf	0.000681453		0					Linear
D2III|Vietnam|GU434154|2001	D2III	Vietnam	GU434154	2001	2000-2004		Leaf	0		0					Linear
D2III|Vietnam|FM210238.2|2001	D2III	Vietnam	FM210238.2	2001	2000-2004		Leaf	0.000687289		0					Linear
D2III|Vietnam|FM210225|2001	D2III	Vietnam	FM210225	2001	2000-2004		Leaf	1.0162e-06		0					Linear
D2III|Vietnam|FM210224|2001	D2III	Vietnam	FM210224	2001	2000-2004		Leaf	0.00210963		0					Linear
D2III|Cambodia|JF730044|2001	D2III	Cambodia	JF730044	2001	2000-2004		Leaf	2.1029e-06		0					Linear
D2III|Cambodia|FJ639697|2001	D2III	Cambodia	FJ639697	2001	2000-2004		Leaf	0.000680702		0					Linear
D2II|Singapore|GQ357776|2001	D2II	Singapore	GQ357776	2001	2000-2004		Leaf	0.00136192		0					Linear
D2II|Singapore|EU069582|2001	D2II	Singapore	EU069582	2001	2000-2004		Leaf	1.0162e-06		0					Linear
D2II|Philippines|KF744397|2001	D2II	Philippines	KF744397	2001	2000-2004		Leaf	0.0041536		0					Linear
D2II|Philippines|DQ518632|2001	D2II	Philippines	DQ518632	2001	2000-2004		Leaf	2.2132e-06		0					Linear
D2II|Philippines|AY786389|2001	D2II	Philippines	AY786389	2001	2000-2004		Leaf	0.000682646		0					Linear
D2II|Philippines|AY786386|2001	D2II	Philippines	AY786386	2001	2000-2004		Leaf	0.00411809		0					Linear
D2II|Philippines|AY786384|2001	D2II	Philippines	AY786384	2001	2000-2004		Leaf	0.000680163		0					Linear
D2II|Philippines|AY786381|2001	D2II	Philippines	AY786381	2001	2000-2004		Leaf	0.00204995		0					Linear
D2II|Philippines|AY786380|2001	D2II	Philippines	AY786380	2001	2000-2004		Leaf	2.2003e-06		0					Linear
D2II|Philippines|AY786379|2001	D2II	Philippines	AY786379	2001	2000-2004		Leaf	0.00137298		0					Linear
D2II|Philippines|AY786377|2001	D2II	Philippines	AY786377	2001	2000-2004		Leaf	2.2213e-06		0					Linear
D2II|Philippines|AY786376|2001	D2II	Philippines	AY786376	2001	2000-2004		Leaf	0.00136372		0					Linear
D2II|India|DQ448237|2001	D2II	India	DQ448237	2001	2000-2004		Leaf	0.0027357		0					Linear
D2II|India|DQ448236|2001	D2II	India	DQ448236	2001	2000-2004		Leaf	0.006264		0					Linear
D2II|India|DQ448235|2001	D2II	India	DQ448235	2001	2000-2004		Leaf	0.000679358		0					Linear
D2II|India|DQ448234|2001	D2II	India	DQ448234	2001	2000-2004		Leaf	0.00136623		0					Linear
D2II|India|DQ448233|2001	D2II	India	DQ448233	2001	2000-2004		Leaf	0.00204827		0					Linear
D2II|India|DQ448232|2001	D2II	India	DQ448232	2001	2000-2004		Leaf	2.3774e-06		0					Linear
D2II|India|DQ448231|2001	D2II	India	DQ448231	2001	2000-2004		Leaf	1.0162e-06		0					Linear
D2I|India|DQ448238|2001	D2I	India	DQ448238	2001	2000-2004		Leaf	0.000680589		0					Linear
D2V|Thailand|MW946600|2002	D2V	Thailand	MW946600	2002	2000-2004		Leaf	0.00482752		0					Linear
D2V|Thailand|MW946588|2002	D2V	Thailand	MW946588	2002	2000-2004		Leaf	0.00204946		0					Linear
D2V|Thailand|MW946542|2002	D2V	Thailand	MW946542	2002	2000-2004		Leaf	0.00204554		0					Linear
D2V|Thailand|MW946541|2002	D2V	Thailand	MW946541	2002	2000-2004		Leaf	0.00136563		0					Linear
D2V|Thailand|MW946535|2002	D2V	Thailand	MW946535	2002	2000-2004		Leaf	0.00137063		0					Linear
D2V|Thailand|MW946529|2002	D2V	Thailand	MW946529	2002	2000-2004		Leaf	0.00068086		0					Linear
D2V|Thailand|MW946528|2002	D2V	Thailand	MW946528	2002	2000-2004		Leaf	2.1213e-06		0					Linear
D2V|Thailand|MW946524|2002	D2V	Thailand	MW946524	2002	2000-2004		Leaf	1.0162e-06		0					Linear
D2V|Thailand|MW946500|2002	D2V	Thailand	MW946500	2002	2000-2004		Leaf	0.000679284		0					Linear
D2V|Thailand|MW946492|2002	D2V	Thailand	MW946492	2002	2000-2004		Leaf	1.0162e-06		0					Linear
D2V|Thailand|MW946488|2002	D2V	Thailand	MW946488	2002	2000-2004		Leaf	1.0162e-06		0					Linear
D2V|Thailand|MW946418|2002	D2V	Thailand	MW946418	2002	2000-2004		Leaf	0.00136305		0					Linear
D2V|Thailand|MW946407|2002	D2V	Thailand	MW946407	2002	2000-2004		Leaf	0.00273741		0					Linear
D2V|Thailand|MW946385|2002	D2V	Thailand	MW946385	2002	2000-2004		Leaf	2.3532e-06		0					Linear
D2V|Thailand|MW946379|2002	D2V	Thailand	MW946379	2002	2000-2004		Leaf	0.00343871		0					Linear
D2V|Thailand|MW946335|2002	D2V	Thailand	MW946335	2002	2000-2004		Leaf	1.0162e-06		0					Linear
D2V|Thailand|MW946330|2002	D2V	Thailand	MW946330	2002	2000-2004		Leaf	0.00136378		0					Linear
D2V|Thailand|MW946299|2002	D2V	Thailand	MW946299	2002	2000-2004		Leaf	0.00482129		0					Linear
D2V|Thailand|MW946289|2002	D2V	Thailand	MW946289	2002	2000-2004		Leaf	0.00204963		0					Linear
D2V|Thailand|MW946262|2002	D2V	Thailand	MW946262	2002	2000-2004		Leaf	0.00273802		0					Linear
D2V|Myanmar|DQ518651|2002	D2V	Myanmar	DQ518651	2002	2000-2004		Leaf	0.00204944		0					Linear
D2V|Cambodia|KF921930|2002	D2V	Cambodia	KF921930	2002	2000-2004		Leaf	0.000680611		0					Linear
D2III|Vietnam|JN376785|2002	D2III	Vietnam	JN376785	2002	2000-2004		Leaf	2.3532e-06		0					Linear
D2III|Vietnam|GU434155|2002	D2III	Vietnam	GU434155	2002	2000-2004		Leaf	0.00205033		0					Linear
D2III|Vietnam|FM210227|2002	D2III	Vietnam	FM210227	2002	2000-2004		Leaf	2.7739e-06		0					Linear
D2III|Vietnam|FM210226|2002	D2III	Vietnam	FM210226	2002	2000-2004		Leaf	0		0					Linear
D2III|Vietnam|FM210218|2002	D2III	Vietnam	FM210218	2002	2000-2004		Leaf	0.00137599		0					Linear
D2III|Vietnam|AB479042|2002	D2III	Vietnam	AB479042	2002	2000-2004		Leaf	1.0162e-06		0					Linear
D2III|Vietnam|AB479041|2002	D2III	Vietnam	AB479041	2002	2000-2004		Leaf	0.00204902		0					Linear
D2III|Cambodia|FJ639701|2002	D2III	Cambodia	FJ639701	2002	2000-2004		Leaf	0.00136397		0					Linear
D2III|Cambodia|FJ639700|2002	D2III	Cambodia	FJ639700	2002	2000-2004		Leaf	0.00136123		0					Linear
D2III|Cambodia|FJ639699|2002	D2III	Cambodia	FJ639699	2002	2000-2004		Leaf	0.00068158		0					Linear
D2III|Cambodia|FJ639698|2002	D2III	Cambodia	FJ639698	2002	2000-2004		Leaf	0.00206014		0					Linear
D2II|Singapore|GQ357792|2002	D2II	Singapore	GQ357792	2002	2000-2004		Leaf	0.00484816		0					Linear
D2II|Singapore|EU069584|2002	D2II	Singapore	EU069584	2002	2000-2004		Leaf	0.00205044		0					Linear
D2II|Singapore|EU069572|2002	D2II	Singapore	EU069572	2002	2000-2004		Leaf	1.0162e-06		0					Linear
D2II|Malaysia|FM986661|2002	D2II	Malaysia	FM986661	2002	2000-2004		Leaf	0.0013681		0					Linear
D2II|Malaysia|FM986660|2002	D2II	Malaysia	FM986660	2002	2000-2004		Leaf	0.00136428		0					Linear
D2II|Malaysia|FM986659|2002	D2II	Malaysia	FM986659	2002	2000-2004		Leaf	1.0162e-06		0					Linear
D2II|Malaysia|FM986658|2002	D2II	Malaysia	FM986658	2002	2000-2004		Leaf	0.000649085		0					Linear
D2II|Malaysia|FM986657|2002	D2II	Malaysia	FM986657	2002	2000-2004		Leaf	0.00136364		0					Linear
D2V|Vietnam|FM210211|2003	D2V	Vietnam	FM210211	2003	2000-2004		Leaf	2.82e-06		0					Linear
D2V|Vietnam|EU482786|2003	D2V	Vietnam	EU482786	2003	2000-2004		Leaf	0.00204929		0					Linear
D2V|Vietnam|EU482784|2003	D2V	Vietnam	EU482784	2003	2000-2004		Leaf	0.000683679		0					Linear
D2V|Thailand|ON046211|2003	D2V	Thailand	ON046211	2003	2000-2004		Leaf	0.00205914		0					Linear
D2V|Thailand|ON046210|2003	D2V	Thailand	ON046210	2003	2000-2004		Leaf	0.00417437		0					Linear
D2V|Thailand|ON046209|2003	D2V	Thailand	ON046209	2003	2000-2004		Leaf	0.000678613		0					Linear
D2V|Thailand|ON046207|2003	D2V	Thailand	ON046207	2003	2000-2004		Leaf	0.00206288		0					Linear
D2V|Thailand|ON046206|2003	D2V	Thailand	ON046206	2003	2000-2004		Leaf	0.00206014		0					Linear
D2V|Thailand|ON046205|2003	D2V	Thailand	ON046205	2003	2000-2004		Leaf	0.000678249		0					Linear
D2V|Thailand|ON046203|2003	D2V	Thailand	ON046203	2003	2000-2004		Leaf	0.00204925		0					Linear
D2V|Thailand|ON046202|2003	D2V	Thailand	ON046202	2003	2000-2004		Leaf	0.00550405		0					Linear
D2V|Thailand|ON046199|2003	D2V	Thailand	ON046199	2003	2000-2004		Leaf	1.0162e-06		0					Linear
D2V|Thailand|MW946558|2003	D2V	Thailand	MW946558	2003	2000-2004		Leaf	1.0162e-06		0					Linear
D2V|Thailand|MW946534|2003	D2V	Thailand	MW946534	2003	2000-2004		Leaf	0.00204515		0					Linear
D2V|Thailand|MW946468|2003	D2V	Thailand	MW946468	2003	2000-2004		Leaf	1.0162e-06		0					Linear
D2V|Thailand|MW946466|2003	D2V	Thailand	MW946466	2003	2000-2004		Leaf	0.0013629		0					Linear
D2V|Thailand|MW946414|2003	D2V	Thailand	MW946414	2003	2000-2004		Leaf	0.000679854		0					Linear
D2V|Thailand|MW946391|2003	D2V	Thailand	MW946391	2003	2000-2004		Leaf	1.0162e-06		0					Linear
D2V|Thailand|MW946388|2003	D2V	Thailand	MW946388	2003	2000-2004		Leaf	1.0162e-06		0					Linear
D2V|Thailand|MW946360|2003	D2V	Thailand	MW946360	2003	2000-2004		Leaf	0.00207595		0					Linear
D2V|Thailand|MW946358|2003	D2V	Thailand	MW946358	2003	2000-2004		Leaf	1.0162e-06		0					Linear
D2V|Thailand|MW946349|2003	D2V	Thailand	MW946349	2003	2000-2004		Leaf	1.0162e-06		0					Linear
D2V|Thailand|MW946347|2003	D2V	Thailand	MW946347	2003	2000-2004		Leaf	0.00342752		0					Linear
D2V|Cambodia|GQ868622|2003	D2V	Cambodia	GQ868622	2003	2000-2004		Leaf	0.00205172		0					Linear
D2V|Cambodia|GQ868621|2003	D2V	Cambodia	GQ868621	2003	2000-2004		Leaf	0.00412017		0					Linear
D2V|Cambodia|GQ868620|2003	D2V	Cambodia	GQ868620	2003	2000-2004		Leaf	1.0162e-06		0					Linear
D2V|Cambodia|FJ639705|2003	D2V	Cambodia	FJ639705	2003	2000-2004		Leaf	0.0128648		0					Linear
D2V|Cambodia|FJ639704|2003	D2V	Cambodia	FJ639704	2003	2000-2004		Leaf	0.000680794		0					Linear
D2V|Cambodia|DQ518649|2003	D2V	Cambodia	DQ518649	2003	2000-2004		Leaf	1.0162e-06		0					Linear
D2IV|Philippines|EU448418|2003	D2IV	Philippines	EU448418	2003	2000-2004		Leaf	0.000679066		0					Linear
D2III|Vietnam|GU211742|2003	D2III	Vietnam	GU211742	2003	2000-2004		Leaf	0.000681072		0					Linear
D2III|Vietnam|FM210237.2|2003	D2III	Vietnam	FM210237.2	2003	2000-2004		Leaf	1.0162e-06		0					Linear
D2III|Vietnam|FM210230|2003	D2III	Vietnam	FM210230	2003	2000-2004		Leaf	1.0162e-06		0					Linear
D2III|Vietnam|FM210228|2003	D2III	Vietnam	FM210228	2003	2000-2004		Leaf	0.000679272		0					Linear
D2III|Vietnam|FM210223|2003	D2III	Vietnam	FM210223	2003	2000-2004		Leaf	2.6699e-06		0					Linear
D2III|Vietnam|FM210221|2003	D2III	Vietnam	FM210221	2003	2000-2004		Leaf	0.00136352		0					Linear
D2III|Vietnam|FM210220|2003	D2III	Vietnam	FM210220	2003	2000-2004		Leaf	0.0013609		0					Linear
D2III|Vietnam|FM210219|2003	D2III	Vietnam	FM210219	2003	2000-2004		Leaf	0.00273718		0					Linear
D2III|Vietnam|FM210212|2003	D2III	Vietnam	FM210212	2003	2000-2004		Leaf	0.000679852		0					Linear
D2III|Vietnam|FM210209|2003	D2III	Vietnam	FM210209	2003	2000-2004		Leaf	1.0162e-06		0					Linear
D2III|Vietnam|FM210204|2003	D2III	Vietnam	FM210204	2003	2000-2004		Leaf	0.00067735		0					Linear
D2III|Vietnam|EU482788|2003	D2III	Vietnam	EU482788	2003	2000-2004		Leaf	0.000681354		0					Linear
D2III|Vietnam|EU482787|2003	D2III	Vietnam	EU482787	2003	2000-2004		Leaf	0.00135492		0					Linear
D2III|Vietnam|EU482785|2003	D2III	Vietnam	EU482785	2003	2000-2004		Leaf	0.000679143		0					Linear
D2III|Vietnam|EU482783|2003	D2III	Vietnam	EU482783	2003	2000-2004		Leaf	0.00342776		0					Linear
D2III|Vietnam|EU482780|2003	D2III	Vietnam	EU482780	2003	2000-2004		Leaf	0		0					Linear
D2III|Vietnam|DQ518641|2003	D2III	Vietnam	DQ518641	2003	2000-2004		Leaf	2.1457e-06		0					Linear
D2III|Cambodia|KF921931|2003	D2III	Cambodia	KF921931	2003	2000-2004		Leaf	1.0162e-06		0					Linear
D2III|Cambodia|FJ639703|2003	D2III	Cambodia	FJ639703	2003	2000-2004		Leaf	2.1501e-06		0					Linear
D2III|Cambodia|FJ639702|2003	D2III	Cambodia	FJ639702	2003	2000-2004		Leaf	0.00273744		0					Linear
D2II|SriLanka|GQ252676|2003	D2II	SriLanka	GQ252676	2003	2000-2004		Leaf	0.00136159		0					Linear
D2II|Singapore|GQ357796|2003	D2II	Singapore	GQ357796	2003	2000-2004		Leaf	0.00342038		0					Linear
D2II|Singapore|GQ357795|2003	D2II	Singapore	GQ357795	2003	2000-2004		Leaf	0.00205445		0					Linear
D2II|Singapore|GQ357794|2003	D2II	Singapore	GQ357794	2003	2000-2004		Leaf	0.00343635		0					Linear
D2II|Singapore|GQ357787|2003	D2II	Singapore	GQ357787	2003	2000-2004		Leaf	1.0162e-06		0					Linear
D2II|Singapore|GQ357785|2003	D2II	Singapore	GQ357785	2003	2000-2004		Leaf	0.000682115		0					Linear
D2II|Singapore|GQ357771|2003	D2II	Singapore	GQ357771	2003	2000-2004		Leaf	1.0162e-06		0					Linear
D2II|Singapore|GQ357770|2003	D2II	Singapore	GQ357770	2003	2000-2004		Leaf	0.00412247		0					Linear
D2II|Singapore|EU069592|2003	D2II	Singapore	EU069592	2003	2000-2004		Leaf	0.00136175		0					Linear
D2II|Singapore|EU069589|2003	D2II	Singapore	EU069589	2003	2000-2004		Leaf	0.00204532		0					Linear
D2II|Singapore|EU069588|2003	D2II	Singapore	EU069588	2003	2000-2004		Leaf	0.00204655		0					Linear
D2II|Singapore|EU069587|2003	D2II	Singapore	EU069587	2003	2000-2004		Leaf	2.7586e-06		0					Linear
D2II|Singapore|EU069586|2003	D2II	Singapore	EU069586	2003	2000-2004		Leaf	1.0162e-06		0					Linear
D2II|Singapore|EU069580|2003	D2II	Singapore	EU069580	2003	2000-2004		Leaf	0.00756364		0					Linear
D2II|Singapore|EU069575|2003	D2II	Singapore	EU069575	2003	2000-2004		Leaf	1.0162e-06		0					Linear
D2II|Singapore|EU069573|2003	D2II	Singapore	EU069573	2003	2000-2004		Leaf	0.00204741		0					Linear
D2II|Philippines|JN568263|2003	D2II	Philippines	JN568263	2003	2000-2004		Leaf	0.00204846		0					Linear
D2II|Malaysia|DQ518635|2003	D2II	Malaysia	DQ518635	2003	2000-2004		Leaf	0.000680734		0					Linear
D2II|India|JN568260|2003	D2II	India	JN568260	2003	2000-2004		Leaf	0		0					Linear
D2II|India|AY706013|2003	D2II	India	AY706013	2003	2000-2004		Leaf	0		0					Linear
D2V|Vietnam|GU434158|2004	D2V	Vietnam	GU434158	2004	2000-2004		Leaf	2.7282e-06		0					Linear
D2V|Vietnam|GU211745|2004	D2V	Vietnam	GU211745	2004	2000-2004		Leaf	1.0162e-06		0					Linear
D2V|Vietnam|GU211739|2004	D2V	Vietnam	GU211739	2004	2000-2004		Leaf	1.0162e-06		0					Linear
D2V|Vietnam|GU211738|2004	D2V	Vietnam	GU211738	2004	2000-2004		Leaf	0.00204913		0					Linear
D2V|Vietnam|FM210240.2|2004	D2V	Vietnam	FM210240.2	2004	2000-2004		Leaf	1.0162e-06		0					Linear
D2V|Vietnam|FM210215|2004	D2V	Vietnam	FM210215	2004	2000-2004		Leaf	0		0					Linear
D2V|Vietnam|FM210214|2004	D2V	Vietnam	FM210214	2004	2000-2004		Leaf	0.000680374		0					Linear
D2V|Vietnam|EU482472|2004	D2V	Vietnam	EU482472	2004	2000-2004		Leaf	0.00205167		0					Linear
D2V|Vietnam|DQ518650|2004	D2V	Vietnam	DQ518650	2004	2000-2004		Leaf	0.000680625		0					Linear
D2V|Thailand|ON046219|2004	D2V	Thailand	ON046219	2004	2000-2004		Leaf	0.00274618		0					Linear
D2V|Thailand|ON046216|2004	D2V	Thailand	ON046216	2004	2000-2004		Leaf	0.00279503		0					Linear
D2V|Thailand|ON046215|2004	D2V	Thailand	ON046215	2004	2000-2004		Leaf	0.00275337		0					Linear
D2V|Thailand|ON046212|2004	D2V	Thailand	ON046212	2004	2000-2004		Leaf	0.00343085		0					Linear
D2V|Thailand|MW946396|2004	D2V	Thailand	MW946396	2004	2000-2004		Leaf	0.000682835		0					Linear
D2V|Thailand|MW946381|2004	D2V	Thailand	MW946381	2004	2000-2004		Leaf	1.0162e-06		0					Linear
D2V|Thailand|MW946378|2004	D2V	Thailand	MW946378	2004	2000-2004		Leaf	0.000681169		0					Linear
D2V|Thailand|MW946371|2004	D2V	Thailand	MW946371	2004	2000-2004		Leaf	0.000679418		0					Linear
D2V|Thailand|MW946354|2004	D2V	Thailand	MW946354	2004	2000-2004		Leaf	1.0162e-06		0					Linear
D2V|Thailand|MW946353|2004	D2V	Thailand	MW946353	2004	2000-2004		Leaf	0.00204472		0					Linear
D2V|Thailand|MW946311|2004	D2V	Thailand	MW946311	2004	2000-2004		Leaf	2.6849e-06		0					Linear
D2V|Thailand|MW946309|2004	D2V	Thailand	MW946309	2004	2000-2004		Leaf	0.00412188		0					Linear
D2V|Thailand|MW946280|2004	D2V	Thailand	MW946280	2004	2000-2004		Leaf	0.00136774		0					Linear
D2V|Thailand|MW946275|2004	D2V	Thailand	MW946275	2004	2000-2004		Leaf	0		0					Linear
D2V|Thailand|JQ993223|2004	D2V	Thailand	JQ993223	2004	2000-2004		Leaf	0		0					Linear
D2V|Thailand|JQ993222|2004	D2V	Thailand	JQ993222	2004	2000-2004		Leaf	0		0					Linear
D2V|Thailand|JQ993221|2004	D2V	Thailand	JQ993221	2004	2000-2004		Leaf	1.0162e-06		0					Linear
D2V|Thailand|JQ993220|2004	D2V	Thailand	JQ993220	2004	2000-2004		Leaf	0.00204433		0					Linear
D2V|Thailand|JQ993219|2004	D2V	Thailand	JQ993219	2004	2000-2004		Leaf	0		0					Linear
D2V|Thailand|DQ518646|2004	D2V	Thailand	DQ518646	2004	2000-2004		Leaf	1.0162e-06		0					Linear
D2V|Thailand|AB194882|2004	D2V	Thailand	AB194882	2004	2000-2004		Leaf	0.00136024		0					Linear
D2V|Myanmar|DQ518653|2004	D2V	Myanmar	DQ518653	2004	2000-2004		Leaf	0		0					Linear
D2V|Myanmar|DQ518652|2004	D2V	Myanmar	DQ518652	2004	2000-2004		Leaf	2.1288e-06		0					Linear
D2V|Cambodia|FJ639707|2004	D2V	Cambodia	FJ639707	2004	2000-2004		Leaf	0		0					Linear
D2V|Cambodia|FJ639706|2004	D2V	Cambodia	FJ639706	2004	2000-2004		Leaf	1.0162e-06		0					Linear
D2III|Vietnam|JN376787|2004	D2III	Vietnam	JN376787	2004	2000-2004		Leaf	2.3872e-06		0					Linear
D2III|Vietnam|GU434157|2004	D2III	Vietnam	GU434157	2004	2000-2004		Leaf	1.0162e-06		0					Linear
D2III|Vietnam|FM210244.2|2004	D2III	Vietnam	FM210244.2	2004	2000-2004		Leaf	2.0382e-06		0					Linear
D2III|Vietnam|FM210243.2|2004	D2III	Vietnam	FM210243.2	2004	2000-2004		Leaf	1.0162e-06		0					Linear
D2III|Vietnam|FM210241.2|2004	D2III	Vietnam	FM210241.2	2004	2000-2004		Leaf	0.00136494		0					Linear
D2III|Vietnam|FM210239.2|2004	D2III	Vietnam	FM210239.2	2004	2000-2004		Leaf	0.000679363		0					Linear
D2III|Vietnam|FM210236.2|2004	D2III	Vietnam	FM210236.2	2004	2000-2004		Leaf	0.000679336		0					Linear
D2III|Vietnam|FM210234.2|2004	D2III	Vietnam	FM210234.2	2004	2000-2004		Leaf	0		0					Linear
D2III|Vietnam|FM210222|2004	D2III	Vietnam	FM210222	2004	2000-2004		Leaf	0		0					Linear
D2III|Vietnam|FM210202|2004	D2III	Vietnam	FM210202	2004	2000-2004		Leaf	1.0162e-06		0					Linear
D2III|Vietnam|DQ518642|2004	D2III	Vietnam	DQ518642	2004	2000-2004		Leaf	1.0162e-06		0					Linear
D2III|Cambodia|EU448419|2004	D2III	Cambodia	EU448419	2004	2000-2004		Leaf	0.00622988		0					Linear
D2II|SriLanka|OR389029|2004	D2II	SriLanka	OR389029	2004	2000-2004		Leaf	0.0029541		0					Linear
D2II|SriLanka|GQ252677|2004	D2II	SriLanka	GQ252677	2004	2000-2004		Leaf	1.0162e-06		0					Linear
D2II|SriLanka|AB194883|2004	D2II	SriLanka	AB194883	2004	2000-2004		Leaf	0.000734244		0					Linear
D2II|Singapore|MW512341|2004	D2II	Singapore	MW512341	2004	2000-2004		Leaf	0.00147176		0					Linear
D2II|Singapore|JN851127|2004	D2II	Singapore	JN851127	2004	2000-2004		Leaf	1.0162e-06		0					Linear
D2II|Singapore|JN851123|2004	D2II	Singapore	JN851123	2004	2000-2004		Leaf	0.00221117		0					Linear
D2II|Singapore|GQ357798|2004	D2II	Singapore	GQ357798	2004	2000-2004		Leaf	0.00146452		0					Linear
D2II|Singapore|GQ357797|2004	D2II	Singapore	GQ357797	2004	2000-2004		Leaf	0.00221037		0					Linear
D2II|Singapore|GQ357786|2004	D2II	Singapore	GQ357786	2004	2000-2004		Leaf	0.00222311		0					Linear
D2II|Singapore|GQ357775|2004	D2II	Singapore	GQ357775	2004	2000-2004		Leaf	0.00147119		0					Linear
D2II|Singapore|GQ357773|2004	D2II	Singapore	GQ357773	2004	2000-2004		Leaf	0		0					Linear
D2II|Singapore|EU069591|2004	D2II	Singapore	EU069591	2004	2000-2004		Leaf	0.00136504		0					Linear
D2II|Singapore|EU069590|2004	D2II	Singapore	EU069590	2004	2000-2004		Leaf	1.0162e-06		0					Linear
D2II|Singapore|EU069585|2004	D2II	Singapore	EU069585	2004	2000-2004		Leaf	1.0162e-06		0					Linear
D2II|Singapore|EU069579|2004	D2II	Singapore	EU069579	2004	2000-2004		Leaf	1.0162e-06		0					Linear
D2II|Singapore|EU069578|2004	D2II	Singapore	EU069578	2004	2000-2004		Leaf	0.00204655		0					Linear
D2II|Singapore|EU069577|2004	D2II	Singapore	EU069577	2004	2000-2004		Leaf	0.0013634		0					Linear
D2II|Malaysia|DQ518636|2004	D2II	Malaysia	DQ518636	2004	2000-2004		Leaf	0.00551822		0					Linear
D2II|Indonesia|DQ518634|2004	D2II	Indonesia	DQ518634	2004	2000-2004		Leaf	0.00411178		0					Linear
D2II|Indonesia|AB180478|2004	D2II	Indonesia	AB180478	2004	2000-2004		Leaf	0.00766812		0					Linear
D2II|India|FJ538905|2004	D2II	India	FJ538905	2004	2000-2004		Leaf	0.00204535		0					Linear
D2II|India|EU448422|2004	D2II	India	EU448422	2004	2000-2004		Leaf	0		0					Linear
D2II|Bangladesh|EU448424|2004	D2II	Bangladesh	EU448424	2004	2000-2004		Leaf	0.00136421		0					Linear
D2V|Vietnam|FM210246.2|2005	D2V	Vietnam	FM210246.2	2005	2005-2009		Leaf	0.00769196		0					Linear
D2V|Vietnam|FM210245.2|2005	D2V	Vietnam	FM210245.2	2005	2005-2009		Leaf	0.00273835		0					Linear
D2V|Vietnam|FM210207|2005	D2V	Vietnam	FM210207	2005	2005-2009		Leaf	0.00690972		0					Linear
D2V|Vietnam|FM210206|2005	D2V	Vietnam	FM210206	2005	2005-2009		Leaf	0.00978401		0					Linear
D2V|Vietnam|FM210205|2005	D2V	Vietnam	FM210205	2005	2005-2009		Leaf	0		0					Linear
D2V|Vietnam|EU482777|2005	D2V	Vietnam	EU482777	2005	2005-2009		Leaf	0.00274622		0					Linear
D2V|Vietnam|EU482776|2005	D2V	Vietnam	EU482776	2005	2005-2009		Leaf	1.0162e-06		0					Linear
D2V|Vietnam|DQ518648|2005	D2V	Vietnam	DQ518648	2005	2005-2009		Leaf	0.000640327		0					Linear
D2V|Vietnam|DQ518647|2005	D2V	Vietnam	DQ518647	2005	2005-2009		Leaf	1.0162e-06		0					Linear
D2V|Thailand|ON046223|2005	D2V	Thailand	ON046223	2005	2005-2009		Leaf	1.0162e-06		0					Linear
D2V|Thailand|ON046222|2005	D2V	Thailand	ON046222	2005	2005-2009		Leaf	0.000681002		0					Linear
D2V|Thailand|ON046221|2005	D2V	Thailand	ON046221	2005	2005-2009		Leaf	0.00068172		0					Linear
D2V|Thailand|ON046220|2005	D2V	Thailand	ON046220	2005	2005-2009		Leaf	0.0041287		0					Linear
D2V|Thailand|MW946603|2005	D2V	Thailand	MW946603	2005	2005-2009		Leaf	0.000681159		0					Linear
D2V|Thailand|MW946595|2005	D2V	Thailand	MW946595	2005	2005-2009		Leaf	1.0162e-06		0					Linear
D2V|Thailand|MW946587|2005	D2V	Thailand	MW946587	2005	2005-2009		Leaf	2.7932e-06		0					Linear
D2V|Thailand|MW946517|2005	D2V	Thailand	MW946517	2005	2005-2009		Leaf	2.7928e-06		0					Linear
D2V|Thailand|MW946448|2005	D2V	Thailand	MW946448	2005	2005-2009		Leaf	1.0162e-06		0					Linear
D2V|Thailand|MW946430|2005	D2V	Thailand	MW946430	2005	2005-2009		Leaf	0		0					Linear
D2V|Thailand|MW946413|2005	D2V	Thailand	MW946413	2005	2005-2009		Leaf	1.0162e-06		0					Linear
D2V|Thailand|MW946392|2005	D2V	Thailand	MW946392	2005	2005-2009		Leaf	0.00482983		0					Linear
D2V|Thailand|MW946342|2005	D2V	Thailand	MW946342	2005	2005-2009		Leaf	0.000679407		0					Linear
D2V|Thailand|MW946340|2005	D2V	Thailand	MW946340	2005	2005-2009		Leaf	0.00204795		0					Linear
D2V|Thailand|MW946324|2005	D2V	Thailand	MW946324	2005	2005-2009		Leaf	0.00342845		0					Linear
D2V|Thailand|MW946297|2005	D2V	Thailand	MW946297	2005	2005-2009		Leaf	0.00484366		0					Linear
D2V|Thailand|MW946255|2005	D2V	Thailand	MW946255	2005	2005-2009		Leaf	0.00350352		0					Linear
D2V|Thailand|MN294936|2005	D2V	Thailand	MN294936	2005	2005-2009		Leaf	0.00484286		0					Linear
D2V|Thailand|JQ993226|2005	D2V	Thailand	JQ993226	2005	2005-2009		Leaf	1.0162e-06		0					Linear
D2V|Thailand|JQ993216|2005	D2V	Thailand	JQ993216	2005	2005-2009		Leaf	1.0162e-06		0					Linear
D2V|Cambodia|GQ868623|2005	D2V	Cambodia	GQ868623	2005	2005-2009		Leaf	0.00136491		0					Linear
D2V|Cambodia|FJ639711|2005	D2V	Cambodia	FJ639711	2005	2005-2009		Leaf	2.35e-06		0					Linear
D2V|Cambodia|FJ639710|2005	D2V	Cambodia	FJ639710	2005	2005-2009		Leaf	0.00136288		0					Linear
D2V|Cambodia|FJ639709|2005	D2V	Cambodia	FJ639709	2005	2005-2009		Leaf	0		0					Linear
D2V|Cambodia|FJ639708|2005	D2V	Cambodia	FJ639708	2005	2005-2009		Leaf	2.3784e-06		0					Linear
D2IV|Philippines|KF744408|2005	D2IV	Philippines	KF744408	2005	2005-2009		Leaf	0		0					Linear
D2III|Vietnam|JN376788|2005	D2III	Vietnam	JN376788	2005	2005-2009		Leaf	0.0013661		0					Linear
D2III|Vietnam|FM210235.2|2005	D2III	Vietnam	FM210235.2	2005	2005-2009		Leaf	0.000680215		0					Linear
D2III|Vietnam|FM210213|2005	D2III	Vietnam	FM210213	2005	2005-2009		Leaf	1.0162e-06		0					Linear
D2III|Vietnam|DQ518639|2005	D2III	Vietnam	DQ518639	2005	2005-2009		Leaf	1.0162e-06		0					Linear
D2II|Singapore|JN851131|2005	D2II	Singapore	JN851131	2005	2005-2009		Leaf	0.000680655		0					Linear
D2II|Singapore|JN851130|2005	D2II	Singapore	JN851130	2005	2005-2009		Leaf	0.000679732		0					Linear
D2II|Singapore|JN851126|2005	D2II	Singapore	JN851126	2005	2005-2009		Leaf	0.00136278		0					Linear
D2II|Singapore|JN851125|2005	D2II	Singapore	JN851125	2005	2005-2009		Leaf	1.0162e-06		0					Linear
D2II|Singapore|JN851124|2005	D2II	Singapore	JN851124	2005	2005-2009		Leaf	0.00136276		0					Linear
D2II|Singapore|GQ357784|2005	D2II	Singapore	GQ357784	2005	2005-2009		Leaf	0		0					Linear
D2II|Singapore|GQ357783|2005	D2II	Singapore	GQ357783	2005	2005-2009		Leaf	0		0					Linear
D2II|Singapore|GQ357774|2005	D2II	Singapore	GQ357774	2005	2005-2009		Leaf	0.000679738		0					Linear
D2II|Singapore|EU081180|2005	D2II	Singapore	EU081180	2005	2005-2009		Leaf	0.00342906		0					Linear
D2II|Singapore|EU081179|2005	D2II	Singapore	EU081179	2005	2005-2009		Leaf	0.00136199		0					Linear
D2II|Singapore|EU081178|2005	D2II	Singapore	EU081178	2005	2005-2009		Leaf	2.1627e-06		0					Linear
D2II|Singapore|EU081177|2005	D2II	Singapore	EU081177	2005	2005-2009		Leaf	0.00067948		0					Linear
D2II|Singapore|EU069581|2005	D2II	Singapore	EU069581	2005	2005-2009		Leaf	0.00274649		0					Linear
D2II|Singapore|EU069576|2005	D2II	Singapore	EU069576	2005	2005-2009		Leaf	1.0162e-06		0					Linear
D2II|Singapore|EU069574|2005	D2II	Singapore	EU069574	2005	2005-2009		Leaf	1.0162e-06		0					Linear
D2II|Philippines|KF744398|2005	D2II	Philippines	KF744398	2005	2005-2009		Leaf	0.00273852		0					Linear
D2II|Philippines|DQ518633|2005	D2II	Philippines	DQ518633	2005	2005-2009		Leaf	0.00624233		0					Linear
D2II|Philippines|DQ518631|2005	D2II	Philippines	DQ518631	2005	2005-2009		Leaf	0.000679892		0					Linear
D2II|Malaysia|KJ806773|2005	D2II	Malaysia	KJ806773	2005	2005-2009		Leaf	1.0162e-06		0					Linear
D2II|Indonesia|DQ518637|2005	D2II	Indonesia	DQ518637	2005	2005-2009		Leaf	0.00351353		0					Linear
D2II|India|FJ807636|2005	D2II	India	FJ807636	2005	2005-2009		Leaf	0		0					Linear
D2II|India|FJ538906|2005	D2II	India	FJ538906	2005	2005-2009		Leaf	0.00136205		0					Linear
D2II|Bangladesh|EU448423|2005	D2II	Bangladesh	EU448423	2005	2005-2009		Leaf	0.00136237		0					Linear
D2V|Vietnam|HQ588140|2006	D2V	Vietnam	HQ588140	2006	2005-2009		Leaf	0.000679354		0					Linear
D2V|Vietnam|HQ588134|2006	D2V	Vietnam	HQ588134	2006	2005-2009		Leaf	0.00205123		0					Linear
D2V|Vietnam|HQ588131|2006	D2V	Vietnam	HQ588131	2006	2005-2009		Leaf	0.000679268		0					Linear
D2V|Vietnam|HQ588130|2006	D2V	Vietnam	HQ588130	2006	2005-2009		Leaf	0.00136667		0					Linear
D2V|Vietnam|EU482675|2006	D2V	Vietnam	EU482675	2006	2005-2009		Leaf	0.000681251		0					Linear
D2V|Vietnam|EU482674|2006	D2V	Vietnam	EU482674	2006	2005-2009		Leaf	1.0162e-06		0					Linear
D2V|Vietnam|EU482671|2006	D2V	Vietnam	EU482671	2006	2005-2009		Leaf	0.00274268		0					Linear
D2V|Vietnam|EU482670|2006	D2V	Vietnam	EU482670	2006	2005-2009		Leaf	1.0162e-06		0					Linear
D2V|Vietnam|EU482669|2006	D2V	Vietnam	EU482669	2006	2005-2009		Leaf	0.00204758		0					Linear
D2V|Vietnam|EU482665|2006	D2V	Vietnam	EU482665	2006	2005-2009		Leaf	2.6129e-06		0					Linear
D2V|Vietnam|EU482661|2006	D2V	Vietnam	EU482661	2006	2005-2009		Leaf	1.0162e-06		0					Linear
D2V|Vietnam|EU482659|2006	D2V	Vietnam	EU482659	2006	2005-2009		Leaf	0.00630524		0					Linear
D2V|Vietnam|EU482656|2006	D2V	Vietnam	EU482656	2006	2005-2009		Leaf	0.00136218		0					Linear
D2V|Vietnam|EU482655|2006	D2V	Vietnam	EU482655	2006	2005-2009		Leaf	0.00137435		0					Linear
D2V|Vietnam|EU482649|2006	D2V	Vietnam	EU482649	2006	2005-2009		Leaf	2.1339e-06		0					Linear
D2V|Vietnam|EU482644|2006	D2V	Vietnam	EU482644	2006	2005-2009		Leaf	0.0013718		0					Linear
D2V|Vietnam|EU482643|2006	D2V	Vietnam	EU482643	2006	2005-2009		Leaf	0		0					Linear
D2V|Vietnam|EU482466|2006	D2V	Vietnam	EU482466	2006	2005-2009		Leaf	1.0162e-06		0					Linear
D2V|Vietnam|EU482464|2006	D2V	Vietnam	EU482464	2006	2005-2009		Leaf	0.000679832		0					Linear
D2V|Vietnam|EU482447|2006	D2V	Vietnam	EU482447	2006	2005-2009		Leaf	1.0162e-06		0					Linear
D2V|Thailand|MW946559|2006	D2V	Thailand	MW946559	2006	2005-2009		Leaf	2.0279e-06		0					Linear
D2V|Thailand|MW946552|2006	D2V	Thailand	MW946552	2006	2005-2009		Leaf	0.000679534		0					Linear
D2V|Thailand|MW946527|2006	D2V	Thailand	MW946527	2006	2005-2009		Leaf	0.00204728		0					Linear
D2V|Thailand|MW946462|2006	D2V	Thailand	MW946462	2006	2005-2009		Leaf	0.00360748		0					Linear
D2V|Thailand|MW946404|2006	D2V	Thailand	MW946404	2006	2005-2009		Leaf	0.000680566		0					Linear
D2V|Thailand|MW946370|2006	D2V	Thailand	MW946370	2006	2005-2009		Leaf	0.000677244		0					Linear
D2V|Thailand|MW946321|2006	D2V	Thailand	MW946321	2006	2005-2009		Leaf	0.00205636		0					Linear
D2V|Thailand|MW946320|2006	D2V	Thailand	MW946320	2006	2005-2009		Leaf	0.000680722		0					Linear
D2V|Thailand|MW946318|2006	D2V	Thailand	MW946318	2006	2005-2009		Leaf	1.0162e-06		0					Linear
D2V|Thailand|MW946313|2006	D2V	Thailand	MW946313	2006	2005-2009		Leaf	0.00278624		0					Linear
D2V|Thailand|MW946292|2006	D2V	Thailand	MW946292	2006	2005-2009		Leaf	0.00136769		0					Linear
D2V|Thailand|MW946291|2006	D2V	Thailand	MW946291	2006	2005-2009		Leaf	0.00205878		0					Linear
D2V|Thailand|MW946270|2006	D2V	Thailand	MW946270	2006	2005-2009		Leaf	0.00137118		0					Linear
D2V|Thailand|MW946268|2006	D2V	Thailand	MW946268	2006	2005-2009		Leaf	0.0104654		0					Linear
D2V|Thailand|JQ993225|2006	D2V	Thailand	JQ993225	2006	2005-2009		Leaf	0.00205944		0					Linear
D2V|Thailand|JQ993215|2006	D2V	Thailand	JQ993215	2006	2005-2009		Leaf	0.00136288		0					Linear
D2V|Thailand|JF812113|2006	D2V	Thailand	JF812113	2006	2005-2009		Leaf	0.00414938		0					Linear
D2V|Thailand|JF812112|2006	D2V	Thailand	JF812112	2006	2005-2009		Leaf	0.000679894		0					Linear
D2V|Thailand|JF812111|2006	D2V	Thailand	JF812111	2006	2005-2009		Leaf	0.000681602		0					Linear
D2V|Thailand|EU448416|2006	D2V	Thailand	EU448416	2006	2005-2009		Leaf	0.00137072		0					Linear
D2III|Vietnam|GU211761|2006	D2III	Vietnam	GU211761	2006	2005-2009		Leaf	0.00136803		0					Linear
D2III|Vietnam|GU211755|2006	D2III	Vietnam	GU211755	2006	2005-2009		Leaf	0.0013678		0					Linear
D2III|Vietnam|GU211754|2006	D2III	Vietnam	GU211754	2006	2005-2009		Leaf	2.358e-06		0					Linear
D2III|Vietnam|GU211748|2006	D2III	Vietnam	GU211748	2006	2005-2009		Leaf	0.000683695		0					Linear
D2II|Singapore|JN851129|2006	D2II	Singapore	JN851129	2006	2005-2009		Leaf	0.0027177		0					Linear
D2II|Singapore|JN851128|2006	D2II	Singapore	JN851128	2006	2005-2009		Leaf	0.00136845		0					Linear
D2II|Singapore|JN851113|2006	D2II	Singapore	JN851113	2006	2005-2009		Leaf	0.00481546		0					Linear
D2II|Singapore|GQ357736|2006	D2II	Singapore	GQ357736	2006	2005-2009		Leaf	0.00700923		0					Linear
D2II|Indonesia|EU448431|2006	D2II	Indonesia	EU448431	2006	2005-2009		Leaf	0.002738		0					Linear
D2II|India|KU509271|2006	D2II	India	KU509271	2006	2005-2009		Leaf	0.00148459		0					Linear
D2II|India|JF804033|2006	D2II	India	JF804033	2006	2005-2009		Leaf	0.00350058		0					Linear
D2II|India|FJ898454|2006	D2II	India	FJ898454	2006	2005-2009		Leaf	1.0162e-06		0					Linear
D2II|India|EU448421|2006	D2II	India	EU448421	2006	2005-2009		Leaf	0.000679205		0					Linear
D2II|Bangladesh|JN036380|2006	D2II	Bangladesh	JN036380	2006	2005-2009		Leaf	0.000672985		0					Linear
D2II|Bangladesh|JN036379|2006	D2II	Bangladesh	JN036379	2006	2005-2009		Leaf	0.00275782		0					Linear
D2V|Vietnam|JN376790|2007	D2V	Vietnam	JN376790	2007	2005-2009		Leaf	0.00205071		0					Linear
D2V|Vietnam|HQ588133|2007	D2V	Vietnam	HQ588133	2007	2005-2009		Leaf	0.00136522		0					Linear
D2V|Vietnam|GU434147|2007	D2V	Vietnam	GU434147	2007	2005-2009		Leaf	0.0035236		0					Linear
D2V|Vietnam|GU434146|2007	D2V	Vietnam	GU434146	2007	2005-2009		Leaf	0.00342507		0					Linear
D2V|Vietnam|FJ547067|2007	D2V	Vietnam	FJ547067	2007	2005-2009		Leaf	0.00345995		0					Linear
D2V|Vietnam|FJ461321|2007	D2V	Vietnam	FJ461321	2007	2005-2009		Leaf	0.00201057		0					Linear
D2V|Vietnam|FJ432724|2007	D2V	Vietnam	FJ432724	2007	2005-2009		Leaf	0		0					Linear
D2V|Vietnam|FJ410224|2007	D2V	Vietnam	FJ410224	2007	2005-2009		Leaf	0.00274642		0					Linear
D2V|Vietnam|FJ410223|2007	D2V	Vietnam	FJ410223	2007	2005-2009		Leaf	0.00265		0					Linear
D2V|Vietnam|FJ410193|2007	D2V	Vietnam	FJ410193	2007	2005-2009		Leaf	0.00205307		0					Linear
D2V|Vietnam|FJ205879|2007	D2V	Vietnam	FJ205879	2007	2005-2009		Leaf	0.00273502		0					Linear
D2V|Vietnam|FJ205877|2007	D2V	Vietnam	FJ205877	2007	2005-2009		Leaf	2.1445e-06		0					Linear
D2V|Vietnam|FJ024461|2007	D2V	Vietnam	FJ024461	2007	2005-2009		Leaf	2.5771e-06		0					Linear
D2V|Vietnam|FJ024458|2007	D2V	Vietnam	FJ024458	2007	2005-2009		Leaf	2.0858e-06		0					Linear
D2V|Vietnam|FJ024452|2007	D2V	Vietnam	FJ024452	2007	2005-2009		Leaf	0.00212427		0					Linear
D2V|Vietnam|EU687250|2007	D2V	Vietnam	EU687250	2007	2005-2009		Leaf	0.00204095		0					Linear
D2V|Vietnam|EU687248|2007	D2V	Vietnam	EU687248	2007	2005-2009		Leaf	0.00206248		0					Linear
D2V|Vietnam|EU677138|2007	D2V	Vietnam	EU677138	2007	2005-2009		Leaf	2.0273e-06		0					Linear
D2V|Vietnam|EU660416|2007	D2V	Vietnam	EU660416	2007	2005-2009		Leaf	0.000686982		0					Linear
D2V|Vietnam|EU482703|2007	D2V	Vietnam	EU482703	2007	2005-2009		Leaf	0.00551243		0					Linear
D2V|Vietnam|EU482700|2007	D2V	Vietnam	EU482700	2007	2005-2009		Leaf	0.00416614		0					Linear
D2V|Thailand|MW946597|2007	D2V	Thailand	MW946597	2007	2005-2009		Leaf	0.0171377		0					Linear
D2V|Thailand|MW946533|2007	D2V	Thailand	MW946533	2007	2005-2009		Leaf	0.00223387		0					Linear
D2V|Thailand|MW946424|2007	D2V	Thailand	MW946424	2007	2005-2009		Leaf	0.00205259		0					Linear
D2V|Thailand|MW946406|2007	D2V	Thailand	MW946406	2007	2005-2009		Leaf	2.0537e-06		0					Linear
D2V|Thailand|MW946355|2007	D2V	Thailand	MW946355	2007	2005-2009		Leaf	0.0055612		0					Linear
D2V|Thailand|MW946352|2007	D2V	Thailand	MW946352	2007	2005-2009		Leaf	2.4944e-06		0					Linear
D2V|Thailand|MW946322|2007	D2V	Thailand	MW946322	2007	2005-2009		Leaf	0.00136268		0					Linear
D2V|Thailand|MW946319|2007	D2V	Thailand	MW946319	2007	2005-2009		Leaf	1.0162e-06		0					Linear
D2V|Thailand|MW946305|2007	D2V	Thailand	MW946305	2007	2005-2009		Leaf	0.000680501		0					Linear
D2V|Thailand|MW946302|2007	D2V	Thailand	MW946302	2007	2005-2009		Leaf	1.0162e-06		0					Linear
D2V|Thailand|MW946272|2007	D2V	Thailand	MW946272	2007	2005-2009		Leaf	0.00416392		0					Linear
D2V|Thailand|JQ993227|2007	D2V	Thailand	JQ993227	2007	2005-2009		Leaf	0.000678196		0					Linear
D2V|Thailand|JQ993214|2007	D2V	Thailand	JQ993214	2007	2005-2009		Leaf	1.0162e-06		0					Linear
D2V|Thailand|JQ993209|2007	D2V	Thailand	JQ993209	2007	2005-2009		Leaf	0.00121782		0					Linear
D2V|Thailand|JQ993208|2007	D2V	Thailand	JQ993208	2007	2005-2009		Leaf	1.0162e-06		0					Linear
D2V|Thailand|JQ993207|2007	D2V	Thailand	JQ993207	2007	2005-2009		Leaf	0.000678173		0					Linear
D2V|Thailand|JQ993206|2007	D2V	Thailand	JQ993206	2007	2005-2009		Leaf	0.000681682		0					Linear
D2V|Thailand|JQ993205|2007	D2V	Thailand	JQ993205	2007	2005-2009		Leaf	1.0162e-06		0					Linear
D2V|Cambodia|JN368476|2007	D2V	Cambodia	JN368476	2007	2005-2009		Leaf	0.00412678		0					Linear
D2V|Cambodia|GU131927|2007	D2V	Cambodia	GU131927	2007	2005-2009		Leaf	0.00137749		0					Linear
D2V|Cambodia|GU131897|2007	D2V	Cambodia	GU131897	2007	2005-2009		Leaf	0.00693365		0					Linear
D2V|Cambodia|GU131896|2007	D2V	Cambodia	GU131896	2007	2005-2009		Leaf	3.0039e-06		0					Linear
D2V|Cambodia|GQ868624|2007	D2V	Cambodia	GQ868624	2007	2005-2009		Leaf	0.00207126		0					Linear
D2V|Cambodia|FJ639717|2007	D2V	Cambodia	FJ639717	2007	2005-2009		Leaf	0.000679366		0					Linear
D2V|Cambodia|EU448415|2007	D2V	Cambodia	EU448415	2007	2005-2009		Leaf	0.00622879		0					Linear
D2IV|Thailand|MK506264|2007	D2IV	Thailand	MK506264	2007	2005-2009		Leaf	0.00621331		0					Linear
D2II|Singapore|MW512347|2007	D2II	Singapore	MW512347	2007	2005-2009		Leaf	0.00623837		0					Linear
D2II|Singapore|KP685236|2007	D2II	Singapore	KP685236	2007	2005-2009		Leaf	0.00274351		0					Linear
D2II|Singapore|JN851114|2007	D2II	Singapore	JN851114	2007	2005-2009		Leaf	0.00343485		0					Linear
D2II|Singapore|JN030317|2007	D2II	Singapore	JN030317	2007	2005-2009		Leaf	0.00274149		0					Linear
D2II|Singapore|JN030296|2007	D2II	Singapore	JN030296	2007	2005-2009		Leaf	1.0162e-06		0					Linear
D2II|Singapore|JN030271|2007	D2II	Singapore	JN030271	2007	2005-2009		Leaf	0.00481482		0					Linear
D2II|Singapore|JN022602|2007	D2II	Singapore	JN022602	2007	2005-2009		Leaf	0.0119397		0					Linear
D2II|Singapore|GU370050|2007	D2II	Singapore	GU370050	2007	2005-2009		Leaf	1.0162e-06		0					Linear
D2II|Singapore|GQ398267|2007	D2II	Singapore	GQ398267	2007	2005-2009		Leaf	0.0013668		0					Linear
D2II|Singapore|GQ357829|2007	D2II	Singapore	GQ357829	2007	2005-2009		Leaf	1.0162e-06		0					Linear
D2II|Singapore|GQ357777|2007	D2II	Singapore	GQ357777	2007	2005-2009		Leaf	0.00209524		0					Linear
D2II|Singapore|GQ357739|2007	D2II	Singapore	GQ357739	2007	2005-2009		Leaf	0.00136215		0					Linear
D2II|Singapore|GQ357738|2007	D2II	Singapore	GQ357738	2007	2005-2009		Leaf	0.0006796		0					Linear
D2II|Singapore|GQ357737|2007	D2II	Singapore	GQ357737	2007	2005-2009		Leaf	0.000691786		0					Linear
D2II|Singapore|GQ357733|2007	D2II	Singapore	GQ357733	2007	2005-2009		Leaf	0.000680071		0					Linear
D2II|Singapore|GQ357731|2007	D2II	Singapore	GQ357731	2007	2005-2009		Leaf	0.00907953		0					Linear
D2II|Singapore|GQ357730|2007	D2II	Singapore	GQ357730	2007	2005-2009		Leaf	0.00136274		0					Linear
D2II|Singapore|GQ357729|2007	D2II	Singapore	GQ357729	2007	2005-2009		Leaf	0.00273467		0					Linear
D2II|Singapore|GQ357728|2007	D2II	Singapore	GQ357728	2007	2005-2009		Leaf	0.00274421		0					Linear
D2II|Singapore|GQ357725|2007	D2II	Singapore	GQ357725	2007	2005-2009		Leaf	0.0013671		0					Linear
D2II|Philippines|EU448426|2007	D2II	Philippines	EU448426	2007	2005-2009		Leaf	0.00068255		0					Linear
D2II|Malaysia|KJ806774|2007	D2II	Malaysia	KJ806774	2007	2005-2009		Leaf	0		0					Linear
D2II|Indonesia|KC762676|2007	D2II	Indonesia	KC762676	2007	2005-2009		Leaf	0.00136505		0					Linear
D2II|Indonesia|KC762670|2007	D2II	Indonesia	KC762670	2007	2005-2009		Leaf	0.00274774		0					Linear
D2II|Indonesia|KC762669|2007	D2II	Indonesia	KC762669	2007	2005-2009		Leaf	0.000681263		0					Linear
D2II|Indonesia|KC762665|2007	D2II	Indonesia	KC762665	2007	2005-2009		Leaf	0.00342637		0					Linear
D2II|Indonesia|KC762662|2007	D2II	Indonesia	KC762662	2007	2005-2009		Leaf	0.000682153		0					Linear
D2II|Indonesia|KC762661|2007	D2II	Indonesia	KC762661	2007	2005-2009		Leaf	0		0					Linear
D2II|Indonesia|KC762660|2007	D2II	Indonesia	KC762660	2007	2005-2009		Leaf	0		0					Linear
D2II|Indonesia|KC762658|2007	D2II	Indonesia	KC762658	2007	2005-2009		Leaf	0		0					Linear
D2II|Indonesia|KC762656|2007	D2II	Indonesia	KC762656	2007	2005-2009		Leaf	0		0					Linear
D2II|Indonesia|KC762655|2007	D2II	Indonesia	KC762655	2007	2005-2009		Leaf	1.0162e-06		0					Linear
D2II|Indonesia|EU448430|2007	D2II	Indonesia	EU448430	2007	2005-2009		Leaf	0		0					Linear
D2II|Indonesia|EU448425|2007	D2II	Indonesia	EU448425	2007	2005-2009		Leaf	0.000679815		0					Linear
D2II|Bhutan|FJ606704|2007	D2II	Bhutan	FJ606704	2007	2005-2009		Leaf	0.00344756		0					Linear
D2II|Bhutan|FJ606703|2007	D2II	Bhutan	FJ606703	2007	2005-2009		Leaf	0.0104706		0					Linear
D2II|Bangladesh|JN036378|2007	D2II	Bangladesh	JN036378	2007	2005-2009		Leaf	0.00413466		0					Linear
D2I|India|KJ918750|2007	D2I	India	KJ918750	2007	2005-2009		Leaf	0.000681455		0					Linear
D2VI|Malaysia|MW946345|2008	D2VI	Malaysia	MW946345	2008	2005-2009		Leaf	0.00481956		0					Linear
D2VI|Malaysia|FJ467493|2008	D2VI	Malaysia	FJ467493	2008	2005-2009		Leaf	1.0162e-06		0					Linear
D2V|Vietnam|JN376791|2008	D2V	Vietnam	JN376791	2008	2005-2009		Leaf	1.0162e-06		0					Linear
D2V|Vietnam|JF967968|2008	D2V	Vietnam	JF967968	2008	2005-2009		Leaf	0.000680181		0					Linear
D2V|Vietnam|JF967958|2008	D2V	Vietnam	JF967958	2008	2005-2009		Leaf	0.000679934		0					Linear
D2V|Vietnam|GU908519|2008	D2V	Vietnam	GU908519	2008	2005-2009		Leaf	1.0162e-06		0					Linear
D2V|Vietnam|GU908518|2008	D2V	Vietnam	GU908518	2008	2005-2009		Leaf	1.0162e-06		0					Linear
D2V|Vietnam|GU908515|2008	D2V	Vietnam	GU908515	2008	2005-2009		Leaf	0.00136249		0					Linear
D2V|Vietnam|GU908514|2008	D2V	Vietnam	GU908514	2008	2005-2009		Leaf	1.0162e-06		0					Linear
D2V|Vietnam|GU908513|2008	D2V	Vietnam	GU908513	2008	2005-2009		Leaf	0.00421012		0					Linear
D2V|Vietnam|GU908512|2008	D2V	Vietnam	GU908512	2008	2005-2009		Leaf	0		0					Linear
D2V|Vietnam|GU908502|2008	D2V	Vietnam	GU908502	2008	2005-2009		Leaf	0.00205688		0					Linear
D2V|Vietnam|GU908501|2008	D2V	Vietnam	GU908501	2008	2005-2009		Leaf	1.0162e-06		0					Linear
D2V|Vietnam|GU908500|2008	D2V	Vietnam	GU908500	2008	2005-2009		Leaf	0.000679471		0					Linear
D2V|Vietnam|GU908499|2008	D2V	Vietnam	GU908499	2008	2005-2009		Leaf	0.00136344		0					Linear
D2V|Vietnam|GU434151|2008	D2V	Vietnam	GU434151	2008	2005-2009		Leaf	0.00067953		0					Linear
D2V|Vietnam|GU434150|2008	D2V	Vietnam	GU434150	2008	2005-2009		Leaf	0.000680582		0					Linear
D2V|Vietnam|GU434149|2008	D2V	Vietnam	GU434149	2008	2005-2009		Leaf	0		0					Linear
D2V|Vietnam|FJ461311|2008	D2V	Vietnam	FJ461311	2008	2005-2009		Leaf	0.000681269		0					Linear
D2V|Vietnam|FJ410259|2008	D2V	Vietnam	FJ410259	2008	2005-2009		Leaf	0.00136381		0					Linear
D2V|Vietnam|FJ410241|2008	D2V	Vietnam	FJ410241	2008	2005-2009		Leaf	0		0					Linear
D2V|Vietnam|FJ410233|2008	D2V	Vietnam	FJ410233	2008	2005-2009		Leaf	0.00136649		0					Linear
D2V|Laos|KY849759|2008	D2V	Laos	KY849759	2008	2005-2009		Leaf	0.00136295		0					Linear
D2V|Laos|KY849752|2008	D2V	Laos	KY849752	2008	2005-2009		Leaf	0.000681018		0					Linear
D2V|Cambodia|KF955402|2008	D2V	Cambodia	KF955402	2008	2005-2009		Leaf	2.3759e-06		0					Linear
D2V|Cambodia|KF955401|2008	D2V	Cambodia	KF955401	2008	2005-2009		Leaf	0.00204699		0					Linear
D2V|Cambodia|KF955399|2008	D2V	Cambodia	KF955399	2008	2005-2009		Leaf	1.0162e-06		0					Linear
D2V|Cambodia|KF955398|2008	D2V	Cambodia	KF955398	2008	2005-2009		Leaf	0		0					Linear
D2V|Cambodia|JF967966|2008	D2V	Cambodia	JF967966	2008	2005-2009		Leaf	0.0034222		0					Linear
D2V|Cambodia|JF730048|2008	D2V	Cambodia	JF730048	2008	2005-2009		Leaf	0.00343402		0					Linear
D2V|Cambodia|JF730047|2008	D2V	Cambodia	JF730047	2008	2005-2009		Leaf	0.00136259		0					Linear
D2V|Cambodia|JF730046|2008	D2V	Cambodia	JF730046	2008	2005-2009		Leaf	1.0162e-06		0					Linear
D2V|Cambodia|JF730045|2008	D2V	Cambodia	JF730045	2008	2005-2009		Leaf	0		0					Linear
D2V|Cambodia|GU131931|2008	D2V	Cambodia	GU131931	2008	2005-2009		Leaf	0.000680071		0					Linear
D2V|Cambodia|GU131930|2008	D2V	Cambodia	GU131930	2008	2005-2009		Leaf	0.000682536		0					Linear
D2V|Cambodia|GU131924|2008	D2V	Cambodia	GU131924	2008	2005-2009		Leaf	0.00068171		0					Linear
D2V|Cambodia|GU131902|2008	D2V	Cambodia	GU131902	2008	2005-2009		Leaf	2.6536e-06		0					Linear
D2V|Cambodia|GU131901|2008	D2V	Cambodia	GU131901	2008	2005-2009		Leaf	0.000683287		0					Linear
D2V|Cambodia|GU131899|2008	D2V	Cambodia	GU131899	2008	2005-2009		Leaf	1.0162e-06		0					Linear
D2V|Cambodia|GU131898|2008	D2V	Cambodia	GU131898	2008	2005-2009		Leaf	0.000681746		0					Linear
D2V|Cambodia|GQ868638|2008	D2V	Cambodia	GQ868638	2008	2005-2009		Leaf	1.0162e-06		0					Linear
D2V|Cambodia|GQ868631|2008	D2V	Cambodia	GQ868631	2008	2005-2009		Leaf	0.000681669		0					Linear
D2V|Cambodia|GQ868625|2008	D2V	Cambodia	GQ868625	2008	2005-2009		Leaf	0		0					Linear
D2V|Cambodia|FJ639718|2008	D2V	Cambodia	FJ639718	2008	2005-2009		Leaf	1.0162e-06		0					Linear
D2II|Singapore|MW512353|2008	D2II	Singapore	MW512353	2008	2005-2009		Leaf	0.00136536		0					Linear
D2II|Singapore|KM279602|2008	D2II	Singapore	KM279602	2008	2005-2009		Leaf	0.000679941		0					Linear
D2II|Singapore|JN851121|2008	D2II	Singapore	JN851121	2008	2005-2009		Leaf	0.000680679		0					Linear
D2II|Singapore|JN030281|2008	D2II	Singapore	JN030281	2008	2005-2009		Leaf	0.000679607		0					Linear
D2II|Singapore|JN030278|2008	D2II	Singapore	JN030278	2008	2005-2009		Leaf	0.0020574		0					Linear
D2II|Singapore|JN030235|2008	D2II	Singapore	JN030235	2008	2005-2009		Leaf	0.00557975		0					Linear
D2II|Singapore|JN030205|2008	D2II	Singapore	JN030205	2008	2005-2009		Leaf	1.0162e-06		0					Linear
D2II|Singapore|JN030204|2008	D2II	Singapore	JN030204	2008	2005-2009		Leaf	0.000678968		0					Linear
D2II|Singapore|GU370051|2008	D2II	Singapore	GU370051	2008	2005-2009		Leaf	0.00419859		0					Linear
D2II|Singapore|GQ357830|2008	D2II	Singapore	GQ357830	2008	2005-2009		Leaf	2.0602e-06		0					Linear
D2II|Singapore|GQ357816|2008	D2II	Singapore	GQ357816	2008	2005-2009		Leaf	0.000678989		0					Linear
D2II|Singapore|GQ357801|2008	D2II	Singapore	GQ357801	2008	2005-2009		Leaf	0.000679064		0					Linear
D2II|Singapore|GQ357768|2008	D2II	Singapore	GQ357768	2008	2005-2009		Leaf	0.000679756		0					Linear
D2II|Singapore|GQ357767|2008	D2II	Singapore	GQ357767	2008	2005-2009		Leaf	0.00067977		0					Linear
D2II|Singapore|GQ357764|2008	D2II	Singapore	GQ357764	2008	2005-2009		Leaf	0.000680625		0					Linear
D2II|Singapore|GQ357761|2008	D2II	Singapore	GQ357761	2008	2005-2009		Leaf	0.000679023		0					Linear
D2II|Singapore|GQ357757|2008	D2II	Singapore	GQ357757	2008	2005-2009		Leaf	0.00136867		0					Linear
D2II|Singapore|GQ357754|2008	D2II	Singapore	GQ357754	2008	2005-2009		Leaf	1.0162e-06		0					Linear
D2II|Singapore|GQ357747|2008	D2II	Singapore	GQ357747	2008	2005-2009		Leaf	0.00272987		0					Linear
D2II|Singapore|GQ357741|2008	D2II	Singapore	GQ357741	2008	2005-2009		Leaf	0.00207206		0					Linear
D2II|Philippines|KU509276|2008	D2II	Philippines	KU509276	2008	2005-2009		Leaf	1.0162e-06		0					Linear
D2II|Philippines|KU509275|2008	D2II	Philippines	KU509275	2008	2005-2009		Leaf	1.0162e-06		0					Linear
D2II|Philippines|KJ946239|2008	D2II	Philippines	KJ946239	2008	2005-2009		Leaf	0		0					Linear
D2II|Philippines|JF967971|2008	D2II	Philippines	JF967971	2008	2005-2009		Leaf	0.000677871		0					Linear
D2II|Philippines|JF967955|2008	D2II	Philippines	JF967955	2008	2005-2009		Leaf	1.0162e-06		0					Linear
D2II|Pakistan|KF041236|2008	D2II	Pakistan	KF041236	2008	2005-2009		Leaf	1.0162e-06		0					Linear
D2II|Pakistan|KF041228|2008	D2II	Pakistan	KF041228	2008	2005-2009		Leaf	1.0162e-06		0					Linear
D2II|Malaysia|JF967965|2008	D2II	Malaysia	JF967965	2008	2005-2009		Leaf	1.0162e-06		0					Linear
D2II|Malaysia|JF967962|2008	D2II	Malaysia	JF967962	2008	2005-2009		Leaf	1.0162e-06		0					Linear
D2II|Malaysia|JF967960|2008	D2II	Malaysia	JF967960	2008	2005-2009		Leaf	0.00771212		0					Linear
D2II|Indonesia|KT012516|2008	D2II	Indonesia	KT012516	2008	2005-2009		Leaf	2.567e-06		0					Linear
D2II|Indonesia|KT012513|2008	D2II	Indonesia	KT012513	2008	2005-2009		Leaf	1.0162e-06		0					Linear
D2II|Indonesia|KT012512|2008	D2II	Indonesia	KT012512	2008	2005-2009		Leaf	0.000679109		0					Linear
D2II|Indonesia|KT012511|2008	D2II	Indonesia	KT012511	2008	2005-2009		Leaf	0.00136743		0					Linear
D2II|Indonesia|KC762677|2008	D2II	Indonesia	KC762677	2008	2005-2009		Leaf	0.000679403		0					Linear
D2II|Indonesia|KC762675|2008	D2II	Indonesia	KC762675	2008	2005-2009		Leaf	1.0162e-06		0					Linear
D2II|Indonesia|KC762674|2008	D2II	Indonesia	KC762674	2008	2005-2009		Leaf	1.0162e-06		0					Linear
D2II|Indonesia|KC762673|2008	D2II	Indonesia	KC762673	2008	2005-2009		Leaf	2.5725e-06		0					Linear
D2II|Indonesia|KC762668|2008	D2II	Indonesia	KC762668	2008	2005-2009		Leaf	0.00275388		0					Linear
D2II|Indonesia|KC762667|2008	D2II	Indonesia	KC762667	2008	2005-2009		Leaf	0.000679652		0					Linear
D2II|Indonesia|KC762663|2008	D2II	Indonesia	KC762663	2008	2005-2009		Leaf	0		0					Linear
D2II|Indonesia|KC762659|2008	D2II	Indonesia	KC762659	2008	2005-2009		Leaf	1.0162e-06		0					Linear
D2II|Indonesia|KC762657|2008	D2II	Indonesia	KC762657	2008	2005-2009		Leaf	0.00205556		0					Linear
D2II|Indonesia|JF967970|2008	D2II	Indonesia	JF967970	2008	2005-2009		Leaf	0		0					Linear
D2II|Indonesia|JF967969|2008	D2II	Indonesia	JF967969	2008	2005-2009		Leaf	0.00272385		0					Linear
D2II|Indonesia|JF967967|2008	D2II	Indonesia	JF967967	2008	2005-2009		Leaf	0.000688114		0					Linear
D2II|Indonesia|JF967964|2008	D2II	Indonesia	JF967964	2008	2005-2009		Leaf	1.0162e-06		0					Linear
D2II|Indonesia|JF967959|2008	D2II	Indonesia	JF967959	2008	2005-2009		Leaf	1.0162e-06		0					Linear
D2II|Indonesia|JF967956|2008	D2II	Indonesia	JF967956	2008	2005-2009		Leaf	1.0162e-06		0					Linear
D2II|Indonesia|JF967954|2008	D2II	Indonesia	JF967954	2008	2005-2009		Leaf	1.0162e-06		0					Linear
D2II|India|KF364510|2008	D2II	India	KF364510	2008	2005-2009		Leaf	1.0162e-06		0					Linear
D2II|India|KF364509|2008	D2II	India	KF364509	2008	2005-2009		Leaf	0.000680391		0					Linear
D2II|India|KF364508|2008	D2II	India	KF364508	2008	2005-2009		Leaf	1.0162e-06		0					Linear
D2II|India|KF364507|2008	D2II	India	KF364507	2008	2005-2009		Leaf	0.000676925		0					Linear
D2II|India|KF364506|2008	D2II	India	KF364506	2008	2005-2009		Leaf	0.000683645		0					Linear
D2II|India|KF364505|2008	D2II	India	KF364505	2008	2005-2009		Leaf	0.00273646		0					Linear
D2II|India|KF364504|2008	D2II	India	KF364504	2008	2005-2009		Leaf	2.9142e-06		0					Linear
D2II|India|KF364503|2008	D2II	India	KF364503	2008	2005-2009		Leaf	0.00343062		0					Linear
D2II|Bangladesh|JN036377|2008	D2II	Bangladesh	JN036377	2008	2005-2009		Leaf	1.0162e-06		0					Linear
D2II|Bangladesh|JN036376|2008	D2II	Bangladesh	JN036376	2008	2005-2009		Leaf	1.0162e-06		0					Linear
D2II|Bangladesh|JN036375|2008	D2II	Bangladesh	JN036375	2008	2005-2009		Leaf	0.0114515		0					Linear
D2VI|Malaysia|OR389026|2009	D2VI	Malaysia	OR389026	2009	2005-2009		Leaf	0.00845445		0					Linear
D2V|Vietnam|JN376792|2009	D2V	Vietnam	JN376792	2009	2005-2009		Leaf	0.010453		0					Linear
D2V|Vietnam|JF967999|2009	D2V	Vietnam	JF967999	2009	2005-2009		Leaf	0		0					Linear
D2V|Vietnam|JF967994|2009	D2V	Vietnam	JF967994	2009	2005-2009		Leaf	0		0					Linear
D2V|Vietnam|JF967993|2009	D2V	Vietnam	JF967993	2009	2005-2009		Leaf	1.0162e-06		0					Linear
D2V|Vietnam|JF967984|2009	D2V	Vietnam	JF967984	2009	2005-2009		Leaf	0		0					Linear
D2V|Vietnam|JF967978|2009	D2V	Vietnam	JF967978	2009	2005-2009		Leaf	0.00913788		0					Linear
D2V|Vietnam|GU908511|2009	D2V	Vietnam	GU908511	2009	2005-2009		Leaf	1.0162e-06		0					Linear
D2V|Vietnam|GU908510|2009	D2V	Vietnam	GU908510	2009	2005-2009		Leaf	0.000683603		0					Linear
D2V|Vietnam|GU908509|2009	D2V	Vietnam	GU908509	2009	2005-2009		Leaf	0.0224239		0					Linear
D2V|Vietnam|GU908508|2009	D2V	Vietnam	GU908508	2009	2005-2009		Leaf	0.0117802		0					Linear
D2V|Vietnam|GU908507|2009	D2V	Vietnam	GU908507	2009	2005-2009		Leaf	0.00749411		0					Linear
D2V|Vietnam|GU908506|2009	D2V	Vietnam	GU908506	2009	2005-2009		Leaf	0.00130788		0					Linear
D2V|Vietnam|GU908505|2009	D2V	Vietnam	GU908505	2009	2005-2009		Leaf	0.00410359		0					Linear
D2V|Vietnam|GU908498|2009	D2V	Vietnam	GU908498	2009	2005-2009		Leaf	2.9519e-06		0					Linear
D2V|Vietnam|GU908497|2009	D2V	Vietnam	GU908497	2009	2005-2009		Leaf	1.0162e-06		0					Linear
D2V|Vietnam|GU908495|2009	D2V	Vietnam	GU908495	2009	2005-2009		Leaf	1.0162e-06		0					Linear
D2V|Vietnam|GU908494|2009	D2V	Vietnam	GU908494	2009	2005-2009		Leaf	1.0162e-06		0					Linear
D2V|Vietnam|GU434153|2009	D2V	Vietnam	GU434153	2009	2005-2009		Leaf	1.0162e-06		0					Linear
D2V|Vietnam|GU434152|2009	D2V	Vietnam	GU434152	2009	2005-2009		Leaf	0.00344656		0					Linear
D2V|Thailand|ON046231|2009	D2V	Thailand	ON046231	2009	2005-2009		Leaf	0.00276605		0					Linear
D2V|Thailand|ON046230|2009	D2V	Thailand	ON046230	2009	2005-2009		Leaf	0.00274569		0					Linear
D2V|Thailand|ON046229|2009	D2V	Thailand	ON046229	2009	2005-2009		Leaf	0.00206699		0					Linear
D2V|Thailand|ON046228|2009	D2V	Thailand	ON046228	2009	2005-2009		Leaf	0.00137613		0					Linear
D2V|Thailand|ON046227|2009	D2V	Thailand	ON046227	2009	2005-2009		Leaf	0.00068398		0					Linear
D2V|Thailand|ON046226|2009	D2V	Thailand	ON046226	2009	2005-2009		Leaf	2.2146e-06		0					Linear
D2V|Thailand|ON046225|2009	D2V	Thailand	ON046225	2009	2005-2009		Leaf	0.00485661		0					Linear
D2V|Thailand|ON046224|2009	D2V	Thailand	ON046224	2009	2005-2009		Leaf	0.0006665		0					Linear
D2V|Thailand|MN448907|2009	D2V	Thailand	MN448907	2009	2005-2009		Leaf	0.00135152		0					Linear
D2V|Thailand|MN448905|2009	D2V	Thailand	MN448905	2009	2005-2009		Leaf	0.00136795		0					Linear
D2V|Thailand|MN448877|2009	D2V	Thailand	MN448877	2009	2005-2009		Leaf	0.000682169		0					Linear
D2V|Thailand|JF967990|2009	D2V	Thailand	JF967990	2009	2005-2009		Leaf	0.00275064		0					Linear
D2V|Laos|KY849765|2009	D2V	Laos	KY849765	2009	2005-2009		Leaf	0.00274784		0					Linear
D2V|Laos|KY849764|2009	D2V	Laos	KY849764	2009	2005-2009		Leaf	0.00137088		0					Linear
D2V|Laos|KY849760|2009	D2V	Laos	KY849760	2009	2005-2009		Leaf	2.3521e-06		0					Linear
D2V|Laos|KY849758|2009	D2V	Laos	KY849758	2009	2005-2009		Leaf	0.00805295		0					Linear
D2V|Laos|KY849757|2009	D2V	Laos	KY849757	2009	2005-2009		Leaf	0.00068908		0					Linear
D2V|Laos|KY849756|2009	D2V	Laos	KY849756	2009	2005-2009		Leaf	0.0027571		0					Linear
D2V|Laos|KY849754|2009	D2V	Laos	KY849754	2009	2005-2009		Leaf	0.00413362		0					Linear
D2V|Laos|KY849753|2009	D2V	Laos	KY849753	2009	2005-2009		Leaf	0.000684141		0					Linear
D2V|Cambodia|OR389020|2009	D2V	Cambodia	OR389020	2009	2005-2009		Leaf	0.000682436		0					Linear
D2V|Cambodia|JF967989|2009	D2V	Cambodia	JF967989	2009	2005-2009		Leaf	0.00206199		0					Linear
D2V|Cambodia|JF967988|2009	D2V	Cambodia	JF967988	2009	2005-2009		Leaf	1.0162e-06		0					Linear
D2V|Cambodia|JF967987|2009	D2V	Cambodia	JF967987	2009	2005-2009		Leaf	0.000683399		0					Linear
D2V|Cambodia|JF967986|2009	D2V	Cambodia	JF967986	2009	2005-2009		Leaf	2.1996e-06		0					Linear
D2II|Vietnam|GU908496|2009	D2II	Vietnam	GU908496	2009	2005-2009		Leaf	0.000684866		0					Linear
D2II|Thailand|KU509272|2009	D2II	Thailand	KU509272	2009	2005-2009		Leaf	0.00695738		0					Linear
D2II|Singapore|MW512355|2009	D2II	Singapore	MW512355	2009	2005-2009		Leaf	0.00274578		0					Linear
D2II|Singapore|JN544380|2009	D2II	Singapore	JN544380	2009	2005-2009		Leaf	0.00068589		0					Linear
D2II|Singapore|JN380841|2009	D2II	Singapore	JN380841	2009	2005-2009		Leaf	0.000684892		0					Linear
D2II|Singapore|JN380840|2009	D2II	Singapore	JN380840	2009	2005-2009		Leaf	2.4091e-06		0					Linear
D2II|Singapore|JN380834|2009	D2II	Singapore	JN380834	2009	2005-2009		Leaf	0.00345405		0					Linear
D2II|Singapore|JN380831|2009	D2II	Singapore	JN380831	2009	2005-2009		Leaf	0.00207281		0					Linear
D2II|Singapore|JN380829|2009	D2II	Singapore	JN380829	2009	2005-2009		Leaf	1.0162e-06		0					Linear
D2II|Singapore|JN380822|2009	D2II	Singapore	JN380822	2009	2005-2009		Leaf	0.000684909		0					Linear
D2II|Singapore|JN380814|2009	D2II	Singapore	JN380814	2009	2005-2009		Leaf	0.00068427		0					Linear
D2II|Singapore|JN380812|2009	D2II	Singapore	JN380812	2009	2005-2009		Leaf	0.00243553		0					Linear
D2II|Singapore|JN196610|2009	D2II	Singapore	JN196610	2009	2005-2009		Leaf	0.000684914		0					Linear
D2II|Singapore|JN196601|2009	D2II	Singapore	JN196601	2009	2005-2009		Leaf	2.1654e-06		0					Linear
D2II|Singapore|JN196599|2009	D2II	Singapore	JN196599	2009	2005-2009		Leaf	1.0162e-06		0					Linear
D2II|Singapore|JN196591|2009	D2II	Singapore	JN196591	2009	2005-2009		Leaf	0.000684168		0					Linear
D2II|Singapore|JN196580|2009	D2II	Singapore	JN196580	2009	2005-2009		Leaf	0.000684907		0					Linear
D2II|Singapore|JN196579|2009	D2II	Singapore	JN196579	2009	2005-2009		Leaf	0.001375		0					Linear
D2II|Singapore|JN196575|2009	D2II	Singapore	JN196575	2009	2005-2009		Leaf	0.00205534		0					Linear
D2II|Singapore|JN196573|2009	D2II	Singapore	JN196573	2009	2005-2009		Leaf	0.00483225		0					Linear
D2II|Singapore|JN196569|2009	D2II	Singapore	JN196569	2009	2005-2009		Leaf	0.00483127		0					Linear
D2II|Singapore|JN196568|2009	D2II	Singapore	JN196568	2009	2005-2009		Leaf	0.00137465		0					Linear
D2II|Philippines|KU509269|2009	D2II	Philippines	KU509269	2009	2005-2009		Leaf	0.00137413		0					Linear
D2II|Philippines|JF968001|2009	D2II	Philippines	JF968001	2009	2005-2009		Leaf	1.0162e-06		0					Linear
D2II|Philippines|JF967998|2009	D2II	Philippines	JF967998	2009	2005-2009		Leaf	0.00489748		0					Linear
D2II|Philippines|JF967997|2009	D2II	Philippines	JF967997	2009	2005-2009		Leaf	0.0027898		0					Linear
D2II|Philippines|JF967996|2009	D2II	Philippines	JF967996	2009	2005-2009		Leaf	0.00136832		0					Linear
D2II|Philippines|JF967995|2009	D2II	Philippines	JF967995	2009	2005-2009		Leaf	2.0799e-06		0					Linear
D2II|Philippines|JF967991|2009	D2II	Philippines	JF967991	2009	2005-2009		Leaf	1.0162e-06		0					Linear
D2II|Philippines|JF967983|2009	D2II	Philippines	JF967983	2009	2005-2009		Leaf	1.0162e-06		0					Linear
D2II|Pakistan|KF041237|2009	D2II	Pakistan	KF041237	2009	2005-2009		Leaf	0.000681607		0					Linear
D2II|Pakistan|KF041235|2009	D2II	Pakistan	KF041235	2009	2005-2009		Leaf	0.000681618		0					Linear
D2II|Pakistan|KF041231|2009	D2II	Pakistan	KF041231	2009	2005-2009		Leaf	0.00783818		0					Linear
D2II|Pakistan|KF041230|2009	D2II	Pakistan	KF041230	2009	2005-2009		Leaf	0.00603561		0					Linear
D2II|Pakistan|KF041218|2009	D2II	Pakistan	KF041218	2009	2005-2009		Leaf	0.00137409		0					Linear
D2II|Pakistan|KF041214|2009	D2II	Pakistan	KF041214	2009	2005-2009		Leaf	2.1873e-06		0					Linear
D2II|Pakistan|KF041212|2009	D2II	Pakistan	KF041212	2009	2005-2009		Leaf	1.0162e-06		0					Linear
D2II|Malaysia|OR389025|2009	D2II	Malaysia	OR389025	2009	2005-2009		Leaf	0.000686392		0					Linear
D2II|Indonesia|KX646385|2009	D2II	Indonesia	KX646385	2009	2005-2009		Leaf	1.0162e-06		0					Linear
D2II|Indonesia|KX646384|2009	D2II	Indonesia	KX646384	2009	2005-2009		Leaf	0.000696997		0					Linear
D2II|Indonesia|KX646383|2009	D2II	Indonesia	KX646383	2009	2005-2009		Leaf	1.0162e-06		0					Linear
D2II|Indonesia|KX646382|2009	D2II	Indonesia	KX646382	2009	2005-2009		Leaf	2.0659e-06		0					Linear
D2II|Indonesia|KU509268|2009	D2II	Indonesia	KU509268	2009	2005-2009		Leaf	2.2871e-06		0					Linear
D2II|Indonesia|JN568271|2009	D2II	Indonesia	JN568271	2009	2005-2009		Leaf	0.00733828		0					Linear
D2II|Indonesia|JN568242|2009	D2II	Indonesia	JN568242	2009	2005-2009		Leaf	0		0					Linear
D2II|Indonesia|JF968002|2009	D2II	Indonesia	JF968002	2009	2005-2009		Leaf	0.00136598		0					Linear
D2II|Indonesia|JF968000|2009	D2II	Indonesia	JF968000	2009	2005-2009		Leaf	2.3486e-06		0					Linear
D2II|Indonesia|JF967985|2009	D2II	Indonesia	JF967985	2009	2005-2009		Leaf	1.0162e-06		0					Linear
D2II|Indonesia|JF967982|2009	D2II	Indonesia	JF967982	2009	2005-2009		Leaf	0		0					Linear
D2II|Indonesia|JF967981|2009	D2II	Indonesia	JF967981	2009	2005-2009		Leaf	0.00136311		0					Linear
D2II|Indonesia|JF967980|2009	D2II	Indonesia	JF967980	2009	2005-2009		Leaf	0.000679439		0					Linear
D2II|Indonesia|JF967979|2009	D2II	Indonesia	JF967979	2009	2005-2009		Leaf	0.000679511		0					Linear
D2II|Indonesia|JF967977|2009	D2II	Indonesia	JF967977	2009	2005-2009		Leaf	0.00136069		0					Linear
D2II|Indonesia|JF967976|2009	D2II	Indonesia	JF967976	2009	2005-2009		Leaf	0.000677911		0					Linear
D2II|Indonesia|JF967975|2009	D2II	Indonesia	JF967975	2009	2005-2009		Leaf	0.00550938		0					Linear
D2II|Indonesia|JF967974|2009	D2II	Indonesia	JF967974	2009	2005-2009		Leaf	0.00136598		0					Linear
D2II|Indonesia|JF967973|2009	D2II	Indonesia	JF967973	2009	2005-2009		Leaf	0.00136589		0					Linear
D2II|India|MH594909|2009	D2II	India	MH594909	2009	2005-2009		Leaf	0.000680288		0					Linear
D2II|India|MH594908|2009	D2II	India	MH594908	2009	2005-2009		Leaf	0.000681423		0					Linear
D2II|India|MH594907|2009	D2II	India	MH594907	2009	2005-2009		Leaf	0.00136608		0					Linear
D2II|India|MH594906|2009	D2II	India	MH594906	2009	2005-2009		Leaf	0.00136632		0					Linear
D2II|India|MH594905|2009	D2II	India	MH594905	2009	2005-2009		Leaf	0.000682168		0					Linear
D2II|India|MH594904|2009	D2II	India	MH594904	2009	2005-2009		Leaf	0.000682159		0					Linear
D2II|India|MH594903|2009	D2II	India	MH594903	2009	2005-2009		Leaf	0.00411734		0					Linear
D2II|India|MH594902|2009	D2II	India	MH594902	2009	2005-2009		Leaf	0.00273145		0					Linear
D2II|India|MH594901|2009	D2II	India	MH594901	2009	2005-2009		Leaf	2.5647e-06		0					Linear
D2II|India|MH594900|2009	D2II	India	MH594900	2009	2005-2009		Leaf	2.7731e-06		0					Linear
D2II|India|MH594899|2009	D2II	India	MH594899	2009	2005-2009		Leaf	0.00205318		0					Linear
D2II|India|MH594898|2009	D2II	India	MH594898	2009	2005-2009		Leaf	1.0162e-06		0					Linear
D2II|India|LC367234|2009	D2II	India	LC367234	2009	2005-2009		Leaf	0.00344183		0					Linear
D2II|India|KT781518|2009	D2II	India	KT781518	2009	2005-2009		Leaf	1.0162e-06		0					Linear
D2II|India|KF364511|2009	D2II	India	KF364511	2009	2005-2009		Leaf	0.00274252		0					Linear
D2II|India|JX475906|2009	D2II	India	JX475906	2009	2005-2009		Leaf	0.00205233		0					Linear
D2II|India|JQ955623|2009	D2II	India	JQ955623	2009	2005-2009		Leaf	0.00136546		0					Linear
D2II|India|JN568258|2009	D2II	India	JN568258	2009	2005-2009		Leaf	1.0162e-06		0					Linear
D2II|India|JF967992|2009	D2II	India	JF967992	2009	2005-2009		Leaf	1.0162e-06		0					Linear
D2II|Bangladesh|JN036374|2009	D2II	Bangladesh	JN036374	2009	2005-2009		Leaf	0.0027616		0					Linear
D2II|Bangladesh|JN036373|2009	D2II	Bangladesh	JN036373	2009	2005-2009		Leaf	0.0013731		0					Linear
D2II|Bangladesh|JN036372|2009	D2II	Bangladesh	JN036372	2009	2005-2009		Leaf	1.0162e-06		0					Linear
D2V|Vietnam|KP769813|2010	D2V	Vietnam	KP769813	2010	2010-2014		Leaf	2.1702e-06		0					Linear
D2V|Vietnam|KP769812|2010	D2V	Vietnam	KP769812	2010	2010-2014		Leaf	0		0					Linear
D2V|Vietnam|KP769811|2010	D2V	Vietnam	KP769811	2010	2010-2014		Leaf	1.0162e-06		0					Linear
D2V|Vietnam|KP706452|2010	D2V	Vietnam	KP706452	2010	2010-2014		Leaf	1.0162e-06		0					Linear
D2V|Vietnam|KP706451|2010	D2V	Vietnam	KP706451	2010	2010-2014		Leaf	0.00205759		0					Linear
D2V|Vietnam|KP706450|2010	D2V	Vietnam	KP706450	2010	2010-2014		Leaf	0		0					Linear
D2V|Vietnam|KP706449|2010	D2V	Vietnam	KP706449	2010	2010-2014		Leaf	0.00136972		0					Linear
D2V|Vietnam|JN568282|2010	D2V	Vietnam	JN568282	2010	2010-2014		Leaf	0		0					Linear
D2V|Vietnam|JN568281|2010	D2V	Vietnam	JN568281	2010	2010-2014		Leaf	0.00205965		0					Linear
D2V|Vietnam|JN376793|2010	D2V	Vietnam	JN376793	2010	2010-2014		Leaf	0.000683237		0					Linear
D2V|Vietnam|JF968052|2010	D2V	Vietnam	JF968052	2010	2010-2014		Leaf	0.00556475		0					Linear
D2V|Vietnam|JF968048|2010	D2V	Vietnam	JF968048	2010	2010-2014		Leaf	0.00275147		0					Linear
D2V|Vietnam|JF968027|2010	D2V	Vietnam	JF968027	2010	2010-2014		Leaf	0.000685618		0					Linear
D2V|Vietnam|JF968019|2010	D2V	Vietnam	JF968019	2010	2010-2014		Leaf	1.0162e-06		0					Linear
D2V|Thailand|ON046240|2010	D2V	Thailand	ON046240	2010	2010-2014		Leaf	0		0					Linear
D2V|Thailand|ON046236|2010	D2V	Thailand	ON046236	2010	2010-2014		Leaf	1.0162e-06		0					Linear
D2V|Thailand|MW946519|2010	D2V	Thailand	MW946519	2010	2010-2014		Leaf	1.0162e-06		0					Linear
D2V|Thailand|MW946486|2010	D2V	Thailand	MW946486	2010	2010-2014		Leaf	0.00208903		0					Linear
D2V|Thailand|MN448913|2010	D2V	Thailand	MN448913	2010	2010-2014		Leaf	0.00134865		0					Linear
D2V|Thailand|MN448895|2010	D2V	Thailand	MN448895	2010	2010-2014		Leaf	1.0162e-06		0					Linear
D2V|Thailand|MN448882|2010	D2V	Thailand	MN448882	2010	2010-2014		Leaf	0.0006828		0					Linear
D2V|Thailand|MN448872|2010	D2V	Thailand	MN448872	2010	2010-2014		Leaf	0.000683906		0					Linear
D2V|Thailand|MN448870|2010	D2V	Thailand	MN448870	2010	2010-2014		Leaf	2.3789e-06		0					Linear
D2V|Thailand|MN448868|2010	D2V	Thailand	MN448868	2010	2010-2014		Leaf	0.00136549		0					Linear
D2V|Thailand|MN448861|2010	D2V	Thailand	MN448861	2010	2010-2014		Leaf	0.00275951		0					Linear
D2V|Thailand|MN448838|2010	D2V	Thailand	MN448838	2010	2010-2014		Leaf	0		0					Linear
D2V|Thailand|MN448811|2010	D2V	Thailand	MN448811	2010	2010-2014		Leaf	1.0162e-06		0					Linear
D2V|Thailand|MN448810|2010	D2V	Thailand	MN448810	2010	2010-2014		Leaf	0.00136749		0					Linear
D2V|Thailand|MN448806|2010	D2V	Thailand	MN448806	2010	2010-2014		Leaf	0.00135639		0					Linear
D2V|Thailand|MN448796|2010	D2V	Thailand	MN448796	2010	2010-2014		Leaf	0.00412955		0					Linear
D2V|Thailand|MN448782|2010	D2V	Thailand	MN448782	2010	2010-2014		Leaf	2.1704e-06		0					Linear
D2V|Thailand|MN448697|2010	D2V	Thailand	MN448697	2010	2010-2014		Leaf	0		0					Linear
D2V|Thailand|JF968042|2010	D2V	Thailand	JF968042	2010	2010-2014		Leaf	2.9842e-06		0					Linear
D2V|Thailand|JF968018|2010	D2V	Thailand	JF968018	2010	2010-2014		Leaf	2.3933e-06		0					Linear
D2V|Myanmar|JF968026|2010	D2V	Myanmar	JF968026	2010	2010-2014		Leaf	0.00068339		0					Linear
D2V|Laos|MN628251|2010	D2V	Laos	MN628251	2010	2010-2014		Leaf	1.0162e-06		0					Linear
D2V|Laos|MN628250|2010	D2V	Laos	MN628250	2010	2010-2014		Leaf	1.0162e-06		0					Linear
D2V|Laos|MN628249|2010	D2V	Laos	MN628249	2010	2010-2014		Leaf	0.00136364		0					Linear
D2V|Laos|MN628246|2010	D2V	Laos	MN628246	2010	2010-2014		Leaf	0.00274257		0					Linear
D2V|Laos|MN628245|2010	D2V	Laos	MN628245	2010	2010-2014		Leaf	0.000683046		0					Linear
D2V|Laos|MN628244|2010	D2V	Laos	MN628244	2010	2010-2014		Leaf	0.00273643		0					Linear
D2V|Laos|MN628243|2010	D2V	Laos	MN628243	2010	2010-2014		Leaf	1.0162e-06		0					Linear
D2V|Laos|MN628242|2010	D2V	Laos	MN628242	2010	2010-2014		Leaf	0.0006857		0					Linear
D2V|Laos|MN628233|2010	D2V	Laos	MN628233	2010	2010-2014		Leaf	0.00207645		0					Linear
D2V|Laos|KY849768|2010	D2V	Laos	KY849768	2010	2010-2014		Leaf	0.00274946		0					Linear
D2V|Laos|KY849767|2010	D2V	Laos	KY849767	2010	2010-2014		Leaf	1.0162e-06		0					Linear
D2V|Laos|KY849766|2010	D2V	Laos	KY849766	2010	2010-2014		Leaf	0.0048316		0					Linear
D2V|Laos|KY849763|2010	D2V	Laos	KY849763	2010	2010-2014		Leaf	0.000682925		0					Linear
D2V|Laos|KY849755|2010	D2V	Laos	KY849755	2010	2010-2014		Leaf	0.0013901		0					Linear
D2V|Laos|KM216697|2010	D2V	Laos	KM216697	2010	2010-2014		Leaf	2.3686e-06		0					Linear
D2V|Laos|JN568244|2010	D2V	Laos	JN568244	2010	2010-2014		Leaf	0.00205453		0					Linear
D2V|Laos|JF968021|2010	D2V	Laos	JF968021	2010	2010-2014		Leaf	2.6525e-06		0					Linear
D2V|Laos|JF968020|2010	D2V	Laos	JF968020	2010	2010-2014		Leaf	0.000743278		0					Linear
D2II|Singapore|MW512357|2010	D2II	Singapore	MW512357	2010	2010-2014		Leaf	0.000682972		0					Linear
D2II|Singapore|MW510242|2010	D2II	Singapore	MW510242	2010	2010-2014		Leaf	0.00205432		0					Linear
D2II|Singapore|JN196613|2010	D2II	Singapore	JN196613	2010	2010-2014		Leaf	0		0					Linear
D2II|Singapore|JN196602|2010	D2II	Singapore	JN196602	2010	2010-2014		Leaf	0.00136621		0					Linear
D2II|Singapore|JN196596|2010	D2II	Singapore	JN196596	2010	2010-2014		Leaf	0.00136634		0					Linear
D2II|Singapore|JN030331|2010	D2II	Singapore	JN030331	2010	2010-2014		Leaf	0.00277018		0					Linear
D2II|Singapore|JN030325|2010	D2II	Singapore	JN030325	2010	2010-2014		Leaf	1.0162e-06		0					Linear
D2II|Singapore|JN030318|2010	D2II	Singapore	JN030318	2010	2010-2014		Leaf	0.00138973		0					Linear
D2II|Singapore|JN030314|2010	D2II	Singapore	JN030314	2010	2010-2014		Leaf	1.0162e-06		0					Linear
D2II|Singapore|JN030308|2010	D2II	Singapore	JN030308	2010	2010-2014		Leaf	0.000736069		0					Linear
D2II|Singapore|JN030307|2010	D2II	Singapore	JN030307	2010	2010-2014		Leaf	2.4978e-06		0					Linear
D2II|Singapore|JN030300|2010	D2II	Singapore	JN030300	2010	2010-2014		Leaf	0		0					Linear
D2II|Singapore|JN030289|2010	D2II	Singapore	JN030289	2010	2010-2014		Leaf	1.0162e-06		0					Linear
D2II|Singapore|JN030284|2010	D2II	Singapore	JN030284	2010	2010-2014		Leaf	0		0					Linear
D2II|Singapore|JN030262|2010	D2II	Singapore	JN030262	2010	2010-2014		Leaf	0.000735997		0					Linear
D2II|Singapore|JN030255|2010	D2II	Singapore	JN030255	2010	2010-2014		Leaf	1.0162e-06		0					Linear
D2II|Singapore|JN030248|2010	D2II	Singapore	JN030248	2010	2010-2014		Leaf	0		0					Linear
D2II|Singapore|JN030242|2010	D2II	Singapore	JN030242	2010	2010-2014		Leaf	0.000736077		0					Linear
D2II|Singapore|JN030228|2010	D2II	Singapore	JN030228	2010	2010-2014		Leaf	0.00136953		0					Linear
D2II|Singapore|JN030219|2010	D2II	Singapore	JN030219	2010	2010-2014		Leaf	0.000687678		0					Linear
D2II|Philippines|KU509277|2010	D2II	Philippines	KU509277	2010	2010-2014		Leaf	0.00274487		0					Linear
D2II|Philippines|KU509274|2010	D2II	Philippines	KU509274	2010	2010-2014		Leaf	1.0162e-06		0					Linear
D2II|Philippines|JN568265|2010	D2II	Philippines	JN568265	2010	2010-2014		Leaf	0.00204146		0					Linear
D2II|Philippines|JN568264|2010	D2II	Philippines	JN568264	2010	2010-2014		Leaf	0.000682692		0					Linear
D2II|Philippines|JF968047|2010	D2II	Philippines	JF968047	2010	2010-2014		Leaf	0.00136826		0					Linear
D2II|Philippines|JF968046|2010	D2II	Philippines	JF968046	2010	2010-2014		Leaf	0.00205842		0					Linear
D2II|Philippines|JF968039|2010	D2II	Philippines	JF968039	2010	2010-2014		Leaf	0.00206101		0					Linear
D2II|Philippines|JF968038|2010	D2II	Philippines	JF968038	2010	2010-2014		Leaf	0.00136852		0					Linear
D2II|Philippines|JF968037|2010	D2II	Philippines	JF968037	2010	2010-2014		Leaf	1.0162e-06		0					Linear
D2II|Philippines|JF968036|2010	D2II	Philippines	JF968036	2010	2010-2014		Leaf	0.000682841		0					Linear
D2II|Philippines|JF968011|2010	D2II	Philippines	JF968011	2010	2010-2014		Leaf	0.00345329		0					Linear
D2II|Philippines|JF968004|2010	D2II	Philippines	JF968004	2010	2010-2014		Leaf	2.8284e-06		0					Linear
D2II|Pakistan|KF360005|2010	D2II	Pakistan	KF360005	2010	2010-2014		Leaf	0.00205491		0					Linear
D2II|Malaysia|JF968049|2010	D2II	Malaysia	JF968049	2010	2010-2014		Leaf	0.000682379		0					Linear
D2II|Malaysia|JF968035|2010	D2II	Malaysia	JF968035	2010	2010-2014		Leaf	0		0					Linear
D2II|Malaysia|JF968028|2010	D2II	Malaysia	JF968028	2010	2010-2014		Leaf	0		0					Linear
D2II|Malaysia|JF968012|2010	D2II	Malaysia	JF968012	2010	2010-2014		Leaf	0.000682474		0					Linear
D2II|Malaysia|JF968005|2010	D2II	Malaysia	JF968005	2010	2010-2014		Leaf	2.1703e-06		0					Linear
D2II|Indonesia|MN982898|2010	D2II	Indonesia	MN982898	2010	2010-2014		Leaf	2.3611e-06		0					Linear
D2II|Indonesia|KM216708|2010	D2II	Indonesia	KM216708	2010	2010-2014		Leaf	0		0					Linear
D2II|Indonesia|KM216706|2010	D2II	Indonesia	KM216706	2010	2010-2014		Leaf	1.0162e-06		0					Linear
D2II|Indonesia|KM216705|2010	D2II	Indonesia	KM216705	2010	2010-2014		Leaf	0.00343916		0					Linear
D2II|Indonesia|KM216704|2010	D2II	Indonesia	KM216704	2010	2010-2014		Leaf	0		0					Linear
D2II|Indonesia|KM216701|2010	D2II	Indonesia	KM216701	2010	2010-2014		Leaf	2.3945e-06		0					Linear
D2II|Indonesia|KM216696|2010	D2II	Indonesia	KM216696	2010	2010-2014		Leaf	0		0					Linear
D2II|Indonesia|KM216694|2010	D2II	Indonesia	KM216694	2010	2010-2014		Leaf	0		0					Linear
D2II|Indonesia|KM216693|2010	D2II	Indonesia	KM216693	2010	2010-2014		Leaf	0.000682821		0					Linear
D2II|Indonesia|KM216692|2010	D2II	Indonesia	KM216692	2010	2010-2014		Leaf	0.0013671		0					Linear
D2II|Indonesia|KC762678|2010	D2II	Indonesia	KC762678	2010	2010-2014		Leaf	1.0162e-06		0					Linear
D2II|Indonesia|JN568243|2010	D2II	Indonesia	JN568243	2010	2010-2014		Leaf	0.000681135		0					Linear
D2II|Indonesia|JF968032|2010	D2II	Indonesia	JF968032	2010	2010-2014		Leaf	0.00136756		0					Linear
D2II|Indonesia|JF968031|2010	D2II	Indonesia	JF968031	2010	2010-2014		Leaf	0.000682931		0					Linear
D2II|Indonesia|JF968024|2010	D2II	Indonesia	JF968024	2010	2010-2014		Leaf	0		0					Linear
D2II|Indonesia|JF968016|2010	D2II	Indonesia	JF968016	2010	2010-2014		Leaf	2.5534e-06		0					Linear
D2II|Indonesia|JF968015|2010	D2II	Indonesia	JF968015	2010	2010-2014		Leaf	1.0162e-06		0					Linear
D2II|Indonesia|JF968014|2010	D2II	Indonesia	JF968014	2010	2010-2014		Leaf	0		0					Linear
D2II|Indonesia|JF968009|2010	D2II	Indonesia	JF968009	2010	2010-2014		Leaf	0.00136726		0					Linear
D2II|Indonesia|JF968008|2010	D2II	Indonesia	JF968008	2010	2010-2014		Leaf	0.00275761		0					Linear
D2II|India|MH594930|2010	D2II	India	MH594930	2010	2010-2014		Leaf	0.0034387		0					Linear
D2II|India|MH594915|2010	D2II	India	MH594915	2010	2010-2014		Leaf	0.000683061		0					Linear
D2II|India|MH594914|2010	D2II	India	MH594914	2010	2010-2014		Leaf	1.0162e-06		0					Linear
D2II|India|MH594913|2010	D2II	India	MH594913	2010	2010-2014		Leaf	0.00136788		0					Linear
D2II|India|MH594912|2010	D2II	India	MH594912	2010	2010-2014		Leaf	0		0					Linear
D2II|India|MH594911|2010	D2II	India	MH594911	2010	2010-2014		Leaf	0.00136714		0					Linear
D2II|India|MH594910|2010	D2II	India	MH594910	2010	2010-2014		Leaf	0.000683971		0					Linear
D2II|India|KY427084|2010	D2II	India	KY427084	2010	2010-2014		Leaf	0.00274516		0					Linear
D2II|India|KF577806|2010	D2II	India	KF577806	2010	2010-2014		Leaf	2.1679e-06		0					Linear
D2II|India|KF364513|2010	D2II	India	KF364513	2010	2010-2014		Leaf	0		0					Linear
D2II|India|KF364512|2010	D2II	India	KF364512	2010	2010-2014		Leaf	0		0					Linear
D2II|India|KC800606|2010	D2II	India	KC800606	2010	2010-2014		Leaf	0.00482481		0					Linear
D2II|India|KC800605|2010	D2II	India	KC800605	2010	2010-2014		Leaf	1.0162e-06		0					Linear
D2II|India|JN568259|2010	D2II	India	JN568259	2010	2010-2014		Leaf	0.000686662		0					Linear
D2II|India|JF968040|2010	D2II	India	JF968040	2010	2010-2014		Leaf	0.000682849		0					Linear
D2V|Vietnam|KY882530|2011	D2V	Vietnam	KY882530	2011	2010-2014		Leaf	0.000693218		0					Linear
D2V|Vietnam|JX093650|2011	D2V	Vietnam	JX093650	2011	2010-2014		Leaf	0.000683492		0					Linear
D2V|Vietnam|JX093648|2011	D2V	Vietnam	JX093648	2011	2010-2014		Leaf	0.00137181		0					Linear
D2V|Vietnam|JX093644|2011	D2V	Vietnam	JX093644	2011	2010-2014		Leaf	0.00206162		0					Linear
D2V|Vietnam|JX093642|2011	D2V	Vietnam	JX093642	2011	2010-2014		Leaf	0.00418419		0					Linear
D2V|Vietnam|JX093638|2011	D2V	Vietnam	JX093638	2011	2010-2014		Leaf	0.000682432		0					Linear
D2V|Vietnam|JX093637|2011	D2V	Vietnam	JX093637	2011	2010-2014		Leaf	0.00278851		0					Linear
D2V|Vietnam|JX093635|2011	D2V	Vietnam	JX093635	2011	2010-2014		Leaf	1.0162e-06		0					Linear
D2V|Vietnam|JX093633|2011	D2V	Vietnam	JX093633	2011	2010-2014		Leaf	0.000682716		0					Linear
D2V|Vietnam|JX093628|2011	D2V	Vietnam	JX093628	2011	2010-2014		Leaf	1.0162e-06		0					Linear
D2V|Vietnam|JX093626|2011	D2V	Vietnam	JX093626	2011	2010-2014		Leaf	0.00138243		0					Linear
D2V|Vietnam|JX093625|2011	D2V	Vietnam	JX093625	2011	2010-2014		Leaf	0.00136718		0					Linear
D2V|Vietnam|JX093623|2011	D2V	Vietnam	JX093623	2011	2010-2014		Leaf	0.000682845		0					Linear
D2V|Vietnam|JX093619|2011	D2V	Vietnam	JX093619	2011	2010-2014		Leaf	0.00068281		0					Linear
D2V|Vietnam|JX093613|2011	D2V	Vietnam	JX093613	2011	2010-2014		Leaf	2.3897e-06		0					Linear
D2V|Vietnam|JX093612|2011	D2V	Vietnam	JX093612	2011	2010-2014		Leaf	1.0162e-06		0					Linear
D2V|Vietnam|JX093604|2011	D2V	Vietnam	JX093604	2011	2010-2014		Leaf	1.0162e-06		0					Linear
D2V|Vietnam|JX093596|2011	D2V	Vietnam	JX093596	2011	2010-2014		Leaf	0.000682964		0					Linear
D2V|Vietnam|JX093592|2011	D2V	Vietnam	JX093592	2011	2010-2014		Leaf	0.000684738		0					Linear
D2V|Thailand|ON046244|2011	D2V	Thailand	ON046244	2011	2010-2014		Leaf	0.00136696		0					Linear
D2V|Thailand|MW946602|2011	D2V	Thailand	MW946602	2011	2010-2014		Leaf	0.000682905		0					Linear
D2V|Thailand|MW946510|2011	D2V	Thailand	MW946510	2011	2010-2014		Leaf	0		0					Linear
D2V|Thailand|MW946300|2011	D2V	Thailand	MW946300	2011	2010-2014		Leaf	0.000688422		0					Linear
D2V|Thailand|MN448927|2011	D2V	Thailand	MN448927	2011	2010-2014		Leaf	1.0162e-06		0					Linear
D2V|Thailand|MN448910|2011	D2V	Thailand	MN448910	2011	2010-2014		Leaf	0		0					Linear
D2V|Thailand|MN448901|2011	D2V	Thailand	MN448901	2011	2010-2014		Leaf	0.00137449		0					Linear
D2V|Thailand|MN448889|2011	D2V	Thailand	MN448889	2011	2010-2014		Leaf	2.3897e-06		0					Linear
D2V|Thailand|MN448886|2011	D2V	Thailand	MN448886	2011	2010-2014		Leaf	0		0					Linear
D2V|Thailand|MN448881|2011	D2V	Thailand	MN448881	2011	2010-2014		Leaf	0.000684541		0					Linear
D2V|Thailand|MN448856|2011	D2V	Thailand	MN448856	2011	2010-2014		Leaf	0.00068504		0					Linear
D2V|Thailand|MN448855|2011	D2V	Thailand	MN448855	2011	2010-2014		Leaf	0.00490624		0					Linear
D2V|Thailand|MN448851|2011	D2V	Thailand	MN448851	2011	2010-2014		Leaf	1.0162e-06		0					Linear
D2V|Thailand|MN448831|2011	D2V	Thailand	MN448831	2011	2010-2014		Leaf	0.00138346		0					Linear
D2V|Thailand|MN448820|2011	D2V	Thailand	MN448820	2011	2010-2014		Leaf	2.3726e-06		0					Linear
D2V|Thailand|MN448809|2011	D2V	Thailand	MN448809	2011	2010-2014		Leaf	0.0152658		0					Linear
D2V|Thailand|MN448803|2011	D2V	Thailand	MN448803	2011	2010-2014		Leaf	0.00136591		0					Linear
D2V|Thailand|MN448794|2011	D2V	Thailand	MN448794	2011	2010-2014		Leaf	0.00272151		0					Linear
D2V|Thailand|MN448787|2011	D2V	Thailand	MN448787	2011	2010-2014		Leaf	0.000682652		0					Linear
D2II|Vietnam|JX093609|2011	D2II	Vietnam	JX093609	2011	2010-2014		Leaf	2.8857e-06		0					Linear
D2II|Singapore|MW510768|2011	D2II	Singapore	MW510768	2011	2010-2014		Leaf	0.00068209		0					Linear
D2II|Singapore|MW510766|2011	D2II	Singapore	MW510766	2011	2010-2014		Leaf	2.571e-06		0					Linear
D2II|Singapore|MW510761|2011	D2II	Singapore	MW510761	2011	2010-2014		Leaf	1.0162e-06		0					Linear
D2II|Singapore|MW510755|2011	D2II	Singapore	MW510755	2011	2010-2014		Leaf	2.1561e-06		0					Linear
D2II|Singapore|MW510754|2011	D2II	Singapore	MW510754	2011	2010-2014		Leaf	2.3791e-06		0					Linear
D2II|Singapore|MW510753|2011	D2II	Singapore	MW510753	2011	2010-2014		Leaf	0.00136562		0					Linear
D2II|Singapore|MW510752|2011	D2II	Singapore	MW510752	2011	2010-2014		Leaf	0.00418516		0					Linear
D2II|Singapore|MW510246|2011	D2II	Singapore	MW510246	2011	2010-2014		Leaf	2.3726e-06		0					Linear
D2II|Singapore|MW510244|2011	D2II	Singapore	MW510244	2011	2010-2014		Leaf	0.000683845		0					Linear
D2II|Singapore|KM279525|2011	D2II	Singapore	KM279525	2011	2010-2014		Leaf	0.00137299		0					Linear
D2II|Singapore|KM279517|2011	D2II	Singapore	KM279517	2011	2010-2014		Leaf	2.3922e-06		0					Linear
D2II|Singapore|JN544388|2011	D2II	Singapore	JN544388	2011	2010-2014		Leaf	2.3937e-06		0					Linear
D2II|Singapore|JN544382|2011	D2II	Singapore	JN544382	2011	2010-2014		Leaf	0		0					Linear
D2II|Singapore|JN544372|2011	D2II	Singapore	JN544372	2011	2010-2014		Leaf	1.0162e-06		0					Linear
D2II|Singapore|JN544367|2011	D2II	Singapore	JN544367	2011	2010-2014		Leaf	0.00137048		0					Linear
D2II|Singapore|JN544354|2011	D2II	Singapore	JN544354	2011	2010-2014		Leaf	0		0					Linear
D2II|Singapore|JN544353|2011	D2II	Singapore	JN544353	2011	2010-2014		Leaf	0		0					Linear
D2II|Singapore|JN544352|2011	D2II	Singapore	JN544352	2011	2010-2014		Leaf	0		0					Linear
D2II|Singapore|JN544349|2011	D2II	Singapore	JN544349	2011	2010-2014		Leaf	0.000681346		0					Linear
D2II|Singapore|JN544348|2011	D2II	Singapore	JN544348	2011	2010-2014		Leaf	2.0818e-06		0					Linear
D2II|Pakistan|KT781533|2011	D2II	Pakistan	KT781533	2011	2010-2014		Leaf	0.00206202		0					Linear
D2II|Pakistan|KM217157|2011	D2II	Pakistan	KM217157	2011	2010-2014		Leaf	0.000677727		0					Linear
D2II|Pakistan|KM217156|2011	D2II	Pakistan	KM217156	2011	2010-2014		Leaf	2.4857e-06		0					Linear
D2II|Pakistan|KJ010185|2011	D2II	Pakistan	KJ010185	2011	2010-2014		Leaf	1.0162e-06		0					Linear
D2II|Pakistan|KF041233|2011	D2II	Pakistan	KF041233	2011	2010-2014		Leaf	0		0					Linear
D2II|Pakistan|KF041225|2011	D2II	Pakistan	KF041225	2011	2010-2014		Leaf	0		0					Linear
D2II|Pakistan|KF041224|2011	D2II	Pakistan	KF041224	2011	2010-2014		Leaf	0.0013686		0					Linear
D2II|Pakistan|KF041222|2011	D2II	Pakistan	KF041222	2011	2010-2014		Leaf	0.00275651		0					Linear
D2II|Pakistan|KF041221|2011	D2II	Pakistan	KF041221	2011	2010-2014		Leaf	0.000686208		0					Linear
D2II|Pakistan|KF041220|2011	D2II	Pakistan	KF041220	2011	2010-2014		Leaf	1.0162e-06		0					Linear
D2II|Pakistan|JX042514|2011	D2II	Pakistan	JX042514	2011	2010-2014		Leaf	0.00136311		0					Linear
D2II|Pakistan|JX042513|2011	D2II	Pakistan	JX042513	2011	2010-2014		Leaf	1.0162e-06		0					Linear
D2II|Pakistan|JX042512|2011	D2II	Pakistan	JX042512	2011	2010-2014		Leaf	0		0					Linear
D2II|Pakistan|JX042511|2011	D2II	Pakistan	JX042511	2011	2010-2014		Leaf	0		0					Linear
D2II|Pakistan|JX042510|2011	D2II	Pakistan	JX042510	2011	2010-2014		Leaf	0		0					Linear
D2II|Pakistan|JX042509|2011	D2II	Pakistan	JX042509	2011	2010-2014		Leaf	0		0					Linear
D2II|Pakistan|JX042508|2011	D2II	Pakistan	JX042508	2011	2010-2014		Leaf	0		0					Linear
D2II|Pakistan|JX042507|2011	D2II	Pakistan	JX042507	2011	2010-2014		Leaf	0		0					Linear
D2II|Pakistan|JX042506|2011	D2II	Pakistan	JX042506	2011	2010-2014		Leaf	0		0					Linear
D2II|Pakistan|JX042505|2011	D2II	Pakistan	JX042505	2011	2010-2014		Leaf	0		0					Linear
D2II|Pakistan|JX042504|2011	D2II	Pakistan	JX042504	2011	2010-2014		Leaf	0		0					Linear
D2II|Pakistan|JX042503|2011	D2II	Pakistan	JX042503	2011	2010-2014		Leaf	0		0					Linear
D2II|Pakistan|JX042502|2011	D2II	Pakistan	JX042502	2011	2010-2014		Leaf	0		0					Linear
D2II|Pakistan|JX042501|2011	D2II	Pakistan	JX042501	2011	2010-2014		Leaf	0		0					Linear
D2II|Pakistan|JX042500|2011	D2II	Pakistan	JX042500	2011	2010-2014		Leaf	0.000681124		0					Linear
D2II|Pakistan|JX042499|2011	D2II	Pakistan	JX042499	2011	2010-2014		Leaf	1.0162e-06		0					Linear
D2II|Pakistan|JX042498|2011	D2II	Pakistan	JX042498	2011	2010-2014		Leaf	0.000680013		0					Linear
D2II|Pakistan|JX042497|2011	D2II	Pakistan	JX042497	2011	2010-2014		Leaf	1.0162e-06		0					Linear
D2II|Pakistan|JX042496|2011	D2II	Pakistan	JX042496	2011	2010-2014		Leaf	0.00135893		0					Linear
D2II|Pakistan|JX042495|2011	D2II	Pakistan	JX042495	2011	2010-2014		Leaf	0		0					Linear
D2II|Pakistan|JX042494|2011	D2II	Pakistan	JX042494	2011	2010-2014		Leaf	0		0					Linear
D2II|Pakistan|JX042493|2011	D2II	Pakistan	JX042493	2011	2010-2014		Leaf	0		0					Linear
D2II|Pakistan|JX042492|2011	D2II	Pakistan	JX042492	2011	2010-2014		Leaf	1.0162e-06		0					Linear
D2II|Pakistan|JX042491|2011	D2II	Pakistan	JX042491	2011	2010-2014		Leaf	0		0					Linear
D2II|Pakistan|JX042490|2011	D2II	Pakistan	JX042490	2011	2010-2014		Leaf	2.6685e-06		0					Linear
D2II|Malaysia|KY851456|2011	D2II	Malaysia	KY851456	2011	2010-2014		Leaf	0		0					Linear
D2II|Indonesia|KT781526|2011	D2II	Indonesia	KT781526	2011	2010-2014		Leaf	0		0					Linear
D2II|Indonesia|KT781525|2011	D2II	Indonesia	KT781525	2011	2010-2014		Leaf	1.0162e-06		0					Linear
D2II|Indonesia|KT781524|2011	D2II	Indonesia	KT781524	2011	2010-2014		Leaf	1.0162e-06		0					Linear
D2II|Indonesia|KT012508|2011	D2II	Indonesia	KT012508	2011	2010-2014		Leaf	2.215e-06		0					Linear
D2II|Indonesia|KT012507|2011	D2II	Indonesia	KT012507	2011	2010-2014		Leaf	1.0162e-06		0					Linear
D2II|Indonesia|KT012506|2011	D2II	Indonesia	KT012506	2011	2010-2014		Leaf	1.0162e-06		0					Linear
D2II|Indonesia|KM216709|2011	D2II	Indonesia	KM216709	2011	2010-2014		Leaf	2.3497e-06		0					Linear
D2II|India|KY427085|2011	D2II	India	KY427085	2011	2010-2014		Leaf	0.000682684		0					Linear
D2II|India|KT806312|2011	D2II	India	KT806312	2011	2010-2014		Leaf	0		0					Linear
D2II|India|KF364514|2011	D2II	India	KF364514	2011	2010-2014		Leaf	0		0					Linear
D2II|India|KF364498|2011	D2II	India	KF364498	2011	2010-2014		Leaf	0		0					Linear
D2II|India|KF364497|2011	D2II	India	KF364497	2011	2010-2014		Leaf	0		0					Linear
D2II|India|KC800609|2011	D2II	India	KC800609	2011	2010-2014		Leaf	1.0162e-06		0					Linear
D2II|India|KC800608|2011	D2II	India	KC800608	2011	2010-2014		Leaf	1.0162e-06		0					Linear
D2II|India|KC800607|2011	D2II	India	KC800607	2011	2010-2014		Leaf	0.000682705		0					Linear
D2II|India|KC800604|2011	D2II	India	KC800604	2011	2010-2014		Leaf	2.4004e-06		0					Linear
D2II|India|JQ955624|2011	D2II	India	JQ955624	2011	2010-2014		Leaf	0		0					Linear
D2II|Bangladesh|KT781532|2011	D2II	Bangladesh	KT781532	2011	2010-2014		Leaf	0.000682599		0					Linear
D2V|Vietnam|KY882531|2012	D2V	Vietnam	KY882531	2012	2010-2014		Leaf	0		0					Linear
D2V|Vietnam|KY882528|2012	D2V	Vietnam	KY882528	2012	2010-2014		Leaf	0		0					Linear
D2V|Vietnam|KY851493|2012	D2V	Vietnam	KY851493	2012	2010-2014		Leaf	0		0					Linear
D2V|Vietnam|KY851492|2012	D2V	Vietnam	KY851492	2012	2010-2014		Leaf	0		0					Linear
D2V|Vietnam|KY851491|2012	D2V	Vietnam	KY851491	2012	2010-2014		Leaf	0.00207996		0					Linear
D2V|Vietnam|KY851490|2012	D2V	Vietnam	KY851490	2012	2010-2014		Leaf	0		0					Linear
D2V|Vietnam|KY851489|2012	D2V	Vietnam	KY851489	2012	2010-2014		Leaf	0.000682713		0					Linear
D2V|Vietnam|KY851488|2012	D2V	Vietnam	KY851488	2012	2010-2014		Leaf	0.000682698		0					Linear
D2V|Vietnam|KY851486|2012	D2V	Vietnam	KY851486	2012	2010-2014		Leaf	0		0					Linear
D2V|Vietnam|KY851485|2012	D2V	Vietnam	KY851485	2012	2010-2014		Leaf	0		0					Linear
D2V|Vietnam|KY851483|2012	D2V	Vietnam	KY851483	2012	2010-2014		Leaf	0		0					Linear
D2V|Vietnam|KT175128|2012	D2V	Vietnam	KT175128	2012	2010-2014		Leaf	0		0					Linear
D2V|Vietnam|KP769810|2012	D2V	Vietnam	KP769810	2012	2010-2014		Leaf	0		0					Linear
D2V|Vietnam|KP769809|2012	D2V	Vietnam	KP769809	2012	2010-2014		Leaf	0		0					Linear
D2V|Vietnam|KP769808|2012	D2V	Vietnam	KP769808	2012	2010-2014		Leaf	0		0					Linear
D2V|Vietnam|KP706455|2012	D2V	Vietnam	KP706455	2012	2010-2014		Leaf	0.0013669		0					Linear
D2V|Vietnam|KP706454|2012	D2V	Vietnam	KP706454	2012	2010-2014		Leaf	0		0					Linear
D2V|Vietnam|KP706453|2012	D2V	Vietnam	KP706453	2012	2010-2014		Leaf	0.00136697		0					Linear
D2V|Vietnam|KP671756|2012	D2V	Vietnam	KP671756	2012	2010-2014		Leaf	0		0					Linear
D2V|Thailand|ON046262|2012	D2V	Thailand	ON046262	2012	2010-2014		Leaf	0.00275221		0					Linear
D2V|Thailand|MW946431|2012	D2V	Thailand	MW946431	2012	2010-2014		Leaf	0.000682611		0					Linear
D2V|Thailand|MN448876|2012	D2V	Thailand	MN448876	2012	2010-2014		Leaf	0		0					Linear
D2V|Thailand|MN448875|2012	D2V	Thailand	MN448875	2012	2010-2014		Leaf	0		0					Linear
D2V|Thailand|MN448852|2012	D2V	Thailand	MN448852	2012	2010-2014		Leaf	0		0					Linear
D2V|Thailand|MN448839|2012	D2V	Thailand	MN448839	2012	2010-2014		Leaf	0		0					Linear
D2V|Thailand|MN448768|2012	D2V	Thailand	MN448768	2012	2010-2014		Leaf	0		0					Linear
D2V|Thailand|MN448766|2012	D2V	Thailand	MN448766	2012	2010-2014		Leaf	0		0					Linear
D2V|Thailand|MN448758|2012	D2V	Thailand	MN448758	2012	2010-2014		Leaf	0		0					Linear
D2V|Thailand|MN448753|2012	D2V	Thailand	MN448753	2012	2010-2014		Leaf	0		0					Linear
D2V|Thailand|MN448751|2012	D2V	Thailand	MN448751	2012	2010-2014		Leaf	0.000682285		0					Linear
D2V|Thailand|MN448750|2012	D2V	Thailand	MN448750	2012	2010-2014		Leaf	0		0					Linear
D2V|Thailand|MN448727|2012	D2V	Thailand	MN448727	2012	2010-2014		Leaf	0		0					Linear
D2V|Thailand|MN448724|2012	D2V	Thailand	MN448724	2012	2010-2014		Leaf	0		0					Linear
D2V|Thailand|MN448721|2012	D2V	Thailand	MN448721	2012	2010-2014		Leaf	0		0					Linear
D2V|Thailand|MN448716|2012	D2V	Thailand	MN448716	2012	2010-2014		Leaf	2.7539e-06		0					Linear
D2V|Thailand|MN448713|2012	D2V	Thailand	MN448713	2012	2010-2014		Leaf	0		0					Linear
D2V|Thailand|KY851500|2012	D2V	Thailand	KY851500	2012	2010-2014		Leaf	0		0					Linear
D2V|Thailand|KY851475|2012	D2V	Thailand	KY851475	2012	2010-2014		Leaf	0		0					Linear
D2V|Thailand|KY851471|2012	D2V	Thailand	KY851471	2012	2010-2014		Leaf	0.000682285		0					Linear
D2V|Laos|MN628252|2012	D2V	Laos	MN628252	2012	2010-2014		Leaf	0		0					Linear
D2V|Laos|MN628248|2012	D2V	Laos	MN628248	2012	2010-2014		Leaf	0		0					Linear
D2V|Laos|MN628247|2012	D2V	Laos	MN628247	2012	2010-2014		Leaf	1.0162e-06		0					Linear
D2V|Laos|MN628241|2012	D2V	Laos	MN628241	2012	2010-2014		Leaf	0		0					Linear
D2V|Laos|MN628240|2012	D2V	Laos	MN628240	2012	2010-2014		Leaf	0		0					Linear
D2V|Laos|MN628239|2012	D2V	Laos	MN628239	2012	2010-2014		Leaf	0		0					Linear
D2V|Laos|MN628238|2012	D2V	Laos	MN628238	2012	2010-2014		Leaf	1.0162e-06		0					Linear
D2V|Laos|MN628237|2012	D2V	Laos	MN628237	2012	2010-2014		Leaf	1.0162e-06		0					Linear
D2V|Laos|MN628236|2012	D2V	Laos	MN628236	2012	2010-2014		Leaf	2.1709e-06		0					Linear
D2V|Laos|MN628235|2012	D2V	Laos	MN628235	2012	2010-2014		Leaf	0.00354415		0					Linear
D2V|Laos|MN628234|2012	D2V	Laos	MN628234	2012	2010-2014		Leaf	1.0162e-06		0					Linear
D2V|Laos|MN628232|2012	D2V	Laos	MN628232	2012	2010-2014		Leaf	0.00136606		0					Linear
D2II|Singapore|MW512379|2012	D2II	Singapore	MW512379	2012	2010-2014		Leaf	0.00068212		0					Linear
D2II|Singapore|MW512376|2012	D2II	Singapore	MW512376	2012	2010-2014		Leaf	1.0162e-06		0					Linear
D2II|Singapore|MW512371|2012	D2II	Singapore	MW512371	2012	2010-2014		Leaf	1.0162e-06		0					Linear
D2II|Singapore|MW510873|2012	D2II	Singapore	MW510873	2012	2010-2014		Leaf	1.0162e-06		0					Linear
D2II|Singapore|MW510871|2012	D2II	Singapore	MW510871	2012	2010-2014		Leaf	0.000676568		0					Linear
D2II|Singapore|MW510866|2012	D2II	Singapore	MW510866	2012	2010-2014		Leaf	0		0					Linear
D2II|Singapore|MW510803|2012	D2II	Singapore	MW510803	2012	2010-2014		Leaf	0.000682609		0					Linear
D2II|Singapore|MW510789|2012	D2II	Singapore	MW510789	2012	2010-2014		Leaf	0.000687573		0					Linear
D2II|Singapore|MW510786|2012	D2II	Singapore	MW510786	2012	2010-2014		Leaf	0		0					Linear
D2II|Singapore|MW510781|2012	D2II	Singapore	MW510781	2012	2010-2014		Leaf	0.000683777		0					Linear
D2II|Singapore|MW510261|2012	D2II	Singapore	MW510261	2012	2010-2014		Leaf	0		0					Linear
D2II|Singapore|MW510146|2012	D2II	Singapore	MW510146	2012	2010-2014		Leaf	1.0162e-06		0					Linear
D2II|Singapore|MW510130|2012	D2II	Singapore	MW510130	2012	2010-2014		Leaf	0		0					Linear
D2II|Singapore|MW510129|2012	D2II	Singapore	MW510129	2012	2010-2014		Leaf	0		0					Linear
D2II|Singapore|KX380815|2012	D2II	Singapore	KX380815	2012	2010-2014		Leaf	0.000682281		0					Linear
D2II|Singapore|KM279594|2012	D2II	Singapore	KM279594	2012	2010-2014		Leaf	0		0					Linear
D2II|Singapore|KM279564|2012	D2II	Singapore	KM279564	2012	2010-2014		Leaf	2.1956e-06		0					Linear
D2II|Singapore|KM279556|2012	D2II	Singapore	KM279556	2012	2010-2014		Leaf	0		0					Linear
D2II|Singapore|KM279543|2012	D2II	Singapore	KM279543	2012	2010-2014		Leaf	1.0162e-06		0					Linear
D2II|Singapore|KM279541|2012	D2II	Singapore	KM279541	2012	2010-2014		Leaf	0		0					Linear
D2II|Philippines|KY851435|2012	D2II	Philippines	KY851435	2012	2010-2014		Leaf	0.000686369		0					Linear
D2II|Philippines|KY851434|2012	D2II	Philippines	KY851434	2012	2010-2014		Leaf	0.000682419		0					Linear
D2II|Philippines|KY851433|2012	D2II	Philippines	KY851433	2012	2010-2014		Leaf	0.00068124		0					Linear
D2II|Philippines|KY851432|2012	D2II	Philippines	KY851432	2012	2010-2014		Leaf	1.0162e-06		0					Linear
D2II|Philippines|KY851431|2012	D2II	Philippines	KY851431	2012	2010-2014		Leaf	1.0162e-06		0					Linear
D2II|Philippines|KY851430|2012	D2II	Philippines	KY851430	2012	2010-2014		Leaf	0.00903498		0					Linear
D2II|Philippines|KY851429|2012	D2II	Philippines	KY851429	2012	2010-2014		Leaf	0.000686998		0					Linear
D2II|Philippines|KY851428|2012	D2II	Philippines	KY851428	2012	2010-2014		Leaf	2.3759e-06		0					Linear
D2II|Philippines|KY851427|2012	D2II	Philippines	KY851427	2012	2010-2014		Leaf	1.0162e-06		0					Linear
D2II|Philippines|KY851426|2012	D2II	Philippines	KY851426	2012	2010-2014		Leaf	0.00136662		0					Linear
D2II|Philippines|KY851414|2012	D2II	Philippines	KY851414	2012	2010-2014		Leaf	0.000683364		0					Linear
D2II|Malaysia|KJ806878|2012	D2II	Malaysia	KJ806878	2012	2010-2014		Leaf	0.000682457		0					Linear
D2II|Malaysia|KJ806876|2012	D2II	Malaysia	KJ806876	2012	2010-2014		Leaf	0		0					Linear
D2II|Malaysia|KJ806875|2012	D2II	Malaysia	KJ806875	2012	2010-2014		Leaf	3.0124e-06		0					Linear
D2II|Malaysia|KJ806775|2012	D2II	Malaysia	KJ806775	2012	2010-2014		Leaf	0		0					Linear
D2II|Indonesia|LC027875|2012	D2II	Indonesia	LC027875	2012	2010-2014		Leaf	0.00136692		0					Linear
D2II|Indonesia|KY851388|2012	D2II	Indonesia	KY851388	2012	2010-2014		Leaf	0		0					Linear
D2II|Indonesia|KY851387|2012	D2II	Indonesia	KY851387	2012	2010-2014		Leaf	2.3908e-06		0					Linear
D2II|Indonesia|KT781539|2012	D2II	Indonesia	KT781539	2012	2010-2014		Leaf	0.00068199		0					Linear
D2II|Indonesia|KT781534|2012	D2II	Indonesia	KT781534	2012	2010-2014		Leaf	0		0					Linear
D2II|Indonesia|KT204455|2012	D2II	Indonesia	KT204455	2012	2010-2014		Leaf	0		0					Linear
D2II|Indonesia|KT175121|2012	D2II	Indonesia	KT175121	2012	2010-2014		Leaf	0.00135528		0					Linear
D2II|Indonesia|KM216735|2012	D2II	Indonesia	KM216735	2012	2010-2014		Leaf	0.00135543		0					Linear
D2II|Indonesia|KM216730|2012	D2II	Indonesia	KM216730	2012	2010-2014		Leaf	0		0					Linear
D2II|Indonesia|KM216723|2012	D2II	Indonesia	KM216723	2012	2010-2014		Leaf	0.000676818		0					Linear
D2II|Indonesia|KM216722|2012	D2II	Indonesia	KM216722	2012	2010-2014		Leaf	0		0					Linear
D2II|Indonesia|KM216713|2012	D2II	Indonesia	KM216713	2012	2010-2014		Leaf	0		0					Linear
D2II|Indonesia|KF052665|2012	D2II	Indonesia	KF052665	2012	2010-2014		Leaf	2.1336e-06		0					Linear
D2II|Indonesia|KF052664|2012	D2II	Indonesia	KF052664	2012	2010-2014		Leaf	0.0119982		0					Linear
D2II|Indonesia|KF052661|2012	D2II	Indonesia	KF052661	2012	2010-2014		Leaf	1.0162e-06		0					Linear
D2II|Indonesia|KF052660|2012	D2II	Indonesia	KF052660	2012	2010-2014		Leaf	0.00136538		0					Linear
D2II|Indonesia|KF052657|2012	D2II	Indonesia	KF052657	2012	2010-2014		Leaf	0.00343005		0					Linear
D2II|Indonesia|KF052656|2012	D2II	Indonesia	KF052656	2012	2010-2014		Leaf	0.00204907		0					Linear
D2II|Indonesia|KF052654|2012	D2II	Indonesia	KF052654	2012	2010-2014		Leaf	0		0					Linear
D2II|Indonesia|KF052653|2012	D2II	Indonesia	KF052653	2012	2010-2014		Leaf	0		0					Linear
D2II|India|MH822948|2012	D2II	India	MH822948	2012	2010-2014		Leaf	1.0162e-06		0					Linear
D2II|India|MH822947|2012	D2II	India	MH822947	2012	2010-2014		Leaf	1.0162e-06		0					Linear
D2II|India|MH822946|2012	D2II	India	MH822946	2012	2010-2014		Leaf	1.0162e-06		0					Linear
D2II|India|MH822945|2012	D2II	India	MH822945	2012	2010-2014		Leaf	2.1772e-06		0					Linear
D2II|India|MH822944|2012	D2II	India	MH822944	2012	2010-2014		Leaf	1.0162e-06		0					Linear
D2II|India|MH822939|2012	D2II	India	MH822939	2012	2010-2014		Leaf	0.000682297		0					Linear
D2II|India|KY978444|2012	D2II	India	KY978444	2012	2010-2014		Leaf	1.0162e-06		0					Linear
D2II|India|KY978443|2012	D2II	India	KY978443	2012	2010-2014		Leaf	0.000678722		0					Linear
D2II|India|KY978442|2012	D2II	India	KY978442	2012	2010-2014		Leaf	0		0					Linear
D2II|India|KY978441|2012	D2II	India	KY978441	2012	2010-2014		Leaf	0.000676908		0					Linear
D2II|India|KF364502|2012	D2II	India	KF364502	2012	2010-2014		Leaf	0		0					Linear
D2II|India|KF364501|2012	D2II	India	KF364501	2012	2010-2014		Leaf	0.000677922		0					Linear
D2II|India|KF364500|2012	D2II	India	KF364500	2012	2010-2014		Leaf	0.000676946		0					Linear
D2II|India|KF364499|2012	D2II	India	KF364499	2012	2010-2014		Leaf	0		0					Linear
D2V|Vietnam|KY851494|2013	D2V	Vietnam	KY851494	2013	2010-2014		Leaf	1.0162e-06		0					Linear
D2V|Vietnam|KY851481|2013	D2V	Vietnam	KY851481	2013	2010-2014		Leaf	0.00272468		0					Linear
D2V|Thailand|ON046267|2013	D2V	Thailand	ON046267	2013	2010-2014		Leaf	0		0					Linear
D2V|Thailand|ON046266|2013	D2V	Thailand	ON046266	2013	2010-2014		Leaf	2.1186e-06		0					Linear
D2V|Thailand|MW946589|2013	D2V	Thailand	MW946589	2013	2010-2014		Leaf	0.00135834		0					Linear
D2V|Thailand|MW946576|2013	D2V	Thailand	MW946576	2013	2010-2014		Leaf	0		0					Linear
D2V|Thailand|MW946573|2013	D2V	Thailand	MW946573	2013	2010-2014		Leaf	2.1516e-06		0					Linear
D2V|Thailand|MW946566|2013	D2V	Thailand	MW946566	2013	2010-2014		Leaf	1.0162e-06		0					Linear
D2V|Thailand|MW946405|2013	D2V	Thailand	MW946405	2013	2010-2014		Leaf	2.481e-06		0					Linear
D2V|Thailand|MW946351|2013	D2V	Thailand	MW946351	2013	2010-2014		Leaf	0.000684209		0					Linear
D2V|Thailand|MW946339|2013	D2V	Thailand	MW946339	2013	2010-2014		Leaf	0.00479726		0					Linear
D2V|Thailand|MW946323|2013	D2V	Thailand	MW946323	2013	2010-2014		Leaf	1.0162e-06		0					Linear
D2V|Thailand|MW946314|2013	D2V	Thailand	MW946314	2013	2010-2014		Leaf	0.000678558		0					Linear
D2V|Thailand|KY882539|2013	D2V	Thailand	KY882539	2013	2010-2014		Leaf	2.1915e-06		0					Linear
D2V|Thailand|KY851502|2013	D2V	Thailand	KY851502	2013	2010-2014		Leaf	0.000678719		0					Linear
D2V|Thailand|KY851469|2013	D2V	Thailand	KY851469	2013	2010-2014		Leaf	0		0					Linear
D2V|Thailand|KY851466|2013	D2V	Thailand	KY851466	2013	2010-2014		Leaf	0		0					Linear
D2V|Thailand|KT781556|2013	D2V	Thailand	KT781556	2013	2010-2014		Leaf	0.000677767		0					Linear
D2V|Myanmar|MZ520909|2013	D2V	Myanmar	MZ520909	2013	2010-2014		Leaf	0.00135848		0					Linear
D2V|Myanmar|KR051907|2013	D2V	Myanmar	KR051907	2013	2010-2014		Leaf	0.000678637		0					Linear
D2V|Myanmar|KR051906|2013	D2V	Myanmar	KR051906	2013	2010-2014		Leaf	1.0162e-06		0					Linear
D2V|Myanmar|KR051905|2013	D2V	Myanmar	KR051905	2013	2010-2014		Leaf	0.000678485		0					Linear
D2V|Myanmar|KR051904|2013	D2V	Myanmar	KR051904	2013	2010-2014		Leaf	1.0162e-06		0					Linear
D2V|Myanmar|KR051903|2013	D2V	Myanmar	KR051903	2013	2010-2014		Leaf	0.0013726		0					Linear
D2V|Myanmar|KR051902|2013	D2V	Myanmar	KR051902	2013	2010-2014		Leaf	0		0					Linear
D2V|Myanmar|KR051901|2013	D2V	Myanmar	KR051901	2013	2010-2014		Leaf	2.6702e-06		0					Linear
D2V|Myanmar|KR051900|2013	D2V	Myanmar	KR051900	2013	2010-2014		Leaf	0.00135888		0					Linear
D2V|Myanmar|KR051899|2013	D2V	Myanmar	KR051899	2013	2010-2014		Leaf	0.000677577		0					Linear
D2V|Myanmar|KR051898|2013	D2V	Myanmar	KR051898	2013	2010-2014		Leaf	0.000678709		0					Linear
D2V|Myanmar|KJ470763|2013	D2V	Myanmar	KJ470763	2013	2010-2014		Leaf	0.00204183		0					Linear
D2V|Myanmar|KJ470762|2013	D2V	Myanmar	KJ470762	2013	2010-2014		Leaf	0.000677724		0					Linear
D2V|Myanmar|KJ470761|2013	D2V	Myanmar	KJ470761	2013	2010-2014		Leaf	0.000679208		0					Linear
D2V|Myanmar|KJ470760|2013	D2V	Myanmar	KJ470760	2013	2010-2014		Leaf	1.0162e-06		0					Linear
D2V|Myanmar|KJ470759|2013	D2V	Myanmar	KJ470759	2013	2010-2014		Leaf	0		0					Linear
D2V|Myanmar|KJ470758|2013	D2V	Myanmar	KJ470758	2013	2010-2014		Leaf	1.0162e-06		0					Linear
D2V|Myanmar|KJ470757|2013	D2V	Myanmar	KJ470757	2013	2010-2014		Leaf	1.0162e-06		0					Linear
D2V|Myanmar|KJ470756|2013	D2V	Myanmar	KJ470756	2013	2010-2014		Leaf	0.000678693		0					Linear
D2V|Myanmar|KJ470755|2013	D2V	Myanmar	KJ470755	2013	2010-2014		Leaf	1.0162e-06		0					Linear
D2V|Myanmar|KJ470754|2013	D2V	Myanmar	KJ470754	2013	2010-2014		Leaf	0.000678688		0					Linear
D2V|Myanmar|KJ470753|2013	D2V	Myanmar	KJ470753	2013	2010-2014		Leaf	0		0					Linear
D2V|Myanmar|KJ470752|2013	D2V	Myanmar	KJ470752	2013	2010-2014		Leaf	0.000677714		0					Linear
D2V|Myanmar|KJ470751|2013	D2V	Myanmar	KJ470751	2013	2010-2014		Leaf	1.0162e-06		0					Linear
D2V|Laos|LC147057|2013	D2V	Laos	LC147057	2013	2010-2014		Leaf	0		0					Linear
D2V|Laos|LC147056|2013	D2V	Laos	LC147056	2013	2010-2014		Leaf	0		0					Linear
D2II|Thailand|KJ545481|2013	D2II	Thailand	KJ545481	2013	2010-2014		Leaf	0		0					Linear
D2II|Singapore|MW512407|2013	D2II	Singapore	MW512407	2013	2010-2014		Leaf	0		0					Linear
D2II|Singapore|MW512406|2013	D2II	Singapore	MW512406	2013	2010-2014		Leaf	0		0					Linear
D2II|Singapore|MW512382|2013	D2II	Singapore	MW512382	2013	2010-2014		Leaf	0		0					Linear
D2II|Singapore|MW510961|2013	D2II	Singapore	MW510961	2013	2010-2014		Leaf	0.000679663		0					Linear
D2II|Singapore|MW510948|2013	D2II	Singapore	MW510948	2013	2010-2014		Leaf	1.0162e-06		0					Linear
D2II|Singapore|MW510945|2013	D2II	Singapore	MW510945	2013	2010-2014		Leaf	0.00135678		0					Linear
D2II|Singapore|MW510944|2013	D2II	Singapore	MW510944	2013	2010-2014		Leaf	0.000678615		0					Linear
D2II|Singapore|MW510933|2013	D2II	Singapore	MW510933	2013	2010-2014		Leaf	0.000677437		0					Linear
D2II|Singapore|MW510923|2013	D2II	Singapore	MW510923	2013	2010-2014		Leaf	0		0					Linear
D2II|Singapore|MW510916|2013	D2II	Singapore	MW510916	2013	2010-2014		Leaf	1.0162e-06		0					Linear
D2II|Singapore|MW510912|2013	D2II	Singapore	MW510912	2013	2010-2014		Leaf	2.9856e-06		0					Linear
D2II|Singapore|MW510910|2013	D2II	Singapore	MW510910	2013	2010-2014		Leaf	0.00345944		0					Linear
D2II|Singapore|MW510909|2013	D2II	Singapore	MW510909	2013	2010-2014		Leaf	1.0162e-06		0					Linear
D2II|Singapore|MW510903|2013	D2II	Singapore	MW510903	2013	2010-2014		Leaf	0.000680849		0					Linear
D2II|Singapore|MW510855|2013	D2II	Singapore	MW510855	2013	2010-2014		Leaf	2.37e-06		0					Linear
D2II|Singapore|MW510854|2013	D2II	Singapore	MW510854	2013	2010-2014		Leaf	2.423e-06		0					Linear
D2II|Singapore|MW510845|2013	D2II	Singapore	MW510845	2013	2010-2014		Leaf	0.000681222		0					Linear
D2II|Singapore|MW510831|2013	D2II	Singapore	MW510831	2013	2010-2014		Leaf	1.0162e-06		0					Linear
D2II|Singapore|MW510827|2013	D2II	Singapore	MW510827	2013	2010-2014		Leaf	0		0					Linear
D2II|Singapore|KX380838|2013	D2II	Singapore	KX380838	2013	2010-2014		Leaf	0.000679822		0					Linear
D2II|Philippines|MT832080|2013	D2II	Philippines	MT832080	2013	2010-2014		Leaf	0.00203836		0					Linear
D2II|Philippines|MT832076|2013	D2II	Philippines	MT832076	2013	2010-2014		Leaf	1.0162e-06		0					Linear
D2II|Philippines|MT832074|2013	D2II	Philippines	MT832074	2013	2010-2014		Leaf	2.0679e-06		0					Linear
D2II|Philippines|MT832072|2013	D2II	Philippines	MT832072	2013	2010-2014		Leaf	2.6556e-06		0					Linear
D2II|Philippines|MT832070|2013	D2II	Philippines	MT832070	2013	2010-2014		Leaf	2.7744e-06		0					Linear
D2II|Philippines|MT832061|2013	D2II	Philippines	MT832061	2013	2010-2014		Leaf	0		0					Linear
D2II|Philippines|KY851505|2013	D2II	Philippines	KY851505	2013	2010-2014		Leaf	0		0					Linear
D2II|Philippines|KY851425|2013	D2II	Philippines	KY851425	2013	2010-2014		Leaf	0		0					Linear
D2II|Philippines|KY851424|2013	D2II	Philippines	KY851424	2013	2010-2014		Leaf	1.0162e-06		0					Linear
D2II|Philippines|KY851421|2013	D2II	Philippines	KY851421	2013	2010-2014		Leaf	0.000677581		0					Linear
D2II|Philippines|KY851420|2013	D2II	Philippines	KY851420	2013	2010-2014		Leaf	0		0					Linear
D2II|Philippines|KY851416|2013	D2II	Philippines	KY851416	2013	2010-2014		Leaf	1.0162e-06		0					Linear
D2II|Philippines|KY851413|2013	D2II	Philippines	KY851413	2013	2010-2014		Leaf	0		0					Linear
D2II|Philippines|KY851411|2013	D2II	Philippines	KY851411	2013	2010-2014		Leaf	2.3747e-06		0					Linear
D2II|Philippines|KY851410|2013	D2II	Philippines	KY851410	2013	2010-2014		Leaf	1.0162e-06		0					Linear
D2II|Philippines|KY851409|2013	D2II	Philippines	KY851409	2013	2010-2014		Leaf	0		0					Linear
D2II|Philippines|KY851408|2013	D2II	Philippines	KY851408	2013	2010-2014		Leaf	0		0					Linear
D2II|Philippines|KY851407|2013	D2II	Philippines	KY851407	2013	2010-2014		Leaf	0		0					Linear
D2II|Philippines|KY851406|2013	D2II	Philippines	KY851406	2013	2010-2014		Leaf	0		0					Linear
D2II|Philippines|KY851403|2013	D2II	Philippines	KY851403	2013	2010-2014		Leaf	0		0					Linear
D2II|Pakistan|KM217158|2013	D2II	Pakistan	KM217158	2013	2010-2014		Leaf	0		0					Linear
D2II|Pakistan|KJ701507|2013	D2II	Pakistan	KJ701507	2013	2010-2014		Leaf	0		0					Linear
D2II|Malaysia|KJ806927|2013	D2II	Malaysia	KJ806927	2013	2010-2014		Leaf	0		0					Linear
D2II|Malaysia|KJ806923|2013	D2II	Malaysia	KJ806923	2013	2010-2014		Leaf	0		0					Linear
D2II|Malaysia|KJ806922|2013	D2II	Malaysia	KJ806922	2013	2010-2014		Leaf	0		0					Linear
D2II|Malaysia|KJ806917|2013	D2II	Malaysia	KJ806917	2013	2010-2014		Leaf	0.00136574		0					Linear
D2II|Malaysia|KJ806916|2013	D2II	Malaysia	KJ806916	2013	2010-2014		Leaf	2.4138e-06		0					Linear
D2II|Malaysia|KJ806915|2013	D2II	Malaysia	KJ806915	2013	2010-2014		Leaf	0		0					Linear
D2II|Malaysia|KJ806912|2013	D2II	Malaysia	KJ806912	2013	2010-2014		Leaf	0		0					Linear
D2II|Malaysia|KJ806909|2013	D2II	Malaysia	KJ806909	2013	2010-2014		Leaf	1.0162e-06		0					Linear
D2II|Malaysia|KJ806902|2013	D2II	Malaysia	KJ806902	2013	2010-2014		Leaf	0		0					Linear
D2II|Malaysia|KJ806898|2013	D2II	Malaysia	KJ806898	2013	2010-2014		Leaf	0		0					Linear
D2II|Malaysia|KJ806891|2013	D2II	Malaysia	KJ806891	2013	2010-2014		Leaf	0		0					Linear
D2II|Malaysia|KJ806890|2013	D2II	Malaysia	KJ806890	2013	2010-2014		Leaf	0		0					Linear
D2II|Malaysia|KJ806887|2013	D2II	Malaysia	KJ806887	2013	2010-2014		Leaf	0.00139279		0					Linear
D2II|Malaysia|KJ806883|2013	D2II	Malaysia	KJ806883	2013	2010-2014		Leaf	0.00136265		0					Linear
D2II|Malaysia|KJ806882|2013	D2II	Malaysia	KJ806882	2013	2010-2014		Leaf	0.00136364		0					Linear
D2II|Malaysia|KJ806879|2013	D2II	Malaysia	KJ806879	2013	2010-2014		Leaf	0.00136645		0					Linear
D2II|Malaysia|KJ806801|2013	D2II	Malaysia	KJ806801	2013	2010-2014		Leaf	2.0263e-06		0					Linear
D2II|Malaysia|KJ806798|2013	D2II	Malaysia	KJ806798	2013	2010-2014		Leaf	2.8718e-06		0					Linear
D2II|Malaysia|KJ806791|2013	D2II	Malaysia	KJ806791	2013	2010-2014		Leaf	0.000682891		0					Linear
D2II|Malaysia|KJ806777|2013	D2II	Malaysia	KJ806777	2013	2010-2014		Leaf	1.0162e-06		0					Linear
D2II|Indonesia|KY851465|2013	D2II	Indonesia	KY851465	2013	2010-2014		Leaf	2.3862e-06		0					Linear
D2II|Indonesia|KY851464|2013	D2II	Indonesia	KY851464	2013	2010-2014		Leaf	0.00274451		0					Linear
D2II|Indonesia|KY851390|2013	D2II	Indonesia	KY851390	2013	2010-2014		Leaf	0.000681531		0					Linear
D2II|Indonesia|KY851386|2013	D2II	Indonesia	KY851386	2013	2010-2014		Leaf	1.0162e-06		0					Linear
D2II|Indonesia|KY216162|2013	D2II	Indonesia	KY216162	2013	2010-2014		Leaf	0.000681441		0					Linear
D2II|Indonesia|KY216161|2013	D2II	Indonesia	KY216161	2013	2010-2014		Leaf	0		0					Linear
D2II|Indonesia|KT781554|2013	D2II	Indonesia	KT781554	2013	2010-2014		Leaf	0		0					Linear
D2II|Indonesia|KT781550|2013	D2II	Indonesia	KT781550	2013	2010-2014		Leaf	0		0					Linear
D2II|Indonesia|KT781548|2013	D2II	Indonesia	KT781548	2013	2010-2014		Leaf	1.0162e-06		0					Linear
D2II|Indonesia|KT781547|2013	D2II	Indonesia	KT781547	2013	2010-2014		Leaf	0.00390183		0					Linear
D2II|Indonesia|KT781546|2013	D2II	Indonesia	KT781546	2013	2010-2014		Leaf	0.00619229		0					Linear
D2II|Indonesia|KT781545|2013	D2II	Indonesia	KT781545	2013	2010-2014		Leaf	0.00347311		0					Linear
D2II|Indonesia|KT781544|2013	D2II	Indonesia	KT781544	2013	2010-2014		Leaf	0.00344361		0					Linear
D2II|Indonesia|KT175122|2013	D2II	Indonesia	KT175122	2013	2010-2014		Leaf	0.00481158		0					Linear
D2II|Indonesia|KT012509|2013	D2II	Indonesia	KT012509	2013	2010-2014		Leaf	0.00406234		0					Linear
D2II|Indonesia|KJ184316|2013	D2II	Indonesia	KJ184316	2013	2010-2014		Leaf	0.0013592		0					Linear
D2II|India|MK858097|2013	D2II	India	MK858097	2013	2010-2014		Leaf	0.00135698		0					Linear
D2II|India|MH822956|2013	D2II	India	MH822956	2013	2010-2014		Leaf	0.000678024		0					Linear
D2II|India|MH822951|2013	D2II	India	MH822951	2013	2010-2014		Leaf	0.00203916		0					Linear
D2II|India|MH822950|2013	D2II	India	MH822950	2013	2010-2014		Leaf	2.308e-06		0					Linear
D2II|India|MH822941|2013	D2II	India	MH822941	2013	2010-2014		Leaf	0.00342288		0					Linear
D2II|India|KJ545478|2013	D2II	India	KJ545478	2013	2010-2014		Leaf	0.0013611		0					Linear
D2V|Thailand|MW946449|2014	D2V	Thailand	MW946449	2014	2010-2014		Leaf	0.00136591		0					Linear
D2V|Thailand|MW946359|2014	D2V	Thailand	MW946359	2014	2010-2014		Leaf	0.000684189		0					Linear
D2V|Thailand|MH888331|2014	D2V	Thailand	MH888331	2014	2010-2014		Leaf	0.00069583		0					Linear
D2V|Thailand|KX147335|2014	D2V	Thailand	KX147335	2014	2010-2014		Leaf	2.0685e-06		0					Linear
D2V|Thailand|KT175135|2014	D2V	Thailand	KT175135	2014	2010-2014		Leaf	0.00413216		0					Linear
D2V|Myanmar|KT806324|2014	D2V	Myanmar	KT806324	2014	2010-2014		Leaf	0.00272429		0					Linear
D2V|Myanmar|KT175138|2014	D2V	Myanmar	KT175138	2014	2010-2014		Leaf	0.00136334		0					Linear
D2V|Myanmar|KT175137|2014	D2V	Myanmar	KT175137	2014	2010-2014		Leaf	0.00205607		0					Linear
D2V|Myanmar|KT175136|2014	D2V	Myanmar	KT175136	2014	2010-2014		Leaf	0.000675585		0					Linear
D2V|Malaysia|KJ806930|2014	D2V	Malaysia	KJ806930	2014	2010-2014		Leaf	0.00136048		0					Linear
D2II|Vietnam|KT781567|2014	D2II	Vietnam	KT781567	2014	2010-2014		Leaf	1.0162e-06		0					Linear
D2II|Vietnam|KT175129|2014	D2II	Vietnam	KT175129	2014	2010-2014		Leaf	0.00272475		0					Linear
D2II|Thailand|KT806317|2014	D2II	Thailand	KT806317	2014	2010-2014		Leaf	0.00412507		0					Linear
D2II|Thailand|KT781566|2014	D2II	Thailand	KT781566	2014	2010-2014		Leaf	0.00137508		0					Linear
D2II|Thailand|KT175134|2014	D2II	Thailand	KT175134	2014	2010-2014		Leaf	0.00340763		0					Linear
D2II|Singapore|MW512416|2014	D2II	Singapore	MW512416	2014	2010-2014		Leaf	0.00137438		0					Linear
D2II|Singapore|MW510983|2014	D2II	Singapore	MW510983	2014	2010-2014		Leaf	0.00203919		0					Linear
D2II|Singapore|MW510953|2014	D2II	Singapore	MW510953	2014	2010-2014		Leaf	0.00205995		0					Linear
D2II|Singapore|MW510436|2014	D2II	Singapore	MW510436	2014	2010-2014		Leaf	0.00341481		0					Linear
D2II|Singapore|MW510425|2014	D2II	Singapore	MW510425	2014	2010-2014		Leaf	0.00556117		0					Linear
D2II|Singapore|MW510417|2014	D2II	Singapore	MW510417	2014	2010-2014		Leaf	1.0162e-06		0					Linear
D2II|Singapore|MW510404|2014	D2II	Singapore	MW510404	2014	2010-2014		Leaf	0.000680897		0					Linear
D2II|Singapore|MW510401|2014	D2II	Singapore	MW510401	2014	2010-2014		Leaf	0.00767268		0					Linear
D2II|Singapore|MW510396|2014	D2II	Singapore	MW510396	2014	2010-2014		Leaf	2.8303e-06		0					Linear
D2II|Singapore|MW510392|2014	D2II	Singapore	MW510392	2014	2010-2014		Leaf	0.000660599		0					Linear
D2II|Singapore|MW510388|2014	D2II	Singapore	MW510388	2014	2010-2014		Leaf	1.0162e-06		0					Linear
D2II|Singapore|MW510385|2014	D2II	Singapore	MW510385	2014	2010-2014		Leaf	0		0					Linear
D2II|Singapore|MW510379|2014	D2II	Singapore	MW510379	2014	2010-2014		Leaf	0		0					Linear
D2II|Singapore|MW510360|2014	D2II	Singapore	MW510360	2014	2010-2014		Leaf	0.00137738		0					Linear
D2II|Singapore|MW510355|2014	D2II	Singapore	MW510355	2014	2010-2014		Leaf	0.00204394		0					Linear
D2II|Singapore|MW510081|2014	D2II	Singapore	MW510081	2014	2010-2014		Leaf	0.000680023		0					Linear
D2II|Singapore|KY921904|2014	D2II	Singapore	KY921904	2014	2010-2014		Leaf	0.000681403		0					Linear
D2II|Singapore|KX224268|2014	D2II	Singapore	KX224268	2014	2010-2014		Leaf	0.000601269		0					Linear
D2II|Singapore|KX224267|2014	D2II	Singapore	KX224267	2014	2010-2014		Leaf	0.00411491		0					Linear
D2II|Singapore|KT175133|2014	D2II	Singapore	KT175133	2014	2010-2014		Leaf	1.0162e-06		0					Linear
D2II|Philippines|MZ520918|2014	D2II	Philippines	MZ520918	2014	2010-2014		Leaf	2.2733e-06		0					Linear
D2II|Philippines|MT832066|2014	D2II	Philippines	MT832066	2014	2010-2014		Leaf	1.0162e-06		0					Linear
D2II|Philippines|MT832065|2014	D2II	Philippines	MT832065	2014	2010-2014		Leaf	1.0162e-06		0					Linear
D2II|Philippines|MT832060|2014	D2II	Philippines	MT832060	2014	2010-2014		Leaf	2.7939e-06		0					Linear
D2II|Philippines|MT832059|2014	D2II	Philippines	MT832059	2014	2010-2014		Leaf	1.0162e-06		0					Linear
D2II|Philippines|MT832054|2014	D2II	Philippines	MT832054	2014	2010-2014		Leaf	1.0162e-06		0					Linear
D2II|Philippines|MT832053|2014	D2II	Philippines	MT832053	2014	2010-2014		Leaf	1.0162e-06		0					Linear
D2II|Philippines|KT806319|2014	D2II	Philippines	KT806319	2014	2010-2014		Leaf	1.0162e-06		0					Linear
D2II|Philippines|KT781564|2014	D2II	Philippines	KT781564	2014	2010-2014		Leaf	1.0162e-06		0					Linear
D2II|Philippines|KT175127|2014	D2II	Philippines	KT175127	2014	2010-2014		Leaf	0.00135893		0					Linear
D2II|Philippines|KT175126|2014	D2II	Philippines	KT175126	2014	2010-2014		Leaf	0.00067881		0					Linear
D2II|Pakistan|KT239356|2014	D2II	Pakistan	KT239356	2014	2010-2014		Leaf	0.00206207		0					Linear
D2II|Pakistan|KT239355|2014	D2II	Pakistan	KT239355	2014	2010-2014		Leaf	0.00205719		0					Linear
D2II|Pakistan|KT239354|2014	D2II	Pakistan	KT239354	2014	2010-2014		Leaf	0.000678798		0					Linear
D2II|Malaysia|MH048673|2014	D2II	Malaysia	MH048673	2014	2010-2014		Leaf	0.0006789		0					Linear
D2II|Malaysia|MH048672|2014	D2II	Malaysia	MH048672	2014	2010-2014		Leaf	0.00136787		0					Linear
D2II|Malaysia|MH048671|2014	D2II	Malaysia	MH048671	2014	2010-2014		Leaf	0.00342683		0					Linear
D2II|Malaysia|KX452028|2014	D2II	Malaysia	KX452028	2014	2010-2014		Leaf	0.00275796		0					Linear
D2II|Malaysia|KX452025|2014	D2II	Malaysia	KX452025	2014	2010-2014		Leaf	0.000732401		0					Linear
D2II|Malaysia|KX452016|2014	D2II	Malaysia	KX452016	2014	2010-2014		Leaf	1.0162e-06		0					Linear
D2II|Malaysia|KU666949|2014	D2II	Malaysia	KU666949	2014	2010-2014		Leaf	0.00067759		0					Linear
D2II|Malaysia|KU666947|2014	D2II	Malaysia	KU666947	2014	2010-2014		Leaf	0.000677752		0					Linear
D2II|Malaysia|KT806325|2014	D2II	Malaysia	KT806325	2014	2010-2014		Leaf	0		0					Linear
D2II|Malaysia|KT175118|2014	D2II	Malaysia	KT175118	2014	2010-2014		Leaf	0.00917726		0					Linear
D2II|Malaysia|KT175116|2014	D2II	Malaysia	KT175116	2014	2010-2014		Leaf	1.0162e-06		0					Linear
D2II|Malaysia|KJ806931|2014	D2II	Malaysia	KJ806931	2014	2010-2014		Leaf	0.00136397		0					Linear
D2II|Malaysia|KJ806816|2014	D2II	Malaysia	KJ806816	2014	2010-2014		Leaf	0		0					Linear
D2II|Malaysia|KJ806815|2014	D2II	Malaysia	KJ806815	2014	2010-2014		Leaf	0.00206139		0					Linear
D2II|Malaysia|KJ806814|2014	D2II	Malaysia	KJ806814	2014	2010-2014		Leaf	0.00135712		0					Linear
D2II|Malaysia|KJ806813|2014	D2II	Malaysia	KJ806813	2014	2010-2014		Leaf	0.000686436		0					Linear
D2II|Malaysia|KJ806812|2014	D2II	Malaysia	KJ806812	2014	2010-2014		Leaf	0.00343317		0					Linear
D2II|Malaysia|KJ806810|2014	D2II	Malaysia	KJ806810	2014	2010-2014		Leaf	0.00205735		0					Linear
D2II|Indonesia|MZ520910|2014	D2II	Indonesia	MZ520910	2014	2010-2014		Leaf	0.000678064		0					Linear
D2II|Indonesia|MH823208|2014	D2II	Indonesia	MH823208	2014	2010-2014		Leaf	0.00135735		0					Linear
D2II|Indonesia|KU529741|2014	D2II	Indonesia	KU529741	2014	2010-2014		Leaf	0.000678092		0					Linear
D2II|Indonesia|KU529740|2014	D2II	Indonesia	KU529740	2014	2010-2014		Leaf	0.000666768		0					Linear
D2II|Indonesia|KU529739|2014	D2II	Indonesia	KU529739	2014	2010-2014		Leaf	2.6721e-06		0					Linear
D2II|Indonesia|KU517846|2014	D2II	Indonesia	KU517846	2014	2010-2014		Leaf	0.00548899		0					Linear
D2II|Indonesia|KU509305|2014	D2II	Indonesia	KU509305	2014	2010-2014		Leaf	0.000587472		0					Linear
D2II|Indonesia|KT806318|2014	D2II	Indonesia	KT806318	2014	2010-2014		Leaf	0.00422949		0					Linear
D2II|Indonesia|KT806316|2014	D2II	Indonesia	KT806316	2014	2010-2014		Leaf	0.00550949		0					Linear
D2II|Indonesia|KT781561|2014	D2II	Indonesia	KT781561	2014	2010-2014		Leaf	0.000688845		0					Linear
D2II|Indonesia|KT781557|2014	D2II	Indonesia	KT781557	2014	2010-2014		Leaf	0.00705564		0					Linear
D2II|Indonesia|KT175125|2014	D2II	Indonesia	KT175125	2014	2010-2014		Leaf	1.0162e-06		0					Linear
D2II|Indonesia|KT175124|2014	D2II	Indonesia	KT175124	2014	2010-2014		Leaf	0.00345834		0					Linear
D2II|Indonesia|KT175123|2014	D2II	Indonesia	KT175123	2014	2010-2014		Leaf	0.00340964		0					Linear
D2II|Indonesia|KT012519|2014	D2II	Indonesia	KT012519	2014	2010-2014		Leaf	0.00563368		0					Linear
D2II|Indonesia|KT012518|2014	D2II	Indonesia	KT012518	2014	2010-2014		Leaf	0.00906817		0					Linear
D2II|Indonesia|KT012517|2014	D2II	Indonesia	KT012517	2014	2010-2014		Leaf	0.0133356		0					Linear
D2II|Indonesia|KT012510|2014	D2II	Indonesia	KT012510	2014	2010-2014		Leaf	0.000682699		0					Linear
D2II|India|MT182731|2014	D2II	India	MT182731	2014	2010-2014		Leaf	2.0724e-06		0					Linear
D2II|India|MK858096|2014	D2II	India	MK858096	2014	2010-2014		Leaf	0.00138933		0					Linear
D2II|India|MH822955|2014	D2II	India	MH822955	2014	2010-2014		Leaf	0.00289905		0					Linear
D2II|India|MH822952|2014	D2II	India	MH822952	2014	2010-2014		Leaf	0.0034396		0					Linear
D2II|India|MH822949|2014	D2II	India	MH822949	2014	2010-2014		Leaf	0.00987686		0					Linear
D2II|India|MH822943|2014	D2II	India	MH822943	2014	2010-2014		Leaf	1.0162e-06		0					Linear
D2II|India|MH822942|2014	D2II	India	MH822942	2014	2010-2014		Leaf	0.00273861		0					Linear
D2II|India|MH822940|2014	D2II	India	MH822940	2014	2010-2014		Leaf	0.00136423		0					Linear
D2II|India|MG560144|2014	D2II	India	MG560144	2014	2010-2014		Leaf	0.0021002		0					Linear
D2II|India|MG560143|2014	D2II	India	MG560143	2014	2010-2014		Leaf	0.00205724		0					Linear
D2II|India|KT781565|2014	D2II	India	KT781565	2014	2010-2014		Leaf	0.00414902		0					Linear
D2V|Thailand|MK780875|2015	D2V	Thailand	MK780875	2015	2015-2019		Leaf	0.00412947		0					Linear
D2V|Thailand|MK780873|2015	D2V	Thailand	MK780873	2015	2015-2019		Leaf	0.002748		0					Linear
D2V|Thailand|MK780872|2015	D2V	Thailand	MK780872	2015	2015-2019		Leaf	1.0162e-06		0					Linear
D2V|Thailand|MK780871|2015	D2V	Thailand	MK780871	2015	2015-2019		Leaf	0.00444491		0					Linear
D2V|Thailand|MK780870|2015	D2V	Thailand	MK780870	2015	2015-2019		Leaf	0.00273818		0					Linear
D2V|Myanmar|KX357999|2015	D2V	Myanmar	KX357999	2015	2015-2019		Leaf	0.00413959		0					Linear
D2V|Myanmar|KX357998|2015	D2V	Myanmar	KX357998	2015	2015-2019		Leaf	0.000683269		0					Linear
D2V|Myanmar|KX357997|2015	D2V	Myanmar	KX357997	2015	2015-2019		Leaf	0		0					Linear
D2V|Myanmar|KX357996|2015	D2V	Myanmar	KX357996	2015	2015-2019		Leaf	1.0162e-06		0					Linear
D2V|Myanmar|KX357995|2015	D2V	Myanmar	KX357995	2015	2015-2019		Leaf	0.00484205		0					Linear
D2V|Myanmar|KX357994|2015	D2V	Myanmar	KX357994	2015	2015-2019		Leaf	0		0					Linear
D2V|Myanmar|KX357993|2015	D2V	Myanmar	KX357993	2015	2015-2019		Leaf	0.00342279		0					Linear
D2V|Myanmar|KX357992|2015	D2V	Myanmar	KX357992	2015	2015-2019		Leaf	0.00134729		0					Linear
D2V|Myanmar|KX357991|2015	D2V	Myanmar	KX357991	2015	2015-2019		Leaf	0.000680964		0					Linear
D2V|Myanmar|KX357990|2015	D2V	Myanmar	KX357990	2015	2015-2019		Leaf	1.0162e-06		0					Linear
D2V|Myanmar|KX357989|2015	D2V	Myanmar	KX357989	2015	2015-2019		Leaf	0.00624332		0					Linear
D2V|Myanmar|KX357988|2015	D2V	Myanmar	KX357988	2015	2015-2019		Leaf	0.00206345		0					Linear
D2V|Myanmar|KX357987|2015	D2V	Myanmar	KX357987	2015	2015-2019		Leaf	0.00135023		0					Linear
D2V|Myanmar|KX357986|2015	D2V	Myanmar	KX357986	2015	2015-2019		Leaf	0.00138207		0					Linear
D2V|Myanmar|KX357985|2015	D2V	Myanmar	KX357985	2015	2015-2019		Leaf	0.00136113		0					Linear
D2V|Myanmar|KX357984|2015	D2V	Myanmar	KX357984	2015	2015-2019		Leaf	0.000679724		0					Linear
D2V|Myanmar|KX357983|2015	D2V	Myanmar	KX357983	2015	2015-2019		Leaf	0.00136076		0					Linear
D2V|Myanmar|KX357982|2015	D2V	Myanmar	KX357982	2015	2015-2019		Leaf	0.000679808		0					Linear
D2V|Myanmar|KX357981|2015	D2V	Myanmar	KX357981	2015	2015-2019		Leaf	0		0					Linear
D2V|Myanmar|KX357980|2015	D2V	Myanmar	KX357980	2015	2015-2019		Leaf	0		0					Linear
D2V|Myanmar|KX357979|2015	D2V	Myanmar	KX357979	2015	2015-2019		Leaf	0		0					Linear
D2V|Myanmar|KX357978|2015	D2V	Myanmar	KX357978	2015	2015-2019		Leaf	0		0					Linear
D2V|Myanmar|KX357977|2015	D2V	Myanmar	KX357977	2015	2015-2019		Leaf	1.0162e-06		0					Linear
D2V|Myanmar|KX357976|2015	D2V	Myanmar	KX357976	2015	2015-2019		Leaf	0.000680011		0					Linear
D2V|Cambodia|KY495819|2015	D2V	Cambodia	KY495819	2015	2015-2019		Leaf	0		0					Linear
D2II|Vietnam|KY971741|2015	D2II	Vietnam	KY971741	2015	2015-2019		Leaf	0.00207862		0					Linear
D2II|Vietnam|KY971740|2015	D2II	Vietnam	KY971740	2015	2015-2019		Leaf	1.0162e-06		0					Linear
D2II|Vietnam|KY971739|2015	D2II	Vietnam	KY971739	2015	2015-2019		Leaf	0.00137127		0					Linear
D2II|Vietnam|KY971738|2015	D2II	Vietnam	KY971738	2015	2015-2019		Leaf	0.00343463		0					Linear
D2II|Vietnam|KY971737|2015	D2II	Vietnam	KY971737	2015	2015-2019		Leaf	1.0162e-06		0					Linear
D2II|Vietnam|KY971736|2015	D2II	Vietnam	KY971736	2015	2015-2019		Leaf	0.00136844		0					Linear
D2II|Vietnam|KY971735|2015	D2II	Vietnam	KY971735	2015	2015-2019		Leaf	0.00416906		0					Linear
D2II|Vietnam|KY971734|2015	D2II	Vietnam	KY971734	2015	2015-2019		Leaf	1.0162e-06		0					Linear
D2II|Vietnam|KY971733|2015	D2II	Vietnam	KY971733	2015	2015-2019		Leaf	2.0651e-06		0					Linear
D2II|Vietnam|KY971732|2015	D2II	Vietnam	KY971732	2015	2015-2019		Leaf	0.000682015		0					Linear
D2II|Vietnam|KY971731|2015	D2II	Vietnam	KY971731	2015	2015-2019		Leaf	0		0					Linear
D2II|Vietnam|KY971730|2015	D2II	Vietnam	KY971730	2015	2015-2019		Leaf	0.00344388		0					Linear
D2II|Vietnam|KY971729|2015	D2II	Vietnam	KY971729	2015	2015-2019		Leaf	0.00206287		0					Linear
D2II|Vietnam|KY971727|2015	D2II	Vietnam	KY971727	2015	2015-2019		Leaf	0.00274198		0					Linear
D2II|Vietnam|KY971726|2015	D2II	Vietnam	KY971726	2015	2015-2019		Leaf	0		0					Linear
D2II|Vietnam|KY971724|2015	D2II	Vietnam	KY971724	2015	2015-2019		Leaf	1.0162e-06		0					Linear
D2II|Vietnam|KY971723|2015	D2II	Vietnam	KY971723	2015	2015-2019		Leaf	1.0162e-06		0					Linear
D2II|Vietnam|KY971722|2015	D2II	Vietnam	KY971722	2015	2015-2019		Leaf	1.0162e-06		0					Linear
D2II|Vietnam|KY971721|2015	D2II	Vietnam	KY971721	2015	2015-2019		Leaf	0		0					Linear
D2II|Vietnam|KY971720|2015	D2II	Vietnam	KY971720	2015	2015-2019		Leaf	0.00417816		0					Linear
D2II|Thailand|MZ520906|2015	D2II	Thailand	MZ520906	2015	2015-2019		Leaf	0		0					Linear
D2II|Thailand|MW320621|2015	D2II	Thailand	MW320621	2015	2015-2019		Leaf	0.0143098		0					Linear
D2II|Thailand|MK780865|2015	D2II	Thailand	MK780865	2015	2015-2019		Leaf	1.0162e-06		0					Linear
D2II|Thailand|MK780864|2015	D2II	Thailand	MK780864	2015	2015-2019		Leaf	0		0					Linear
D2II|Thailand|MK780863|2015	D2II	Thailand	MK780863	2015	2015-2019		Leaf	1.0162e-06		0					Linear
D2II|Thailand|MK780862|2015	D2II	Thailand	MK780862	2015	2015-2019		Leaf	0		0					Linear
D2II|Thailand|MK780861|2015	D2II	Thailand	MK780861	2015	2015-2019		Leaf	2.355e-06		0					Linear
D2II|Thailand|MK780860|2015	D2II	Thailand	MK780860	2015	2015-2019		Leaf	0.000686657		0					Linear
D2II|Thailand|KT781572|2015	D2II	Thailand	KT781572	2015	2015-2019		Leaf	0		0					Linear
D2II|Singapore|MW512445|2015	D2II	Singapore	MW512445	2015	2015-2019		Leaf	0		0					Linear
D2II|Singapore|MW510986|2015	D2II	Singapore	MW510986	2015	2015-2019		Leaf	0		0					Linear
D2II|Singapore|MW510536|2015	D2II	Singapore	MW510536	2015	2015-2019		Leaf	1.0162e-06		0					Linear
D2II|Singapore|MW510534|2015	D2II	Singapore	MW510534	2015	2015-2019		Leaf	0.000682586		0					Linear
D2II|Singapore|MW510532|2015	D2II	Singapore	MW510532	2015	2015-2019		Leaf	1.0162e-06		0					Linear
D2II|Singapore|MW510530|2015	D2II	Singapore	MW510530	2015	2015-2019		Leaf	0.000682693		0					Linear
D2II|Singapore|MW510518|2015	D2II	Singapore	MW510518	2015	2015-2019		Leaf	0		0					Linear
D2II|Singapore|MW510504|2015	D2II	Singapore	MW510504	2015	2015-2019		Leaf	0.000681432		0					Linear
D2II|Singapore|MW510480|2015	D2II	Singapore	MW510480	2015	2015-2019		Leaf	0		0					Linear
D2II|Singapore|MW510471|2015	D2II	Singapore	MW510471	2015	2015-2019		Leaf	1.0162e-06		0					Linear
D2II|Singapore|MW510467|2015	D2II	Singapore	MW510467	2015	2015-2019		Leaf	0.000682548		0					Linear
D2II|Singapore|MW510463|2015	D2II	Singapore	MW510463	2015	2015-2019		Leaf	0.000683578		0					Linear
D2II|Singapore|MW510459|2015	D2II	Singapore	MW510459	2015	2015-2019		Leaf	0.000681026		0					Linear
D2II|Singapore|MW510455|2015	D2II	Singapore	MW510455	2015	2015-2019		Leaf	0		0					Linear
D2II|Singapore|MW510454|2015	D2II	Singapore	MW510454	2015	2015-2019		Leaf	0.00206318		0					Linear
D2II|Singapore|MW510446|2015	D2II	Singapore	MW510446	2015	2015-2019		Leaf	0.000681411		0					Linear
D2II|Singapore|MW510445|2015	D2II	Singapore	MW510445	2015	2015-2019		Leaf	0.00205486		0					Linear
D2II|Singapore|MW510439|2015	D2II	Singapore	MW510439	2015	2015-2019		Leaf	1.0162e-06		0					Linear
D2II|Singapore|MW510277|2015	D2II	Singapore	MW510277	2015	2015-2019		Leaf	0.000682888		0					Linear
D2II|Singapore|MW510083|2015	D2II	Singapore	MW510083	2015	2015-2019		Leaf	1.0162e-06		0					Linear
D2II|Philippines|OQ579364|2015	D2II	Philippines	OQ579364	2015	2015-2019		Leaf	2.3647e-06		0					Linear
D2II|Philippines|OQ579313|2015	D2II	Philippines	OQ579313	2015	2015-2019		Leaf	0		0					Linear
D2II|Philippines|OQ579311|2015	D2II	Philippines	OQ579311	2015	2015-2019		Leaf	0		0					Linear
D2II|Philippines|OQ579309|2015	D2II	Philippines	OQ579309	2015	2015-2019		Leaf	2.3184e-06		0					Linear
D2II|Philippines|OQ579307|2015	D2II	Philippines	OQ579307	2015	2015-2019		Leaf	1.0162e-06		0					Linear
D2II|Philippines|OQ579306|2015	D2II	Philippines	OQ579306	2015	2015-2019		Leaf	0.000681421		0					Linear
D2II|Philippines|OQ579303|2015	D2II	Philippines	OQ579303	2015	2015-2019		Leaf	0		0					Linear
D2II|Philippines|MT832058|2015	D2II	Philippines	MT832058	2015	2015-2019		Leaf	0.00136921		0					Linear
D2II|Philippines|MT832057|2015	D2II	Philippines	MT832057	2015	2015-2019		Leaf	0.00136407		0					Linear
D2II|Philippines|MH729972|2015	D2II	Philippines	MH729972	2015	2015-2019		Leaf	0.00136441		0					Linear
D2II|Philippines|LC553251|2015	D2II	Philippines	LC553251	2015	2015-2019		Leaf	0.00136445		0					Linear
D2II|Philippines|LC553249|2015	D2II	Philippines	LC553249	2015	2015-2019		Leaf	0.00274334		0					Linear
D2II|Philippines|LC553248|2015	D2II	Philippines	LC553248	2015	2015-2019		Leaf	2.2009e-06		0					Linear
D2II|Philippines|LC553247|2015	D2II	Philippines	LC553247	2015	2015-2019		Leaf	0.000681966		0					Linear
D2II|Philippines|LC553245|2015	D2II	Philippines	LC553245	2015	2015-2019		Leaf	1.0162e-06		0					Linear
D2II|Philippines|LC553244|2015	D2II	Philippines	LC553244	2015	2015-2019		Leaf	2.4003e-06		0					Linear
D2II|Philippines|LC553242|2015	D2II	Philippines	LC553242	2015	2015-2019		Leaf	1.0162e-06		0					Linear
D2II|Philippines|LC553239|2015	D2II	Philippines	LC553239	2015	2015-2019		Leaf	1.0162e-06		0					Linear
D2II|Philippines|LC553237|2015	D2II	Philippines	LC553237	2015	2015-2019		Leaf	0.000696913		0					Linear
D2II|Philippines|KU517847|2015	D2II	Philippines	KU517847	2015	2015-2019		Leaf	0.00555977		0					Linear
D2II|Laos|MN444605|2015	D2II	Laos	MN444605	2015	2015-2019		Leaf	0.000695432		0					Linear
D2II|Indonesia|OL960221|2015	D2II	Indonesia	OL960221	2015	2015-2019		Leaf	0.000681944		0					Linear
D2II|Indonesia|OL960219|2015	D2II	Indonesia	OL960219	2015	2015-2019		Leaf	0.00136542		0					Linear
D2II|Indonesia|MN982896|2015	D2II	Indonesia	MN982896	2015	2015-2019		Leaf	2.9116e-06		0					Linear
D2II|Indonesia|LC064746|2015	D2II	Indonesia	LC064746	2015	2015-2019		Leaf	0.000696595		0					Linear
D2II|Indonesia|KY709187|2015	D2II	Indonesia	KY709187	2015	2015-2019		Leaf	0		0					Linear
D2II|Indonesia|KY709185|2015	D2II	Indonesia	KY709185	2015	2015-2019		Leaf	1.0162e-06		0					Linear
D2II|Indonesia|KY709184|2015	D2II	Indonesia	KY709184	2015	2015-2019		Leaf	2.1573e-06		0					Linear
D2II|Indonesia|KY006143|2015	D2II	Indonesia	KY006143	2015	2015-2019		Leaf	0		0					Linear
D2II|Indonesia|KY006142|2015	D2II	Indonesia	KY006142	2015	2015-2019		Leaf	1.0162e-06		0					Linear
D2II|Indonesia|KY006141|2015	D2II	Indonesia	KY006141	2015	2015-2019		Leaf	1.0162e-06		0					Linear
D2II|Indonesia|KY006139|2015	D2II	Indonesia	KY006139	2015	2015-2019		Leaf	0		0					Linear
D2II|Indonesia|KU529753|2015	D2II	Indonesia	KU529753	2015	2015-2019		Leaf	1.0162e-06		0					Linear
D2II|Indonesia|KU529752|2015	D2II	Indonesia	KU529752	2015	2015-2019		Leaf	1.0162e-06		0					Linear
D2II|Indonesia|KU529751|2015	D2II	Indonesia	KU529751	2015	2015-2019		Leaf	1.0162e-06		0					Linear
D2II|Indonesia|KU529750|2015	D2II	Indonesia	KU529750	2015	2015-2019		Leaf	1.0162e-06		0					Linear
D2II|Indonesia|KU529748|2015	D2II	Indonesia	KU529748	2015	2015-2019		Leaf	1.0162e-06		0					Linear
D2II|Indonesia|KU529745|2015	D2II	Indonesia	KU529745	2015	2015-2019		Leaf	1.0162e-06		0					Linear
D2II|Indonesia|KU529744|2015	D2II	Indonesia	KU529744	2015	2015-2019		Leaf	1.0162e-06		0					Linear
D2II|Indonesia|KU529743|2015	D2II	Indonesia	KU529743	2015	2015-2019		Leaf	0.000683045		0					Linear
D2II|Indonesia|KU509308|2015	D2II	Indonesia	KU509308	2015	2015-2019		Leaf	0.00412553		0					Linear
D2II|India|MT182730|2015	D2II	India	MT182730	2015	2015-2019		Leaf	2.1591e-06		0					Linear
D2II|India|MH822954|2015	D2II	India	MH822954	2015	2015-2019		Leaf	0.0020636		0					Linear
D2II|India|MH209621|2015	D2II	India	MH209621	2015	2015-2019		Leaf	0.00840914		0					Linear
D2II|India|MH209619|2015	D2II	India	MH209619	2015	2015-2019		Leaf	0.00245068		0					Linear
D2II|India|MH209618|2015	D2II	India	MH209618	2015	2015-2019		Leaf	1.0162e-06		0					Linear
D2II|India|MH209617|2015	D2II	India	MH209617	2015	2015-2019		Leaf	0.000684113		0					Linear
D2II|India|MH209615|2015	D2II	India	MH209615	2015	2015-2019		Leaf	0.0113122		0					Linear
D2II|India|MH209612|2015	D2II	India	MH209612	2015	2015-2019		Leaf	1.0162e-06		0					Linear
D2II|India|MH209611|2015	D2II	India	MH209611	2015	2015-2019		Leaf	0.000666098		0					Linear
D2II|India|MH209607|2015	D2II	India	MH209607	2015	2015-2019		Leaf	0.00835176		0					Linear
D2II|India|MH209604|2015	D2II	India	MH209604	2015	2015-2019		Leaf	0		0					Linear
D2II|India|MH209603|2015	D2II	India	MH209603	2015	2015-2019		Leaf	0.0020627		0					Linear
D2II|India|MH209601|2015	D2II	India	MH209601	2015	2015-2019		Leaf	0.000682639		0					Linear
D2II|India|KX061431|2015	D2II	India	KX061431	2015	2015-2019		Leaf	0.000683844		0					Linear
D2II|India|KX061430|2015	D2II	India	KX061430	2015	2015-2019		Leaf	0		0					Linear
D2II|India|KX061428|2015	D2II	India	KX061428	2015	2015-2019		Leaf	0.00204908		0					Linear
D2II|India|KX061425|2015	D2II	India	KX061425	2015	2015-2019		Leaf	1.0162e-06		0					Linear
D2II|India|KX061423|2015	D2II	India	KX061423	2015	2015-2019		Leaf	0.0027444		0					Linear
D2II|India|KX061419|2015	D2II	India	KX061419	2015	2015-2019		Leaf	2.4525e-06		0					Linear
D2II|India|KU509306|2015	D2II	India	KU509306	2015	2015-2019		Leaf	0.00273834		0					Linear
D2V|Thailand|MK780879|2016	D2V	Thailand	MK780879	2016	2015-2019		Leaf	2.9604e-06		0					Linear
D2V|Thailand|MK780878|2016	D2V	Thailand	MK780878	2016	2015-2019		Leaf	0.00138278		0					Linear
D2V|Thailand|MK780877|2016	D2V	Thailand	MK780877	2016	2015-2019		Leaf	2.04e-06		0					Linear
D2V|Thailand|MK780876|2016	D2V	Thailand	MK780876	2016	2015-2019		Leaf	0.00343074		0					Linear
D2V|Thailand|MK780874|2016	D2V	Thailand	MK780874	2016	2015-2019		Leaf	0.000682748		0					Linear
D2V|Thailand|LC410186|2016	D2V	Thailand	LC410186	2016	2015-2019		Leaf	0.00355075		0					Linear
D2V|Thailand|LC410185|2016	D2V	Thailand	LC410185	2016	2015-2019		Leaf	1.0162e-06		0					Linear
D2V|Thailand|LC410184|2016	D2V	Thailand	LC410184	2016	2015-2019		Leaf	0.0013585		0					Linear
D2II|Thailand|MZ520931|2016	D2II	Thailand	MZ520931	2016	2015-2019		Leaf	0.00136958		0					Linear
D2II|Thailand|MK780869|2016	D2II	Thailand	MK780869	2016	2015-2019		Leaf	1.0162e-06		0					Linear
D2II|Thailand|MK780868|2016	D2II	Thailand	MK780868	2016	2015-2019		Leaf	1.0162e-06		0					Linear
D2II|Thailand|MK780867|2016	D2II	Thailand	MK780867	2016	2015-2019		Leaf	0.00136331		0					Linear
D2II|Thailand|MK780866|2016	D2II	Thailand	MK780866	2016	2015-2019		Leaf	0.00136742		0					Linear
D2II|Thailand|LC410190|2016	D2II	Thailand	LC410190	2016	2015-2019		Leaf	1.0162e-06		0					Linear
D2II|Thailand|LC410189|2016	D2II	Thailand	LC410189	2016	2015-2019		Leaf	0.00554202		0					Linear
D2II|Thailand|KY495805|2016	D2II	Thailand	KY495805	2016	2015-2019		Leaf	0.00414694		0					Linear
D2II|SriLanka|MK579859|2016	D2II	SriLanka	MK579859	2016	2015-2019		Leaf	0.000682746		0					Linear
D2II|SriLanka|MK579858|2016	D2II	SriLanka	MK579858	2016	2015-2019		Leaf	0.00136705		0					Linear
D2II|SriLanka|MK579857|2016	D2II	SriLanka	MK579857	2016	2015-2019		Leaf	1.0162e-06		0					Linear
D2II|SriLanka|KY495803|2016	D2II	SriLanka	KY495803	2016	2015-2019		Leaf	0		0					Linear
D2II|Singapore|MW512466|2016	D2II	Singapore	MW512466	2016	2015-2019		Leaf	2.3896e-06		0					Linear
D2II|Singapore|MW512462|2016	D2II	Singapore	MW512462	2016	2015-2019		Leaf	1.0162e-06		0					Linear
D2II|Singapore|MW512461|2016	D2II	Singapore	MW512461	2016	2015-2019		Leaf	0.000677789		0					Linear
D2II|Singapore|MW512455|2016	D2II	Singapore	MW512455	2016	2015-2019		Leaf	1.0162e-06		0					Linear
D2II|Singapore|MW510713|2016	D2II	Singapore	MW510713	2016	2015-2019		Leaf	0		0					Linear
D2II|Singapore|MW510656|2016	D2II	Singapore	MW510656	2016	2015-2019		Leaf	0.00136407		0					Linear
D2II|Singapore|MW510648|2016	D2II	Singapore	MW510648	2016	2015-2019		Leaf	0.000682754		0					Linear
D2II|Singapore|MW510638|2016	D2II	Singapore	MW510638	2016	2015-2019		Leaf	0.00136463		0					Linear
D2II|Singapore|MW510630|2016	D2II	Singapore	MW510630	2016	2015-2019		Leaf	0.00137952		0					Linear
D2II|Singapore|MW510601|2016	D2II	Singapore	MW510601	2016	2015-2019		Leaf	0.0249145		0					Linear
D2II|Singapore|MW510598|2016	D2II	Singapore	MW510598	2016	2015-2019		Leaf	0.000678916		0					Linear
D2II|Singapore|MW510563|2016	D2II	Singapore	MW510563	2016	2015-2019		Leaf	0		0					Linear
D2II|Singapore|MW510561|2016	D2II	Singapore	MW510561	2016	2015-2019		Leaf	0		0					Linear
D2II|Singapore|MW510555|2016	D2II	Singapore	MW510555	2016	2015-2019		Leaf	2.1609e-06		0					Linear
D2II|Singapore|MW510281|2016	D2II	Singapore	MW510281	2016	2015-2019		Leaf	0.000698916		0					Linear
D2II|Singapore|MW510123|2016	D2II	Singapore	MW510123	2016	2015-2019		Leaf	0.00482286		0					Linear
D2II|Singapore|MW510104|2016	D2II	Singapore	MW510104	2016	2015-2019		Leaf	0.00415043		0					Linear
D2II|Singapore|MT252650|2016	D2II	Singapore	MT252650	2016	2015-2019		Leaf	0.00346041		0					Linear
D2II|Singapore|MH428206|2016	D2II	Singapore	MH428206	2016	2015-2019		Leaf	0.0047875		0					Linear
D2II|Philippines|OQ579354|2016	D2II	Philippines	OQ579354	2016	2015-2019		Leaf	2.1846e-06		0					Linear
D2II|Philippines|OQ579353|2016	D2II	Philippines	OQ579353	2016	2015-2019		Leaf	0.00272136		0					Linear
D2II|Philippines|OQ579352|2016	D2II	Philippines	OQ579352	2016	2015-2019		Leaf	1.0162e-06		0					Linear
D2II|Philippines|OQ579350|2016	D2II	Philippines	OQ579350	2016	2015-2019		Leaf	0.000678439		0					Linear
D2II|Philippines|OQ579349|2016	D2II	Philippines	OQ579349	2016	2015-2019		Leaf	1.0162e-06		0					Linear
D2II|Philippines|OQ579348|2016	D2II	Philippines	OQ579348	2016	2015-2019		Leaf	1.0162e-06		0					Linear
D2II|Philippines|OQ579346|2016	D2II	Philippines	OQ579346	2016	2015-2019		Leaf	0.000681929		0					Linear
D2II|Philippines|OQ579345|2016	D2II	Philippines	OQ579345	2016	2015-2019		Leaf	0.0041409		0					Linear
D2II|Philippines|OQ579343|2016	D2II	Philippines	OQ579343	2016	2015-2019		Leaf	1.0162e-06		0					Linear
D2II|Philippines|OQ579342|2016	D2II	Philippines	OQ579342	2016	2015-2019		Leaf	0.000680943		0					Linear
D2II|Philippines|OQ579340|2016	D2II	Philippines	OQ579340	2016	2015-2019		Leaf	2.8843e-06		0					Linear
D2II|Philippines|OQ579338|2016	D2II	Philippines	OQ579338	2016	2015-2019		Leaf	0.00348712		0					Linear
D2II|Philippines|OQ579337|2016	D2II	Philippines	OQ579337	2016	2015-2019		Leaf	0.00344034		0					Linear
D2II|Philippines|OQ579327|2016	D2II	Philippines	OQ579327	2016	2015-2019		Leaf	0.00068361		0					Linear
D2II|Philippines|OQ579323|2016	D2II	Philippines	OQ579323	2016	2015-2019		Leaf	0.00068388		0					Linear
D2II|Philippines|OQ579320|2016	D2II	Philippines	OQ579320	2016	2015-2019		Leaf	0.00413344		0					Linear
D2II|Philippines|OQ579319|2016	D2II	Philippines	OQ579319	2016	2015-2019		Leaf	0.00343418		0					Linear
D2II|Philippines|OQ579314|2016	D2II	Philippines	OQ579314	2016	2015-2019		Leaf	0.00136652		0					Linear
D2II|Philippines|OQ579301|2016	D2II	Philippines	OQ579301	2016	2015-2019		Leaf	0		0					Linear
D2II|Philippines|OQ579297|2016	D2II	Philippines	OQ579297	2016	2015-2019		Leaf	0.00136908		0					Linear
D2II|Myanmar|MW332627|2016	D2II	Myanmar	MW332627	2016	2015-2019		Leaf	0.000683989		0					Linear
D2II|Maldives|MN982890|2016	D2II	Maldives	MN982890	2016	2015-2019		Leaf	0.00206276		0					Linear
D2II|Malaysia|MN982892|2016	D2II	Malaysia	MN982892	2016	2015-2019		Leaf	1.0162e-06		0					Linear
D2II|Laos|MN444608|2016	D2II	Laos	MN444608	2016	2015-2019		Leaf	0.000683804		0					Linear
D2II|Laos|MN444607|2016	D2II	Laos	MN444607	2016	2015-2019		Leaf	0.000683904		0					Linear
D2II|Laos|MN444606|2016	D2II	Laos	MN444606	2016	2015-2019		Leaf	1.0162e-06		0					Linear
D2II|Indonesia|OL960218|2016	D2II	Indonesia	OL960218	2016	2015-2019		Leaf	1.0162e-06		0					Linear
D2II|Indonesia|OL960216|2016	D2II	Indonesia	OL960216	2016	2015-2019		Leaf	0.00207118		0					Linear
D2II|Indonesia|OL960215|2016	D2II	Indonesia	OL960215	2016	2015-2019		Leaf	0.000669434		0					Linear
D2II|Indonesia|OL960214|2016	D2II	Indonesia	OL960214	2016	2015-2019		Leaf	0.00511644		0					Linear
D2II|Indonesia|OL960213|2016	D2II	Indonesia	OL960213	2016	2015-2019		Leaf	0.0048629		0					Linear
D2II|Indonesia|OL960212|2016	D2II	Indonesia	OL960212	2016	2015-2019		Leaf	0.00697514		0					Linear
D2II|Indonesia|OL960211|2016	D2II	Indonesia	OL960211	2016	2015-2019		Leaf	0.0027796		0					Linear
D2II|Indonesia|OK180527|2016	D2II	Indonesia	OK180527	2016	2015-2019		Leaf	0.0006845		0					Linear
D2II|Indonesia|MK629473|2016	D2II	Indonesia	MK629473	2016	2015-2019		Leaf	0.00551883		0					Linear
D2II|Indonesia|MK411559|2016	D2II	Indonesia	MK411559	2016	2015-2019		Leaf	0.00482507		0					Linear
D2II|Indonesia|MK411558|2016	D2II	Indonesia	MK411558	2016	2015-2019		Leaf	1.0162e-06		0					Linear
D2II|Indonesia|MH178415|2016	D2II	Indonesia	MH178415	2016	2015-2019		Leaf	0.00344049		0					Linear
D2II|Indonesia|MH178413|2016	D2II	Indonesia	MH178413	2016	2015-2019		Leaf	2.6062e-06		0					Linear
D2II|Indonesia|MH173163|2016	D2II	Indonesia	MH173163	2016	2015-2019		Leaf	0.00136666		0					Linear
D2II|Indonesia|MH173162|2016	D2II	Indonesia	MH173162	2016	2015-2019		Leaf	0.00836419		0					Linear
D2II|Indonesia|MH036393|2016	D2II	Indonesia	MH036393	2016	2015-2019		Leaf	0.00597839		0					Linear
D2II|Indonesia|MH036391|2016	D2II	Indonesia	MH036391	2016	2015-2019		Leaf	0.000697311		0					Linear
D2II|Indonesia|MH036389|2016	D2II	Indonesia	MH036389	2016	2015-2019		Leaf	0.00208775		0					Linear
D2II|Indonesia|MH036388|2016	D2II	Indonesia	MH036388	2016	2015-2019		Leaf	0.00204726		0					Linear
D2II|Indonesia|KY495806|2016	D2II	Indonesia	KY495806	2016	2015-2019		Leaf	0.00137899		0					Linear
D2II|India|MW191698|2016	D2II	India	MW191698	2016	2015-2019		Leaf	0.00343081		0					Linear
D2II|India|MT182729|2016	D2II	India	MT182729	2016	2015-2019		Leaf	3.0045e-06		0					Linear
D2II|India|MT182728|2016	D2II	India	MT182728	2016	2015-2019		Leaf	0.00221601		0					Linear
D2II|India|MK858110|2016	D2II	India	MK858110	2016	2015-2019		Leaf	0.00244936		0					Linear
D2II|India|MK858108|2016	D2II	India	MK858108	2016	2015-2019		Leaf	0.000684158		0					Linear
D2II|India|MK858107|2016	D2II	India	MK858107	2016	2015-2019		Leaf	0.00274711		0					Linear
D2II|India|MK858106|2016	D2II	India	MK858106	2016	2015-2019		Leaf	0.000793049		0					Linear
D2II|India|MK858105|2016	D2II	India	MK858105	2016	2015-2019		Leaf	1.0162e-06		0					Linear
D2II|India|MK858104|2016	D2II	India	MK858104	2016	2015-2019		Leaf	0.000966249		0					Linear
D2II|India|MK858103|2016	D2II	India	MK858103	2016	2015-2019		Leaf	0.00135816		0					Linear
D2II|India|MK858101|2016	D2II	India	MK858101	2016	2015-2019		Leaf	1.0162e-06		0					Linear
D2II|India|MH209598|2016	D2II	India	MH209598	2016	2015-2019		Leaf	0.0112179		0					Linear
D2II|India|MH209594|2016	D2II	India	MH209594	2016	2015-2019		Leaf	2.0697e-06		0					Linear
D2II|India|MG721058|2016	D2II	India	MG721058	2016	2015-2019		Leaf	0.000678762		0					Linear
D2II|India|MG721054|2016	D2II	India	MG721054	2016	2015-2019		Leaf	2.4831e-06		0					Linear
D2II|India|MG271949|2016	D2II	India	MG271949	2016	2015-2019		Leaf	0.000683361		0					Linear
D2II|India|MG271947|2016	D2II	India	MG271947	2016	2015-2019		Leaf	0.00136818		0					Linear
D2II|India|MG271944|2016	D2II	India	MG271944	2016	2015-2019		Leaf	0.00275859		0					Linear
D2II|India|MG271942|2016	D2II	India	MG271942	2016	2015-2019		Leaf	0.00207548		0					Linear
D2II|Cambodia|MN982894|2016	D2II	Cambodia	MN982894	2016	2015-2019		Leaf	0.00699773		0					Linear
D2II|Bhutan|MK651230|2016	D2II	Bhutan	MK651230	2016	2015-2019		Leaf	2.5882e-06		0					Linear
D2II|Bhutan|MK651229|2016	D2II	Bhutan	MK651229	2016	2015-2019		Leaf	2.5531e-06		0					Linear
D2II|Bhutan|MK651228|2016	D2II	Bhutan	MK651228	2016	2015-2019		Leaf	0.00419052		0					Linear
D2II|Bhutan|MK651227|2016	D2II	Bhutan	MK651227	2016	2015-2019		Leaf	0.00136403		0					Linear
D2II|Bhutan|MK651226|2016	D2II	Bhutan	MK651226	2016	2015-2019		Leaf	2.3919e-06		0					Linear
D2V|Vietnam|OQ426907|2017	D2V	Vietnam	OQ426907	2017	2015-2019		Leaf	0.00068107		0					Linear
D2V|Vietnam|OQ028229|2017	D2V	Vietnam	OQ028229	2017	2015-2019		Leaf	0.00277809		0					Linear
D2V|Vietnam|OQ028205|2017	D2V	Vietnam	OQ028205	2017	2015-2019		Leaf	0.000681153		0					Linear
D2V|Thailand|LC410188|2017	D2V	Thailand	LC410188	2017	2015-2019		Leaf	1.0162e-06		0					Linear
D2V|Thailand|LC410187|2017	D2V	Thailand	LC410187	2017	2015-2019		Leaf	0.000681875		0					Linear
D2V|Laos|MN444620|2017	D2V	Laos	MN444620	2017	2015-2019		Leaf	1.0162e-06		0					Linear
D2V|Laos|MN444611|2017	D2V	Laos	MN444611	2017	2015-2019		Leaf	1.0162e-06		0					Linear
D2II|Thailand|LC410191|2017	D2II	Thailand	LC410191	2017	2015-2019		Leaf	1.0162e-06		0					Linear
D2II|SriLanka|OR393874|2017	D2II	SriLanka	OR393874	2017	2015-2019		Leaf	1.0162e-06		0					Linear
D2II|SriLanka|MZ520913|2017	D2II	SriLanka	MZ520913	2017	2015-2019		Leaf	0		0					Linear
D2II|SriLanka|MT006167|2017	D2II	SriLanka	MT006167	2017	2015-2019		Leaf	2.4513e-06		0					Linear
D2II|SriLanka|MN982891|2017	D2II	SriLanka	MN982891	2017	2015-2019		Leaf	0.00236262		0					Linear
D2II|SriLanka|MN602605|2017	D2II	SriLanka	MN602605	2017	2015-2019		Leaf	0.00722767		0					Linear
D2II|SriLanka|MN577548|2017	D2II	SriLanka	MN577548	2017	2015-2019		Leaf	1.0162e-06		0					Linear
D2II|SriLanka|MN083237|2017	D2II	SriLanka	MN083237	2017	2015-2019		Leaf	1.0162e-06		0					Linear
D2II|SriLanka|MN083234|2017	D2II	SriLanka	MN083234	2017	2015-2019		Leaf	0.00490744		0					Linear
D2II|SriLanka|MN083228|2017	D2II	SriLanka	MN083228	2017	2015-2019		Leaf	0.00276462		0					Linear
D2II|SriLanka|MN083226|2017	D2II	SriLanka	MN083226	2017	2015-2019		Leaf	2.2245e-06		0					Linear
D2II|SriLanka|MN083224|2017	D2II	SriLanka	MN083224	2017	2015-2019		Leaf	0.00697419		0					Linear
D2II|SriLanka|MN083222|2017	D2II	SriLanka	MN083222	2017	2015-2019		Leaf	0.0169046		0					Linear
D2II|SriLanka|MN083219|2017	D2II	SriLanka	MN083219	2017	2015-2019		Leaf	0.001361		0					Linear
D2II|SriLanka|MN083218|2017	D2II	SriLanka	MN083218	2017	2015-2019		Leaf	0.00482928		0					Linear
D2II|SriLanka|MN083215|2017	D2II	SriLanka	MN083215	2017	2015-2019		Leaf	0.00136251		0					Linear
D2II|SriLanka|MN083214|2017	D2II	SriLanka	MN083214	2017	2015-2019		Leaf	0.00621953		0					Linear
D2II|SriLanka|MN083213|2017	D2II	SriLanka	MN083213	2017	2015-2019		Leaf	0.00485061		0					Linear
D2II|SriLanka|MK579860|2017	D2II	SriLanka	MK579860	2017	2015-2019		Leaf	0.00136009		0					Linear
D2II|SriLanka|LC312196|2017	D2II	SriLanka	LC312196	2017	2015-2019		Leaf	0.00136805		0					Linear
D2II|Singapore|OP410991|2017	D2II	Singapore	OP410991	2017	2015-2019		Leaf	0.00136613		0					Linear
D2II|Singapore|MW512478|2017	D2II	Singapore	MW512478	2017	2015-2019		Leaf	0.0105373		0					Linear
D2II|Singapore|MW512476|2017	D2II	Singapore	MW512476	2017	2015-2019		Leaf	0.00555461		0					Linear
D2II|Singapore|MW512474|2017	D2II	Singapore	MW512474	2017	2015-2019		Leaf	0		0					Linear
D2II|Singapore|MW512472|2017	D2II	Singapore	MW512472	2017	2015-2019		Leaf	0.00836579		0					Linear
D2II|Singapore|MW512471|2017	D2II	Singapore	MW512471	2017	2015-2019		Leaf	2.5795e-06		0					Linear
D2II|Singapore|MW512470|2017	D2II	Singapore	MW512470	2017	2015-2019		Leaf	0.000684817		0					Linear
D2II|Singapore|MW512469|2017	D2II	Singapore	MW512469	2017	2015-2019		Leaf	0.00419791		0					Linear
D2II|Singapore|MW512468|2017	D2II	Singapore	MW512468	2017	2015-2019		Leaf	0.0027373		0					Linear
D2II|Singapore|MW510717|2017	D2II	Singapore	MW510717	2017	2015-2019		Leaf	1.0162e-06		0					Linear
D2II|Singapore|MW510715|2017	D2II	Singapore	MW510715	2017	2015-2019		Leaf	1.0162e-06		0					Linear
D2II|Singapore|MW510714|2017	D2II	Singapore	MW510714	2017	2015-2019		Leaf	0.00206773		0					Linear
D2II|Singapore|MT252659|2017	D2II	Singapore	MT252659	2017	2015-2019		Leaf	1.0162e-06		0					Linear
D2II|Singapore|MT252658|2017	D2II	Singapore	MT252658	2017	2015-2019		Leaf	0.00136732		0					Linear
D2II|Singapore|MT252656|2017	D2II	Singapore	MT252656	2017	2015-2019		Leaf	1.0162e-06		0					Linear
D2II|Singapore|MT252655|2017	D2II	Singapore	MT252655	2017	2015-2019		Leaf	0.0013671		0					Linear
D2II|Singapore|MT252654|2017	D2II	Singapore	MT252654	2017	2015-2019		Leaf	0.00274249		0					Linear
D2II|Singapore|MT252653|2017	D2II	Singapore	MT252653	2017	2015-2019		Leaf	2.2764e-06		0					Linear
D2II|Singapore|MT252652|2017	D2II	Singapore	MT252652	2017	2015-2019		Leaf	0.00343363		0					Linear
D2II|Singapore|MT252651|2017	D2II	Singapore	MT252651	2017	2015-2019		Leaf	0.000680931		0					Linear
D2II|Philippines|OQ579363|2017	D2II	Philippines	OQ579363	2017	2015-2019		Leaf	2.7597e-06		0					Linear
D2II|Philippines|OQ579362|2017	D2II	Philippines	OQ579362	2017	2015-2019		Leaf	1.0162e-06		0					Linear
D2II|Philippines|OQ579361|2017	D2II	Philippines	OQ579361	2017	2015-2019		Leaf	0.00871692		0					Linear
D2II|Philippines|OQ579360|2017	D2II	Philippines	OQ579360	2017	2015-2019		Leaf	0.00870157		0					Linear
D2II|Philippines|OQ579359|2017	D2II	Philippines	OQ579359	2017	2015-2019		Leaf	0.00344641		0					Linear
D2II|Philippines|OQ579358|2017	D2II	Philippines	OQ579358	2017	2015-2019		Leaf	0.0041289		0					Linear
D2II|Philippines|OQ579357|2017	D2II	Philippines	OQ579357	2017	2015-2019		Leaf	2.8746e-06		0					Linear
D2II|Philippines|OQ579356|2017	D2II	Philippines	OQ579356	2017	2015-2019		Leaf	0.00207121		0					Linear
D2II|Philippines|OQ579355|2017	D2II	Philippines	OQ579355	2017	2015-2019		Leaf	0.00274687		0					Linear
D2II|Nepal|MW730839|2017	D2II	Nepal	MW730839	2017	2015-2019		Leaf	0.00136389		0					Linear
D2II|Nepal|MW730838|2017	D2II	Nepal	MW730838	2017	2015-2019		Leaf	2.8372e-06		0					Linear
D2II|Nepal|MW730837|2017	D2II	Nepal	MW730837	2017	2015-2019		Leaf	0.00690181		0					Linear
D2II|Nepal|MW730836|2017	D2II	Nepal	MW730836	2017	2015-2019		Leaf	1.0162e-06		0					Linear
D2II|Nepal|MW730835|2017	D2II	Nepal	MW730835	2017	2015-2019		Leaf	0.0027355		0					Linear
D2II|Nepal|MW730834|2017	D2II	Nepal	MW730834	2017	2015-2019		Leaf	0.000690176		0					Linear
D2II|Nepal|MW730833|2017	D2II	Nepal	MW730833	2017	2015-2019		Leaf	0.00343089		0					Linear
D2II|Nepal|MW730832|2017	D2II	Nepal	MW730832	2017	2015-2019		Leaf	0		0					Linear
D2II|Nepal|MW730831|2017	D2II	Nepal	MW730831	2017	2015-2019		Leaf	0		0					Linear
D2II|Nepal|MW730830|2017	D2II	Nepal	MW730830	2017	2015-2019		Leaf	1.0162e-06		0					Linear
D2II|Nepal|MW730829|2017	D2II	Nepal	MW730829	2017	2015-2019		Leaf	0.000612772		0					Linear
D2II|Nepal|MW730828|2017	D2II	Nepal	MW730828	2017	2015-2019		Leaf	0.000679402		0					Linear
D2II|Nepal|MW730827|2017	D2II	Nepal	MW730827	2017	2015-2019		Leaf	0		0					Linear
D2II|Nepal|MW730826|2017	D2II	Nepal	MW730826	2017	2015-2019		Leaf	0.00415824		0					Linear
D2II|Nepal|MW730825|2017	D2II	Nepal	MW730825	2017	2015-2019		Leaf	0.00412465		0					Linear
D2II|Nepal|MW730824|2017	D2II	Nepal	MW730824	2017	2015-2019		Leaf	0.00285482		0					Linear
D2II|Nepal|MW730823|2017	D2II	Nepal	MW730823	2017	2015-2019		Leaf	0.00137129		0					Linear
D2II|Nepal|MW730822|2017	D2II	Nepal	MW730822	2017	2015-2019		Leaf	0.00277786		0					Linear
D2II|Nepal|MW730821|2017	D2II	Nepal	MW730821	2017	2015-2019		Leaf	0		0					Linear
D2II|Nepal|MW730820|2017	D2II	Nepal	MW730820	2017	2015-2019		Leaf	0.0054987		0					Linear
D2II|Nepal|MW730819|2017	D2II	Nepal	MW730819	2017	2015-2019		Leaf	0.00553658		0					Linear
D2II|Nepal|MW730818|2017	D2II	Nepal	MW730818	2017	2015-2019		Leaf	0.00840456		0					Linear
D2II|Nepal|MW730817|2017	D2II	Nepal	MW730817	2017	2015-2019		Leaf	0.00136186		0					Linear
D2II|Nepal|MW730816|2017	D2II	Nepal	MW730816	2017	2015-2019		Leaf	0.000680042		0					Linear
D2II|Nepal|MW730815|2017	D2II	Nepal	MW730815	2017	2015-2019		Leaf	0.000680082		0					Linear
D2II|Nepal|MW730814|2017	D2II	Nepal	MW730814	2017	2015-2019		Leaf	0		0					Linear
D2II|Malaysia|MN982893|2017	D2II	Malaysia	MN982893	2017	2015-2019		Leaf	0		0					Linear
D2II|Laos|OQ652971|2017	D2II	Laos	OQ652971	2017	2015-2019		Leaf	1.0162e-06		0					Linear
D2II|Laos|MN444622|2017	D2II	Laos	MN444622	2017	2015-2019		Leaf	0.00412182		0					Linear
D2II|Laos|MN444618|2017	D2II	Laos	MN444618	2017	2015-2019		Leaf	0.000937481		0					Linear
D2II|Laos|MN444612|2017	D2II	Laos	MN444612	2017	2015-2019		Leaf	0.00203485		0					Linear
D2II|Laos|MN444610|2017	D2II	Laos	MN444610	2017	2015-2019		Leaf	1.0162e-06		0					Linear
D2II|Laos|MN444609|2017	D2II	Laos	MN444609	2017	2015-2019		Leaf	1.0162e-06		0					Linear
D2II|Indonesia|MT122196|2017	D2II	Indonesia	MT122196	2017	2015-2019		Leaf	1.0162e-06		0					Linear
D2II|Indonesia|MT122195|2017	D2II	Indonesia	MT122195	2017	2015-2019		Leaf	1.0162e-06		0					Linear
D2II|Indonesia|MT122194|2017	D2II	Indonesia	MT122194	2017	2015-2019		Leaf	1.0162e-06		0					Linear
D2II|Indonesia|MT122193|2017	D2II	Indonesia	MT122193	2017	2015-2019		Leaf	0		0					Linear
D2II|Indonesia|MT122192|2017	D2II	Indonesia	MT122192	2017	2015-2019		Leaf	1.0162e-06		0					Linear
D2II|Indonesia|MT122191|2017	D2II	Indonesia	MT122191	2017	2015-2019		Leaf	0.00413055		0					Linear
D2II|India|MW426194|2017	D2II	India	MW426194	2017	2015-2019		Leaf	0.00345274		0					Linear
D2II|India|MW426187|2017	D2II	India	MW426187	2017	2015-2019		Leaf	0.000681105		0					Linear
D2II|India|MN244920|2017	D2II	India	MN244920	2017	2015-2019		Leaf	0.00273108		0					Linear
D2II|India|MN244918|2017	D2II	India	MN244918	2017	2015-2019		Leaf	0.00410816		0					Linear
D2II|India|MN244917|2017	D2II	India	MN244917	2017	2015-2019		Leaf	2.6448e-06		0					Linear
D2II|India|MK858115|2017	D2II	India	MK858115	2017	2015-2019		Leaf	1.0162e-06		0					Linear
D2II|India|MK858114|2017	D2II	India	MK858114	2017	2015-2019		Leaf	0.00218736		0					Linear
D2II|India|MH594927|2017	D2II	India	MH594927	2017	2015-2019		Leaf	0		0					Linear
D2II|India|MH594925|2017	D2II	India	MH594925	2017	2015-2019		Leaf	1.0162e-06		0					Linear
D2II|India|MH594919|2017	D2II	India	MH594919	2017	2015-2019		Leaf	0.00481951		0					Linear
D2II|India|MH594918|2017	D2II	India	MH594918	2017	2015-2019		Leaf	0.00308129		0					Linear
D2II|Bangladesh|LC436675|2017	D2II	Bangladesh	LC436675	2017	2015-2019		Leaf	1.0162e-06		0					Linear
D2II|Bangladesh|LC436674|2017	D2II	Bangladesh	LC436674	2017	2015-2019		Leaf	0.00275876		0					Linear
D2II|Bangladesh|LC436673|2017	D2II	Bangladesh	LC436673	2017	2015-2019		Leaf	1.0162e-06		0					Linear
D2II|Bangladesh|LC436672|2017	D2II	Bangladesh	LC436672	2017	2015-2019		Leaf	0		0					Linear
D2II|Bangladesh|LC436671|2017	D2II	Bangladesh	LC436671	2017	2015-2019		Leaf	0.00273895		0					Linear
D2II|Bangladesh|LC436670|2017	D2II	Bangladesh	LC436670	2017	2015-2019		Leaf	0.00341785		0					Linear
D2II|Bangladesh|LC436669|2017	D2II	Bangladesh	LC436669	2017	2015-2019		Leaf	1.0162e-06		0					Linear
D2II|Bangladesh|LC436659|2017	D2II	Bangladesh	LC436659	2017	2015-2019		Leaf	1.0162e-06		0					Linear
D2II|Bangladesh|LC436658|2017	D2II	Bangladesh	LC436658	2017	2015-2019		Leaf	0.000679286		0					Linear
D2II|Bangladesh|LC436657|2017	D2II	Bangladesh	LC436657	2017	2015-2019		Leaf	0.000679392		0					Linear
D2II|Bangladesh|LC436656|2017	D2II	Bangladesh	LC436656	2017	2015-2019		Leaf	0.00342082		0					Linear
D2II|Bangladesh|LC436655|2017	D2II	Bangladesh	LC436655	2017	2015-2019		Leaf	0.000681707		0					Linear
D2II|Bangladesh|LC436654|2017	D2II	Bangladesh	LC436654	2017	2015-2019		Leaf	1.0162e-06		0					Linear
D2II|Bangladesh|LC436653|2017	D2II	Bangladesh	LC436653	2017	2015-2019		Leaf	0.000682925		0					Linear
D2II|Bangladesh|LC436652|2017	D2II	Bangladesh	LC436652	2017	2015-2019		Leaf	0.00135872		0					Linear
D2II|Bangladesh|LC436651|2017	D2II	Bangladesh	LC436651	2017	2015-2019		Leaf	0.00068137		0					Linear
D2II|Bangladesh|LC436650|2017	D2II	Bangladesh	LC436650	2017	2015-2019		Leaf	0.00136654		0					Linear
D2II|Bangladesh|LC436649|2017	D2II	Bangladesh	LC436649	2017	2015-2019		Leaf	0.00205013		0					Linear
D2II|Bangladesh|LC436648|2017	D2II	Bangladesh	LC436648	2017	2015-2019		Leaf	0.00205685		0					Linear
D2II|Bangladesh|LC436647|2017	D2II	Bangladesh	LC436647	2017	2015-2019		Leaf	2.3058e-06		0					Linear
D2II|Bangladesh|LC436646|2017	D2II	Bangladesh	LC436646	2017	2015-2019		Leaf	2.6913e-06		0					Linear
D2II|Bangladesh|LC436645|2017	D2II	Bangladesh	LC436645	2017	2015-2019		Leaf	0.00416441		0					Linear
D2II|Bangladesh|LC436644|2017	D2II	Bangladesh	LC436644	2017	2015-2019		Leaf	1.0162e-06		0					Linear
D2II|Bangladesh|LC436643|2017	D2II	Bangladesh	LC436643	2017	2015-2019		Leaf	0.00488453		0					Linear
D2II|Bangladesh|LC436642|2017	D2II	Bangladesh	LC436642	2017	2015-2019		Leaf	0.00484929		0					Linear
D2II|Bangladesh|LC436641|2017	D2II	Bangladesh	LC436641	2017	2015-2019		Leaf	0.00205299		0					Linear
D2II|Bangladesh|LC436640|2017	D2II	Bangladesh	LC436640	2017	2015-2019		Leaf	2.1576e-06		0					Linear
D2II|Bangladesh|LC436639|2017	D2II	Bangladesh	LC436639	2017	2015-2019		Leaf	1.0162e-06		0					Linear
D2II|Bangladesh|LC436638|2017	D2II	Bangladesh	LC436638	2017	2015-2019		Leaf	0.00280891		0					Linear
D2II|Bangladesh|LC436637|2017	D2II	Bangladesh	LC436637	2017	2015-2019		Leaf	0.0063124		0					Linear
D2II|Bangladesh|LC436636|2017	D2II	Bangladesh	LC436636	2017	2015-2019		Leaf	0.00068206		0					Linear
D2II|Bangladesh|LC436635|2017	D2II	Bangladesh	LC436635	2017	2015-2019		Leaf	0.00976746		0					Linear
D2II|Bangladesh|LC436634|2017	D2II	Bangladesh	LC436634	2017	2015-2019		Leaf	0		0					Linear
D2II|Bangladesh|LC436633|2017	D2II	Bangladesh	LC436633	2017	2015-2019		Leaf	1.0162e-06		0					Linear
D2II|Bangladesh|LC436632|2017	D2II	Bangladesh	LC436632	2017	2015-2019		Leaf	0.00344138		0					Linear
D2II|Bangladesh|LC436631|2017	D2II	Bangladesh	LC436631	2017	2015-2019		Leaf	0.0027463		0					Linear
D2II|Bangladesh|LC436630|2017	D2II	Bangladesh	LC436630	2017	2015-2019		Leaf	0.000690868		0					Linear
D2II|Bangladesh|LC436629|2017	D2II	Bangladesh	LC436629	2017	2015-2019		Leaf	0.00137106		0					Linear
D2II|Bangladesh|LC436628|2017	D2II	Bangladesh	LC436628	2017	2015-2019		Leaf	0.0103343		0					Linear
D2II|Bangladesh|LC436627|2017	D2II	Bangladesh	LC436627	2017	2015-2019		Leaf	0.00484037		0					Linear
D2II|Bangladesh|LC436626|2017	D2II	Bangladesh	LC436626	2017	2015-2019		Leaf	0.00577508		0					Linear
D2II|Bangladesh|LC436625|2017	D2II	Bangladesh	LC436625	2017	2015-2019		Leaf	2.1194e-06		0					Linear
D2II|Bangladesh|LC436624|2017	D2II	Bangladesh	LC436624	2017	2015-2019		Leaf	2.7847e-06		0					Linear
D2II|Bangladesh|LC436623|2017	D2II	Bangladesh	LC436623	2017	2015-2019		Leaf	0		0					Linear
D2II|Bangladesh|LC436622|2017	D2II	Bangladesh	LC436622	2017	2015-2019		Leaf	0.00482509		0					Linear
D2II|Bangladesh|LC436621|2017	D2II	Bangladesh	LC436621	2017	2015-2019		Leaf	0.00808438		0					Linear
D2II|Bangladesh|LC436620|2017	D2II	Bangladesh	LC436620	2017	2015-2019		Leaf	0.00483984		0					Linear
D2II|Bangladesh|LC436619|2017	D2II	Bangladesh	LC436619	2017	2015-2019		Leaf	0.00276772		0					Linear
D2II|Bangladesh|LC436618|2017	D2II	Bangladesh	LC436618	2017	2015-2019		Leaf	0.000682556		0					Linear
D2II|Bangladesh|LC436617|2017	D2II	Bangladesh	LC436617	2017	2015-2019		Leaf	0.00276572		0					Linear
D2II|Bangladesh|LC436616|2017	D2II	Bangladesh	LC436616	2017	2015-2019		Leaf	0.000685549		0					Linear
D2II|Bangladesh|LC436615|2017	D2II	Bangladesh	LC436615	2017	2015-2019		Leaf	0.00691129		0					Linear
D2II|Bangladesh|LC436614|2017	D2II	Bangladesh	LC436614	2017	2015-2019		Leaf	0.000743772		0					Linear
D2II|Bangladesh|LC436613|2017	D2II	Bangladesh	LC436613	2017	2015-2019		Leaf	0.0041373		0					Linear
D2V|Vietnam|OQ426956|2018	D2V	Vietnam	OQ426956	2018	2015-2019		Leaf	0.00347651		0					Linear
D2V|Vietnam|OQ426936|2018	D2V	Vietnam	OQ426936	2018	2015-2019		Leaf	1.0162e-06		0					Linear
D2V|Vietnam|OQ426930|2018	D2V	Vietnam	OQ426930	2018	2015-2019		Leaf	0.00452429		0					Linear
D2V|Vietnam|OQ426929|2018	D2V	Vietnam	OQ426929	2018	2015-2019		Leaf	0.0076251		0					Linear
D2V|Vietnam|OQ426928|2018	D2V	Vietnam	OQ426928	2018	2015-2019		Leaf	0.0012656		0					Linear
D2V|Vietnam|OQ426923|2018	D2V	Vietnam	OQ426923	2018	2015-2019		Leaf	0.00285523		0					Linear
D2V|Vietnam|OQ426910|2018	D2V	Vietnam	OQ426910	2018	2015-2019		Leaf	0.00138787		0					Linear
D2V|Vietnam|OQ426851|2018	D2V	Vietnam	OQ426851	2018	2015-2019		Leaf	0.000663844		0					Linear
D2V|Vietnam|OQ426848|2018	D2V	Vietnam	OQ426848	2018	2015-2019		Leaf	0.00419415		0					Linear
D2V|Vietnam|OQ426829|2018	D2V	Vietnam	OQ426829	2018	2015-2019		Leaf	0.00841345		0					Linear
D2V|Vietnam|OQ426827|2018	D2V	Vietnam	OQ426827	2018	2015-2019		Leaf	0.00136274		0					Linear
D2V|Vietnam|OQ426826|2018	D2V	Vietnam	OQ426826	2018	2015-2019		Leaf	0.00556785		0					Linear
D2V|Vietnam|OQ426814|2018	D2V	Vietnam	OQ426814	2018	2015-2019		Leaf	0.0151763		0					Linear
D2V|Vietnam|OQ426812|2018	D2V	Vietnam	OQ426812	2018	2015-2019		Leaf	1.0162e-06		0					Linear
D2V|Vietnam|OQ426809|2018	D2V	Vietnam	OQ426809	2018	2015-2019		Leaf	1.0162e-06		0					Linear
D2V|Vietnam|OQ426804|2018	D2V	Vietnam	OQ426804	2018	2015-2019		Leaf	0.00274555		0					Linear
D2V|Vietnam|OQ426800|2018	D2V	Vietnam	OQ426800	2018	2015-2019		Leaf	0.00392231		0					Linear
D2V|Vietnam|OQ426792|2018	D2V	Vietnam	OQ426792	2018	2015-2019		Leaf	1.0162e-06		0					Linear
D2V|Vietnam|OQ426780|2018	D2V	Vietnam	OQ426780	2018	2015-2019		Leaf	0.000684681		0					Linear
D2V|Vietnam|OQ426774|2018	D2V	Vietnam	OQ426774	2018	2015-2019		Leaf	0.00137298		0					Linear
D2V|Thailand|MZ636769|2018	D2V	Thailand	MZ636769	2018	2015-2019		Leaf	1.0162e-06		0					Linear
D2V|Thailand|MT524502|2018	D2V	Thailand	MT524502	2018	2015-2019		Leaf	0.0062432		0					Linear
D2V|Thailand|MT524501|2018	D2V	Thailand	MT524501	2018	2015-2019		Leaf	0.000688176		0					Linear
D2V|Thailand|MN955666|2018	D2V	Thailand	MN955666	2018	2015-2019		Leaf	0.000685593		0					Linear
D2V|Thailand|MN955663|2018	D2V	Thailand	MN955663	2018	2015-2019		Leaf	0		0					Linear
D2V|Thailand|MN955661|2018	D2V	Thailand	MN955661	2018	2015-2019		Leaf	0		0					Linear
D2V|Myanmar|MW788982|2018	D2V	Myanmar	MW788982	2018	2015-2019		Leaf	0.0013797		0					Linear
D2V|Myanmar|MW788981|2018	D2V	Myanmar	MW788981	2018	2015-2019		Leaf	1.0162e-06		0					Linear
D2V|Laos|MN444621|2018	D2V	Laos	MN444621	2018	2015-2019		Leaf	0.00627544		0					Linear
D2V|Laos|MN444619|2018	D2V	Laos	MN444619	2018	2015-2019		Leaf	0.0108338		0					Linear
D2V|Cambodia|ON853797|2018	D2V	Cambodia	ON853797	2018	2015-2019		Leaf	0.00273215		0					Linear
D2V|Cambodia|MW018160|2018	D2V	Cambodia	MW018160	2018	2015-2019		Leaf	0.0013751		0					Linear
D2II|Thailand|MZ636770|2018	D2II	Thailand	MZ636770	2018	2015-2019		Leaf	0		0					Linear
D2II|Thailand|MZ636768|2018	D2II	Thailand	MZ636768	2018	2015-2019		Leaf	1.0162e-06		0					Linear
D2II|Thailand|MZ636767|2018	D2II	Thailand	MZ636767	2018	2015-2019		Leaf	0		0					Linear
D2II|Thailand|MZ636765|2018	D2II	Thailand	MZ636765	2018	2015-2019		Leaf	0.000684373		0					Linear
D2II|Thailand|MT524499|2018	D2II	Thailand	MT524499	2018	2015-2019		Leaf	0.000684518		0					Linear
[truncated: 2,751 more rows]
