# Supplementary material for: Unraveling Dengue Virus Diversity in Asia: An Epidemiological Study through Genetic Sequences and Phylogenetic Analysis
Source: Viruses. 2024 Jun 28;16(7):1046. doi: 10.3390/v16071046 (PMC11281397; doi:10.3390/v16071046)
Supplement: Supplementary file 1 [file viruses-16-01046-s001.zip › Table S3.xlsx]

## Sheet: D3seq1651v8.fasta
Table S3. Metadata of dengue virus type 3 sequences in a phylogenetic tree of Figure 7.
Name	Genotype	Country	Accession	Collection date	Year	Description	Node type	Branch length	Bootstrap value	Size	Start of sequence	Latin name	Taxonomy	Common name	Linear
D3V|Philippines|AB609590.1|1956	D3V	Philippines	AB609590.1	1956	Pre 1989		Leaf	0.002744		0					Linear
D3V|Philippines|KU050695.1|1956	D3V	Philippines	KU050695.1	1956	Pre 1989		Leaf	1e-06		0					Linear
D3II|Thailand|L11440.1|1962	D3II	Thailand	L11440.1	1962	Pre 1989		Leaf	0.011855		0					Linear
D3V|Philippines|KM190937.1|1964	D3V	Philippines	KM190937.1	1964	Pre 1989		Leaf	0.012795		0					Linear
D3III|India|JQ686068.1|1966	D3III	India	JQ686068.1	1966	Pre 1989		Leaf	1e-06		0					Linear
D3III|India|JQ686069.1|1966	D3III	India	JQ686069.1	1966	Pre 1989		Leaf	0.017221		0					Linear
D3III|India|JQ922555.1|1966	D3III	India	JQ922555.1	1966	Pre 1989		Leaf	1e-06		0					Linear
D3III|India|OR389336.1|1966	D3III	India	OR389336.1	1966	Pre 1989		Leaf	0.000627		0					Linear
D3III|India|OR389337.1|1970	D3III	India	OR389337.1	1970	Pre 1989		Leaf	0.001435		0					Linear
D3I|Indonesia|L11425.1|1973	D3I	Indonesia	L11425.1	1973	Pre 1989		Leaf	0.001099		0					Linear
D3II|Myanmar|OK469355.1|1973	D3II	Myanmar	OK469355.1	1973	Pre 1989		Leaf	0.000691		0					Linear
D3II|Thailand|DQ863638.1|1973	D3II	Thailand	DQ863638.1	1973	Pre 1989		Leaf	0.00421		0					Linear
D3II|Thailand|GQ868593.1|1973	D3II	Thailand	GQ868593.1	1973	Pre 1989		Leaf	0		0					Linear
D3I|Malaysia|L11429.1|1974	D3I	Malaysia	L11429.1	1974	Pre 1989		Leaf	0.003483		0					Linear
D3II|Thailand|AY676360.1|1974	D3II	Thailand	AY676360.1	1974	Pre 1989		Leaf	0.006147		0					Linear
D3II|Myanmar|OK469356.1|1976	D3II	Myanmar	OK469356.1	1976	Pre 1989		Leaf	3e-06		0					Linear
D3II|Thailand|AY676384.1|1977	D3II	Thailand	AY676384.1	1977	Pre 1989		Leaf	0.004168		0					Linear
D3I|Indonesia|L11426.1|1978	D3I	Indonesia	L11426.1	1978	Pre 1989		Leaf	0.004246		0					Linear
D3I|Indonesia|MW946955.1|1978	D3I	Indonesia	MW946955.1	1978	Pre 1989		Leaf	0.005179		0					Linear
D3II|Thailand|AY676359.1|1980	D3II	Thailand	AY676359.1	1980	Pre 1989		Leaf	0.001377		0					Linear
D3II|Thailand|AY676380.1|1980	D3II	Thailand	AY676380.1	1980	Pre 1989		Leaf	0.001378		0					Linear
D3II|Thailand|AY676385.1|1980	D3II	Thailand	AY676385.1	1980	Pre 1989		Leaf	0.00633		0					Linear
D3I|Malaysia|L11427.1|1981	D3I	Malaysia	L11427.1	1981	Pre 1989		Leaf	0.01447		0					Linear
D3II|Thailand|AY676356.1|1981	D3II	Thailand	AY676356.1	1981	Pre 1989		Leaf	0.001378		0					Linear
D3II|Thailand|AY676370.1|1981	D3II	Thailand	AY676370.1	1981	Pre 1989		Leaf	0.001391		0					Linear
D3III|SriLanka|L11431.1|1981	D3III	Sri Lanka	L11431.1	1981	Pre 1989		Leaf	0.003823		0					Linear
D3II|Thailand|AY676355.1|1982	D3II	Thailand	AY676355.1	1982	Pre 1989		Leaf	0.006271		0					Linear
D3I|Philippines|L11432.1|1983	D3I	Philippines	L11432.1	1983	Pre 1989		Leaf	0.005646		0					Linear
D3I|Philippines|MF094195.1|1983	D3I	Philippines	MF094195.1	1983	Pre 1989		Leaf	0.000664		0					Linear
D3I|Philippines|MF094196.1|1983	D3I	Philippines	MF094196.1	1983	Pre 1989		Leaf	0.0039		0					Linear
D3II|SriLanka|KF955476.1|1983	D3II	Sri Lanka	KF955476.1	1983	Pre 1989		Leaf	1e-06		0					Linear
D3II|Thailand|AY676358.1|1983	D3II	Thailand	AY676358.1	1983	Pre 1989		Leaf	0.004884		0					Linear
D3II|Thailand|AY676372.1|1983	D3II	Thailand	AY676372.1	1983	Pre 1989		Leaf	1e-06		0					Linear
D3II|Thailand|KJ737430.1|1983	D3II	Thailand	KJ737430.1	1983	Pre 1989		Leaf	0.000688		0					Linear
D3III|SriLanka|GQ199887.1|1983	D3III	Sri Lanka	GQ199887.1	1983	Pre 1989		Leaf	2e-06		0					Linear
D3III|SriLanka|GQ199888.1|1983	D3III	Sri Lanka	GQ199888.1	1983	Pre 1989		Leaf	2e-06		0					Linear
D3III|SriLanka|GQ199889.1|1983	D3III	Sri Lanka	GQ199889.1	1983	Pre 1989		Leaf	0.003452		0					Linear
D3III|SriLanka|KX518571.1|1983	D3III	Sri Lanka	KX518571.1	1983	Pre 1989		Leaf	0		0					Linear
D3I|Indonesia|OR389338.1|1984	D3I	Indonesia	OR389338.1	1984	Pre 1989		Leaf	0.002772		0					Linear
D3II|India|KF955477.1|1984	D3II	India	KF955477.1	1984	Pre 1989		Leaf	0		0					Linear
D3II|Thailand|AY676371.1|1984	D3II	Thailand	AY676371.1	1984	Pre 1989		Leaf	1e-06		0					Linear
D3II|Thailand|AY676401.1|1984	D3II	Thailand	AY676401.1	1984	Pre 1989		Leaf	0.000689		0					Linear
D3III|India|L11424.1|1984	D3III	India	L11424.1	1984	Pre 1989		Leaf	0.003483		0					Linear
D3I|Indonesia|L11428.1|1985	D3I	Indonesia	L11428.1	1985	Pre 1989		Leaf	0.00488		0					Linear
D3I|Indonesia|OK605763.1|1985	D3I	Indonesia	OK605763.1	1985	Pre 1989		Leaf	0.000688		0					Linear
D3II|Thailand|AY676368.1|1985	D3II	Thailand	AY676368.1	1985	Pre 1989		Leaf	0.00139		0					Linear
D3II|Thailand|AY676415.1|1985	D3II	Thailand	AY676415.1	1985	Pre 1989		Leaf	0.002071		0					Linear
D3II|Thailand|AY676418.1|1985	D3II	Thailand	AY676418.1	1985	Pre 1989		Leaf	0.000709		0					Linear
D3III|SriLanka|FJ882574.1|1985	D3III	Sri Lanka	FJ882574.1	1985	Pre 1989		Leaf	0		0					Linear
D3III|SriLanka|KX518575.1|1985	D3III	Sri Lanka	KX518575.1	1985	Pre 1989		Leaf	0		0					Linear
D3III|SriLanka|L11436.1|1985	D3III	Sri Lanka	L11436.1	1985	Pre 1989		Leaf	0.003453		0					Linear
D3I|Indonesia|OR389340.1|1986	D3I	Indonesia	OR389340.1	1986	Pre 1989		Leaf	0.009974		0					Linear
D3II|Thailand|AY676354.1|1986	D3II	Thailand	AY676354.1	1986	Pre 1989		Leaf	0.002766		0					Linear
D3II|Thailand|AY676374.1|1986	D3II	Thailand	AY676374.1	1986	Pre 1989		Leaf	0		0					Linear
D3II|Thailand|L11441.1|1986	D3II	Thailand	L11441.1	1986	Pre 1989		Leaf	0.004864		0					Linear
D3II|Malaysia|LT898505.1|1987	D3II	Malaysia	LT898505.1	1987	Pre 1989		Leaf	2e-06		0					Linear
D3II|Thailand|AY676352.1|1987	D3II	Thailand	AY676352.1	1987	Pre 1989		Leaf	1e-06		0					Linear
D3II|Thailand|AY676353.1|1987	D3II	Thailand	AY676353.1	1987	Pre 1989		Leaf	0		0					Linear
D3II|Thailand|AY676362.1|1987	D3II	Thailand	AY676362.1	1987	Pre 1989		Leaf	1e-06		0					Linear
D3II|Thailand|AY676363.1|1987	D3II	Thailand	AY676363.1	1987	Pre 1989		Leaf	1e-06		0					Linear
D3II|Thailand|AY676378.1|1987	D3II	Thailand	AY676378.1	1987	Pre 1989		Leaf	0.006293		0					Linear
D3II|Thailand|AY676379.1|1987	D3II	Thailand	AY676379.1	1987	Pre 1989		Leaf	0.00207		0					Linear
D3II|Thailand|L11442.1|1987	D3II	Thailand	L11442.1	1987	Pre 1989		Leaf	0.002071		0					Linear
D3I|Indonesia|AB600925.1|1988	D3I	Indonesia	AB600925.1	1988	Pre 1989		Leaf	1e-06		0					Linear
D3I|Indonesia|AB600926.1|1988	D3I	Indonesia	AB600926.1	1988	Pre 1989		Leaf	1e-06		0					Linear
D3I|Indonesia|AB600927.1|1988	D3I	Indonesia	AB600927.1	1988	Pre 1989		Leaf	0.002084		0					Linear
D3I|Indonesia|AB600928.1|1988	D3I	Indonesia	AB600928.1	1988	Pre 1989		Leaf	1e-06		0					Linear
D3I|Indonesia|AB600929.1|1988	D3I	Indonesia	AB600929.1	1988	Pre 1989		Leaf	0.000689		0					Linear
D3I|Indonesia|AB600930.1|1988	D3I	Indonesia	AB600930.1	1988	Pre 1989		Leaf	1e-06		0					Linear
D3I|Indonesia|AB600931.1|1988	D3I	Indonesia	AB600931.1	1988	Pre 1989		Leaf	0.002073		0					Linear
D3I|Indonesia|AB600932.1|1988	D3I	Indonesia	AB600932.1	1988	Pre 1989		Leaf	1e-06		0					Linear
D3I|Indonesia|AB600933.1|1988	D3I	Indonesia	AB600933.1	1988	Pre 1989		Leaf	2e-06		0					Linear
D3I|Indonesia|AB600934.1|1988	D3I	Indonesia	AB600934.1	1988	Pre 1989		Leaf	0.002769		0					Linear
D3I|Indonesia|AB600935.1|1988	D3I	Indonesia	AB600935.1	1988	Pre 1989		Leaf	1e-06		0					Linear
D3I|Indonesia|AB600936.1|1988	D3I	Indonesia	AB600936.1	1988	Pre 1989		Leaf	0.000689		0					Linear
D3I|Indonesia|AB600937.1|1988	D3I	Indonesia	AB600937.1	1988	Pre 1989		Leaf	1e-06		0					Linear
D3I|Indonesia|AB600938.1|1988	D3I	Indonesia	AB600938.1	1988	Pre 1989		Leaf	1e-06		0					Linear
D3I|Indonesia|AY858038.2|1988	D3I	Indonesia	AY858038.2	1988	Pre 1989		Leaf	0.000688		0					Linear
D3II|Malaysia|LT898504.1|1988	D3II	Malaysia	LT898504.1	1988	Pre 1989		Leaf	0.00277		0					Linear
D3II|Thailand|AY676417.1|1988	D3II	Thailand	AY676417.1	1988	Pre 1989		Leaf	2e-06		0					Linear
D3II|Thailand|AY676419.1|1988	D3II	Thailand	AY676419.1	1988	Pre 1989		Leaf	0.000674		0					Linear
D3II|Thailand|OK469353.1|1988	D3II	Thailand	OK469353.1	1988	Pre 1989		Leaf	0.001377		0					Linear
D3II|Malaysia|OR389341.1|1989	D3II	Malaysia	OR389341.1	1989	Pre 1989		Leaf	1e-06		0					Linear
D3II|Malaysia|OR389342.1|1989	D3II	Malaysia	OR389342.1	1989	Pre 1989		Leaf	0.004924		0					Linear
D3II|Thailand|OK469354.1|1989	D3II	Thailand	OK469354.1	1989	Pre 1989		Leaf	0.00207		0					Linear
D3II|Thailand|OR389344.1|1989	D3II	Thailand	OR389344.1	1989	Pre 1989		Leaf	2e-06		0					Linear
D3III|SriLanka|FJ882571.1|1989	D3III	Sri Lanka	FJ882571.1	1989	Pre 1989		Leaf	2e-06		0					Linear
D3III|SriLanka|FJ882572.1|1989	D3III	Sri Lanka	FJ882572.1	1989	Pre 1989		Leaf	3e-06		0					Linear
D3III|SriLanka|JQ411814.1|1989	D3III	Sri Lanka	JQ411814.1	1989	Pre 1989		Leaf	0		0					Linear
D3III|SriLanka|KF955474.1|1989	D3III	Sri Lanka	KF955474.1	1989	Pre 1989		Leaf	1e-06		0					Linear
D3III|SriLanka|KX518570.1|1989	D3III	Sri Lanka	KX518570.1	1989	Pre 1989		Leaf	0		0					Linear
D3III|SriLanka|KX518573.1|1989	D3III	Sri Lanka	KX518573.1	1989	Pre 1989		Leaf	1e-06		0					Linear
D3III|SriLanka|L11437.1|1989	D3III	Sri Lanka	L11437.1	1989	Pre 1989		Leaf	0.002757		0					Linear
D3I|Malaysia|OR389343.1|1990	D3I	Malaysia	OR389343.1	1990	1990–1994		Leaf	1e-06		0					Linear
D3II|Malaysia|LT898506.1|1990	D3II	Malaysia	LT898506.1	1990	1990–1994		Leaf	0.001378		0					Linear
D3II|Thailand|AY676361.1|1990	D3II	Thailand	AY676361.1	1990	1990–1994		Leaf	0.003458		0					Linear
D3II|Thailand|AY676421.1|1990	D3II	Thailand	AY676421.1	1990	1990–1994		Leaf	0.004927		0					Linear
D3III|SriLanka|FJ189449.1|1990	D3III	Sri Lanka	FJ189449.1	1990	1990–1994		Leaf	2e-06		0					Linear
D3I|Indonesia|DQ518674.1|1991	D3I	Indonesia	DQ518674.1	1991	1990–1994		Leaf	0.007057		0					Linear
D3I|Malaysia|LT898493.1|1991	D3I	Malaysia	LT898493.1	1991	1990–1994		Leaf	0.002767		0					Linear
D3II|Malaysia|LT898509.1|1991	D3II	Malaysia	LT898509.1	1991	1990–1994		Leaf	1e-06		0					Linear
D3II|Malaysia|LT898510.1|1991	D3II	Malaysia	LT898510.1	1991	1990–1994		Leaf	1e-06		0					Linear
D3II|Thailand|AY676367.1|1991	D3II	Thailand	AY676367.1	1991	1990–1994		Leaf	0.002074		0					Linear
D3II|Thailand|AY676416.1|1991	D3II	Thailand	AY676416.1	1991	1990–1994		Leaf	0.002761		0					Linear
D3II|Thailand|MZ857225.1|1991	D3II	Thailand	MZ857225.1	1991	1990–1994		Leaf	0.000686		0					Linear
D3II|Thailand|MZ857226.1|1991	D3II	Thailand	MZ857226.1	1991	1990–1994		Leaf	1e-06		0					Linear
D3III|SriLanka|L11438.1|1991	D3III	Sri Lanka	L11438.1	1991	1990–1994		Leaf	0.00417		0					Linear
D3II|Thailand|AY676386.1|1992	D3II	Thailand	AY676386.1	1992	1990–1994		Leaf	0.000688		0					Linear
D3II|Thailand|AY676350.1|1993	D3II	Thailand	AY676350.1	1993	1990–1994		Leaf	1e-06		0					Linear
D3II|Thailand|AY676351.1|1993	D3II	Thailand	AY676351.1	1993	1990–1994		Leaf	1e-06		0					Linear
D3II|Thailand|AY676357.1|1993	D3II	Thailand	AY676357.1	1993	1990–1994		Leaf	1e-06		0					Linear
D3II|Thailand|AY676375.1|1993	D3II	Thailand	AY676375.1	1993	1990–1994		Leaf	1e-06		0					Linear
D3II|Thailand|AY676381.1|1993	D3II	Thailand	AY676381.1	1993	1990–1994		Leaf	0.000691		0					Linear
D3III|SriLanka|FJ882573.1|1993	D3III	Sri Lanka	FJ882573.1	1993	1990–1994		Leaf	1e-06		0					Linear
D3III|SriLanka|KX518574.1|1993	D3III	Sri Lanka	KX518574.1	1993	1990–1994		Leaf	1e-06		0					Linear
D3II|Malaysia|AY338493.1|1994	D3II	Malaysia	AY338493.1	1994	1990–1994		Leaf	0.00569		0					Linear
D3II|Malaysia|AY338494.1|1994	D3II	Malaysia	AY338494.1	1994	1990–1994		Leaf	0.000603		0					Linear
D3II|Thailand|AY676366.1|1994	D3II	Thailand	AY676366.1	1994	1990–1994		Leaf	0		0					Linear
D3II|Thailand|AY923865.1|1994	D3II	Thailand	AY923865.1	1994	1990–1994		Leaf	0.004149		0					Linear
D3II|Thailand|KJ737429.1|1994	D3II	Thailand	KJ737429.1	1994	1990–1994		Leaf	1e-06		0					Linear
D3II|Thailand|MW946611.1|1994	D3II	Thailand	MW946611.1	1994	1990–1994		Leaf	1e-06		0					Linear
D3II|Thailand|MW946620.1|1994	D3II	Thailand	MW946620.1	1994	1990–1994		Leaf	0.000688		0					Linear
D3II|Thailand|MW946627.1|1994	D3II	Thailand	MW946627.1	1994	1990–1994		Leaf	0.002068		0					Linear
D3II|Thailand|MW946675.1|1994	D3II	Thailand	MW946675.1	1994	1990–1994		Leaf	0		0					Linear
D3II|Thailand|MW946700.1|1994	D3II	Thailand	MW946700.1	1994	1990–1994		Leaf	1e-06		0					Linear
D3II|Thailand|MW946746.1|1994	D3II	Thailand	MW946746.1	1994	1990–1994		Leaf	1e-06		0					Linear
D3II|Thailand|MW946752.1|1994	D3II	Thailand	MW946752.1	1994	1990–1994		Leaf	1e-06		0					Linear
D3II|Thailand|MW946818.1|1994	D3II	Thailand	MW946818.1	1994	1990–1994		Leaf	0.000686		0					Linear
D3II|Thailand|MW946823.1|1994	D3II	Thailand	MW946823.1	1994	1990–1994		Leaf	1e-06		0					Linear
D3II|Thailand|MW946825.1|1994	D3II	Thailand	MW946825.1	1994	1990–1994		Leaf	2e-06		0					Linear
D3II|Thailand|MW946830.1|1994	D3II	Thailand	MW946830.1	1994	1990–1994		Leaf	0.000686		0					Linear
D3II|Thailand|MW946861.1|1994	D3II	Thailand	MW946861.1	1994	1990–1994		Leaf	0.002071		0					Linear
D3II|Thailand|MW946865.1|1994	D3II	Thailand	MW946865.1	1994	1990–1994		Leaf	0.000686		0					Linear
D3II|Thailand|MW946931.1|1994	D3II	Thailand	MW946931.1	1994	1990–1994		Leaf	0.000687		0					Linear
D3II|Thailand|MW946959.1|1994	D3II	Thailand	MW946959.1	1994	1990–1994		Leaf	0.000687		0					Linear
D3II|Thailand|MW946964.1|1994	D3II	Thailand	MW946964.1	1994	1990–1994		Leaf	0.000686		0					Linear
D3II|Thailand|OK605764.1|1994	D3II	Thailand	OK605764.1	1994	1990–1994		Leaf	3e-06		0					Linear
D3I|Philippines|MF094194.1|1995	D3I	Philippines	MF094194.1	1995	1995–1999		Leaf	0.002786		0					Linear
D3I|Philippines|MF094198.1|1995	D3I	Philippines	MF094198.1	1995	1995–1999		Leaf	0.003478		0					Linear
D3I|Philippines|MF094200.1|1995	D3I	Philippines	MF094200.1	1995	1995–1999		Leaf	0.001389		0					Linear
D3I|Philippines|MF094201.1|1995	D3I	Philippines	MF094201.1	1995	1995–1999		Leaf	0.000689		0					Linear
D3I|Philippines|MF094202.1|1995	D3I	Philippines	MF094202.1	1995	1995–1999		Leaf	0.00069		0					Linear
D3II|Malaysia|LT898511.1|1995	D3II	Malaysia	LT898511.1	1995	1995–1999		Leaf	0.003535		0					Linear
D3II|Malaysia|LT898512.1|1995	D3II	Malaysia	LT898512.1	1995	1995–1999		Leaf	0.002838		0					Linear
D3II|Thailand|AY676373.1|1995	D3II	Thailand	AY676373.1	1995	1995–1999		Leaf	2e-06		0					Linear
D3II|Thailand|AY676376.1|1995	D3II	Thailand	AY676376.1	1995	1995–1999		Leaf	1e-06		0					Linear
D3II|Thailand|MW946616.1|1995	D3II	Thailand	MW946616.1	1995	1995–1999		Leaf	0.002067		0					Linear
D3II|Thailand|MW946667.1|1995	D3II	Thailand	MW946667.1	1995	1995–1999		Leaf	1e-06		0					Linear
D3II|Thailand|MW946703.1|1995	D3II	Thailand	MW946703.1	1995	1995–1999		Leaf	2e-06		0					Linear
D3II|Thailand|MW946710.1|1995	D3II	Thailand	MW946710.1	1995	1995–1999		Leaf	1e-06		0					Linear
D3II|Thailand|MW946712.1|1995	D3II	Thailand	MW946712.1	1995	1995–1999		Leaf	0.001374		0					Linear
D3II|Thailand|MW946719.1|1995	D3II	Thailand	MW946719.1	1995	1995–1999		Leaf	3e-06		0					Linear
D3II|Thailand|MW946744.1|1995	D3II	Thailand	MW946744.1	1995	1995–1999		Leaf	2e-06		0					Linear
D3II|Thailand|MW946750.1|1995	D3II	Thailand	MW946750.1	1995	1995–1999		Leaf	1e-06		0					Linear
D3II|Thailand|MW946790.1|1995	D3II	Thailand	MW946790.1	1995	1995–1999		Leaf	1e-06		0					Linear
D3II|Thailand|MW946812.1|1995	D3II	Thailand	MW946812.1	1995	1995–1999		Leaf	2e-06		0					Linear
D3II|Thailand|MW946826.1|1995	D3II	Thailand	MW946826.1	1995	1995–1999		Leaf	0		0					Linear
D3II|Thailand|MW946840.1|1995	D3II	Thailand	MW946840.1	1995	1995–1999		Leaf	0.000686		0					Linear
D3II|Thailand|MW946846.1|1995	D3II	Thailand	MW946846.1	1995	1995–1999		Leaf	1e-06		0					Linear
D3II|Thailand|MW946878.1|1995	D3II	Thailand	MW946878.1	1995	1995–1999		Leaf	0.00069		0					Linear
D3II|Thailand|MW946883.1|1995	D3II	Thailand	MW946883.1	1995	1995–1999		Leaf	1e-06		0					Linear
D3II|Thailand|MW946886.1|1995	D3II	Thailand	MW946886.1	1995	1995–1999		Leaf	0.002756		0					Linear
D3II|Thailand|MW946905.1|1995	D3II	Thailand	MW946905.1	1995	1995–1999		Leaf	0.001374		0					Linear
D3II|Thailand|MW946940.1|1995	D3II	Thailand	MW946940.1	1995	1995–1999		Leaf	0.00347		0					Linear
D3I|Philippines|DQ518668.1|1996	D3I	Philippines	DQ518668.1	1996	1995–1999		Leaf	0.001382		0					Linear
D3II|Thailand|AY676369.1|1996	D3II	Thailand	AY676369.1	1996	1995–1999		Leaf	1e-06		0					Linear
D3II|Thailand|MW946621.1|1996	D3II	Thailand	MW946621.1	1996	1995–1999		Leaf	0.000691		0					Linear
D3II|Thailand|MW946641.1|1996	D3II	Thailand	MW946641.1	1996	1995–1999		Leaf	1e-06		0					Linear
D3II|Thailand|MW946669.1|1996	D3II	Thailand	MW946669.1	1996	1995–1999		Leaf	0		0					Linear
D3II|Thailand|MW946697.1|1996	D3II	Thailand	MW946697.1	1996	1995–1999		Leaf	0.00416		0					Linear
D3II|Thailand|MW946727.1|1996	D3II	Thailand	MW946727.1	1996	1995–1999		Leaf	0.000685		0					Linear
D3II|Thailand|MW946758.1|1996	D3II	Thailand	MW946758.1	1996	1995–1999		Leaf	0.004142		0					Linear
D3II|Thailand|MW946765.1|1996	D3II	Thailand	MW946765.1	1996	1995–1999		Leaf	1e-06		0					Linear
D3II|Thailand|MW946770.1|1996	D3II	Thailand	MW946770.1	1996	1995–1999		Leaf	0.000686		0					Linear
D3II|Thailand|MW946784.1|1996	D3II	Thailand	MW946784.1	1996	1995–1999		Leaf	0.001376		0					Linear
D3II|Thailand|MW946827.1|1996	D3II	Thailand	MW946827.1	1996	1995–1999		Leaf	0.000686		0					Linear
D3II|Thailand|MW946834.1|1996	D3II	Thailand	MW946834.1	1996	1995–1999		Leaf	0.000686		0					Linear
D3II|Thailand|MW946856.1|1996	D3II	Thailand	MW946856.1	1996	1995–1999		Leaf	0.000686		0					Linear
D3II|Thailand|MW946860.1|1996	D3II	Thailand	MW946860.1	1996	1995–1999		Leaf	0.002064		0					Linear
D3II|Thailand|MW946864.1|1996	D3II	Thailand	MW946864.1	1996	1995–1999		Leaf	0.001374		0					Linear
D3II|Thailand|MW946874.1|1996	D3II	Thailand	MW946874.1	1996	1995–1999		Leaf	3e-06		0					Linear
D3II|Thailand|MW946917.1|1996	D3II	Thailand	MW946917.1	1996	1995–1999		Leaf	0.002764		0					Linear
D3II|Thailand|MW946923.1|1996	D3II	Thailand	MW946923.1	1996	1995–1999		Leaf	0.000689		0					Linear
D3II|Thailand|MW946960.1|1996	D3II	Thailand	MW946960.1	1996	1995–1999		Leaf	0		0					Linear
D3II|Thailand|MW946969.1|1996	D3II	Thailand	MW946969.1	1996	1995–1999		Leaf	0.000687		0					Linear
D3II|VietNam|DQ518655.1|1996	D3II	VietNam	DQ518655.1	1996	1995–1999		Leaf	0.003452		0					Linear
D3I|Malaysia|FM986662.1|1997	D3I	Malaysia	FM986662.1	1997	1995–1999		Leaf	0.002083		0					Linear
D3I|Malaysia|FM986663.1|1997	D3I	Malaysia	FM986663.1	1997	1995–1999		Leaf	0.004209		0					Linear
D3I|Philippines|DQ518670.1|1997	D3I	Philippines	DQ518670.1	1997	1995–1999		Leaf	0.004876		0					Linear
D3I|Philippines|MF094193.1|1997	D3I	Philippines	MF094193.1	1997	1995–1999		Leaf	0.001382		0					Linear
D3II|Thailand|AY676364.1|1997	D3II	Thailand	AY676364.1	1997	1995–1999		Leaf	0.000692		0					Linear
D3II|Thailand|AY676398.1|1997	D3II	Thailand	AY676398.1	1997	1995–1999		Leaf	0.000689		0					Linear
D3II|Thailand|AY676404.1|1997	D3II	Thailand	AY676404.1	1997	1995–1999		Leaf	0.002757		0					Linear
D3II|Thailand|AY676405.1|1997	D3II	Thailand	AY676405.1	1997	1995–1999		Leaf	0.002071		0					Linear
D3II|Thailand|AY676412.1|1997	D3II	Thailand	AY676412.1	1997	1995–1999		Leaf	0.000686		0					Linear
D3II|Thailand|JN575574.1|1997	D3II	Thailand	JN575574.1	1997	1995–1999		Leaf	0.000686		0					Linear
D3II|Thailand|MW946643.1|1997	D3II	Thailand	MW946643.1	1997	1995–1999		Leaf	1e-06		0					Linear
D3II|Thailand|MW946648.1|1997	D3II	Thailand	MW946648.1	1997	1995–1999		Leaf	1e-06		0					Linear
D3II|Thailand|MW946674.1|1997	D3II	Thailand	MW946674.1	1997	1995–1999		Leaf	2e-06		0					Linear
D3II|Thailand|MW946740.1|1997	D3II	Thailand	MW946740.1	1997	1995–1999		Leaf	0.000686		0					Linear
D3II|Thailand|MW946766.1|1997	D3II	Thailand	MW946766.1	1997	1995–1999		Leaf	0.002071		0					Linear
D3II|Thailand|MW946791.1|1997	D3II	Thailand	MW946791.1	1997	1995–1999		Leaf	0.004215		0					Linear
D3II|Thailand|MW946816.1|1997	D3II	Thailand	MW946816.1	1997	1995–1999		Leaf	0.001369		0					Linear
D3II|Thailand|MW946832.1|1997	D3II	Thailand	MW946832.1	1997	1995–1999		Leaf	1e-06		0					Linear
D3II|Thailand|MW946837.1|1997	D3II	Thailand	MW946837.1	1997	1995–1999		Leaf	0.002762		0					Linear
D3II|Thailand|MW946850.1|1997	D3II	Thailand	MW946850.1	1997	1995–1999		Leaf	0.001373		0					Linear
D3II|Thailand|MW946922.1|1997	D3II	Thailand	MW946922.1	1997	1995–1999		Leaf	0.000692		0					Linear
D3II|Thailand|MW946924.1|1997	D3II	Thailand	MW946924.1	1997	1995–1999		Leaf	3e-06		0					Linear
D3II|Thailand|MW946925.1|1997	D3II	Thailand	MW946925.1	1997	1995–1999		Leaf	0.003478		0					Linear
D3II|Thailand|MW946930.1|1997	D3II	Thailand	MW946930.1	1997	1995–1999		Leaf	0.002757		0					Linear
D3III|SriLanka|GQ252674.1|1997	D3III	Sri Lanka	GQ252674.1	1997	1995–1999		Leaf	1e-06		0					Linear
D3III|SriLanka|KX518572.1|1997	D3III	Sri Lanka	KX518572.1	1997	1995–1999		Leaf	2e-06		0					Linear
D3I|Indonesia|AB189125.1|1998	D3I	Indonesia	AB189125.1	1998	1995–1999		Leaf	0.002065		0					Linear
D3I|Indonesia|AB189126.1|1998	D3I	Indonesia	AB189126.1	1998	1995–1999		Leaf	1e-06		0					Linear
D3I|Indonesia|AB189127.1|1998	D3I	Indonesia	AB189127.1	1998	1995–1999		Leaf	0.000687		0					Linear
D3I|Indonesia|AB189128.1|1998	D3I	Indonesia	AB189128.1	1998	1995–1999		Leaf	0.009185		0					Linear
D3I|Indonesia|AY265856.1|1998	D3I	Indonesia	AY265856.1	1998	1995–1999		Leaf	0.002758		0					Linear
D3I|Indonesia|AY265857.1|1998	D3I	Indonesia	AY265857.1	1998	1995–1999		Leaf	0.001461		0					Linear
D3I|Indonesia|AY858039.2|1998	D3I	Indonesia	AY858039.2	1998	1995–1999		Leaf	0.002758		0					Linear
D3I|Indonesia|DQ518676.1|1998	D3I	Indonesia	DQ518676.1	1998	1995–1999		Leaf	0.004849		0					Linear
D3I|Philippines|DQ518669.1|1998	D3I	Philippines	DQ518669.1	1998	1995–1999		Leaf	0.002081		0					Linear
D3I|Philippines|DQ518671.1|1998	D3I	Philippines	DQ518671.1	1998	1995–1999		Leaf	0.001382		0					Linear
D3I|Philippines|MF094189.1|1998	D3I	Philippines	MF094189.1	1998	1995–1999		Leaf	0.00208		0					Linear
D3I|Philippines|MF094197.1|1998	D3I	Philippines	MF094197.1	1998	1995–1999		Leaf	0.000696		0					Linear
D3I|Philippines|MF094199.1|1998	D3I	Philippines	MF094199.1	1998	1995–1999		Leaf	0.014756		0					Linear
D3II|Indonesia|AY912454.1|1998	D3II	Indonesia	AY912454.1	1998	1995–1999		Leaf	0.000641		0					Linear
D3II|Indonesia|AY912455.1|1998	D3II	Indonesia	AY912455.1	1998	1995–1999		Leaf	0.002857		0					Linear
D3II|Indonesia|DQ675520.1|1998	D3II	Indonesia	DQ675520.1	1998	1995–1999		Leaf	0.007681		0					Linear
D3II|Myanmar|AY145712.1|1998	D3II	Myanmar	AY145712.1	1998	1995–1999		Leaf	0.006344		0					Linear
D3II|Myanmar|EU448447.1|1998	D3II	Myanmar	EU448447.1	1998	1995–1999		Leaf	1e-06		0					Linear
D3II|Thailand|AY676348.1|1998	D3II	Thailand	AY676348.1	1998	1995–1999		Leaf	1e-06		0					Linear
D3II|Thailand|AY676349.1|1998	D3II	Thailand	AY676349.1	1998	1995–1999		Leaf	0.002765		0					Linear
D3II|Thailand|AY676389.1|1998	D3II	Thailand	AY676389.1	1998	1995–1999		Leaf	0.002073		0					Linear
D3II|Thailand|AY676391.1|1998	D3II	Thailand	AY676391.1	1998	1995–1999		Leaf	0.000688		0					Linear
D3II|Thailand|AY676392.1|1998	D3II	Thailand	AY676392.1	1998	1995–1999		Leaf	0.001382		0					Linear
D3II|Thailand|AY676393.1|1998	D3II	Thailand	AY676393.1	1998	1995–1999		Leaf	2e-06		0					Linear
D3II|Thailand|AY676395.1|1998	D3II	Thailand	AY676395.1	1998	1995–1999		Leaf	0.000686		0					Linear
D3II|Thailand|AY676396.1|1998	D3II	Thailand	AY676396.1	1998	1995–1999		Leaf	0.003451		0					Linear
D3II|Thailand|AY676399.1|1998	D3II	Thailand	AY676399.1	1998	1995–1999		Leaf	0.001377		0					Linear
D3II|Thailand|AY676403.1|1998	D3II	Thailand	AY676403.1	1998	1995–1999		Leaf	3e-06		0					Linear
D3II|Thailand|DQ518663.1|1998	D3II	Thailand	DQ518663.1	1998	1995–1999		Leaf	0.000686		0					Linear
D3II|Thailand|MW946629.1|1998	D3II	Thailand	MW946629.1	1998	1995–1999		Leaf	0.000691		0					Linear
D3II|Thailand|MW946673.1|1998	D3II	Thailand	MW946673.1	1998	1995–1999		Leaf	0.004857		0					Linear
D3II|Thailand|MW946771.1|1998	D3II	Thailand	MW946771.1	1998	1995–1999		Leaf	0.000688		0					Linear
D3II|Thailand|MW946787.1|1998	D3II	Thailand	MW946787.1	1998	1995–1999		Leaf	0.000687		0					Linear
D3II|Thailand|MW946836.1|1998	D3II	Thailand	MW946836.1	1998	1995–1999		Leaf	0.002064		0					Linear
D3II|Thailand|MW946849.1|1998	D3II	Thailand	MW946849.1	1998	1995–1999		Leaf	0		0					Linear
D3II|Thailand|MW946867.1|1998	D3II	Thailand	MW946867.1	1998	1995–1999		Leaf	3e-06		0					Linear
D3II|Thailand|MW946885.1|1998	D3II	Thailand	MW946885.1	1998	1995–1999		Leaf	1e-06		0					Linear
D3II|Thailand|MW946895.1|1998	D3II	Thailand	MW946895.1	1998	1995–1999		Leaf	0.000688		0					Linear
D3II|Thailand|MW946908.1|1998	D3II	Thailand	MW946908.1	1998	1995–1999		Leaf	0.002064		0					Linear
D3II|Thailand|MW946971.1|1998	D3II	Thailand	MW946971.1	1998	1995–1999		Leaf	0.000684		0					Linear
D3II|VietNam|DQ518654.1|1998	D3II	VietNam	DQ518654.1	1998	1995–1999		Leaf	0.003451		0					Linear
D3I|Philippines|MF094192.1|1999	D3I	Philippines	MF094192.1	1999	1995–1999		Leaf	0.003481		0					Linear
D3II|Cambodia|KF955461.1|1999	D3II	Cambodia	KF955461.1	1999	1995–1999		Leaf	0.002756		0					Linear
D3II|Thailand|AY676387.1|1999	D3II	Thailand	AY676387.1	1999	1995–1999		Leaf	0.004142		0					Linear
D3II|Thailand|AY676413.1|1999	D3II	Thailand	AY676413.1	1999	1995–1999		Leaf	1e-06		0					Linear
D3II|Thailand|MW946646.1|1999	D3II	Thailand	MW946646.1	1999	1995–1999		Leaf	0.004155		0					Linear
D3II|Thailand|MW946666.1|1999	D3II	Thailand	MW946666.1	1999	1995–1999		Leaf	1e-06		0					Linear
D3II|Thailand|MW946699.1|1999	D3II	Thailand	MW946699.1	1999	1995–1999		Leaf	0.000688		0					Linear
D3II|Thailand|MW946705.1|1999	D3II	Thailand	MW946705.1	1999	1995–1999		Leaf	1e-06		0					Linear
D3II|Thailand|MW946708.1|1999	D3II	Thailand	MW946708.1	1999	1995–1999		Leaf	0.000685		0					Linear
D3II|Thailand|MW946714.1|1999	D3II	Thailand	MW946714.1	1999	1995–1999		Leaf	0.001374		0					Linear
D3II|Thailand|MW946715.1|1999	D3II	Thailand	MW946715.1	1999	1995–1999		Leaf	1e-06		0					Linear
D3II|Thailand|MW946814.1|1999	D3II	Thailand	MW946814.1	1999	1995–1999		Leaf	0.002064		0					Linear
D3II|Thailand|MW946819.1|1999	D3II	Thailand	MW946819.1	1999	1995–1999		Leaf	0.004836		0					Linear
D3II|Thailand|MW946835.1|1999	D3II	Thailand	MW946835.1	1999	1995–1999		Leaf	2e-06		0					Linear
D3II|Thailand|MW946859.1|1999	D3II	Thailand	MW946859.1	1999	1995–1999		Leaf	0.004145		0					Linear
D3II|Thailand|MW946887.1|1999	D3II	Thailand	MW946887.1	1999	1995–1999		Leaf	0.002077		0					Linear
D3II|Thailand|MW946896.1|1999	D3II	Thailand	MW946896.1	1999	1995–1999		Leaf	2e-06		0					Linear
D3II|Thailand|MW946903.1|1999	D3II	Thailand	MW946903.1	1999	1995–1999		Leaf	0.000688		0					Linear
D3II|Thailand|MW946907.1|1999	D3II	Thailand	MW946907.1	1999	1995–1999		Leaf	1e-06		0					Linear
D3II|Thailand|MW946919.1|1999	D3II	Thailand	MW946919.1	1999	1995–1999		Leaf	1e-06		0					Linear
D3II|Thailand|MW946926.1|1999	D3II	Thailand	MW946926.1	1999	1995–1999		Leaf	2e-06		0					Linear
D3II|Thailand|MW946927.1|1999	D3II	Thailand	MW946927.1	1999	1995–1999		Leaf	0.002061		0					Linear
D3III|SriLanka|DQ518679.1|1999	D3III	Sri Lanka	DQ518679.1	1999	1995–1999		Leaf	1e-06		0					Linear
D3II|Bangladesh|AY656669.1|2000	D3II	Bangladesh	AY656669.1	2000	2000–2004		Leaf	2e-06		0					Linear
D3II|Bangladesh|AY656670.1|2000	D3II	Bangladesh	AY656670.1	2000	2000–2004		Leaf	2e-06		0					Linear
D3II|Bangladesh|AY656671.1|2000	D3II	Bangladesh	AY656671.1	2000	2000–2004		Leaf	1e-06		0					Linear
D3II|Bangladesh|AY656674.1|2000	D3II	Bangladesh	AY656674.1	2000	2000–2004		Leaf	0.000689		0					Linear
D3II|Cambodia|FJ639719.1|2000	D3II	Cambodia	FJ639719.1	2000	2000–2004		Leaf	1e-06		0					Linear
D3II|Cambodia|KF955332.1|2000	D3II	Cambodia	KF955332.1	2000	2000–2004		Leaf	2e-06		0					Linear
D3II|Thailand|AY676408.1|2000	D3II	Thailand	AY676408.1	2000	2000–2004		Leaf	0.001372		0					Linear
D3II|Thailand|AY676414.1|2000	D3II	Thailand	AY676414.1	2000	2000–2004		Leaf	1e-06		0					Linear
D3II|Thailand|MW946608.1|2000	D3II	Thailand	MW946608.1	2000	2000–2004		Leaf	0.000686		0					Linear
D3II|Thailand|MW946617.1|2000	D3II	Thailand	MW946617.1	2000	2000–2004		Leaf	0.002061		0					Linear
D3II|Thailand|MW946663.1|2000	D3II	Thailand	MW946663.1	2000	2000–2004		Leaf	1e-06		0					Linear
D3II|Thailand|MW946665.1|2000	D3II	Thailand	MW946665.1	2000	2000–2004		Leaf	1e-06		0					Linear
D3II|Thailand|MW946676.1|2000	D3II	Thailand	MW946676.1	2000	2000–2004		Leaf	0.000687		0					Linear
D3II|Thailand|MW946687.1|2000	D3II	Thailand	MW946687.1	2000	2000–2004		Leaf	1e-06		0					Linear
D3II|Thailand|MW946722.1|2000	D3II	Thailand	MW946722.1	2000	2000–2004		Leaf	0.000685		0					Linear
D3II|Thailand|MW946761.1|2000	D3II	Thailand	MW946761.1	2000	2000–2004		Leaf	1e-06		0					Linear
D3II|Thailand|MW946794.1|2000	D3II	Thailand	MW946794.1	2000	2000–2004		Leaf	0.002784		0					Linear
D3II|Thailand|MW946804.1|2000	D3II	Thailand	MW946804.1	2000	2000–2004		Leaf	0.002061		0					Linear
D3II|Thailand|MW946805.1|2000	D3II	Thailand	MW946805.1	2000	2000–2004		Leaf	0.002763		0					Linear
D3II|Thailand|MW946821.1|2000	D3II	Thailand	MW946821.1	2000	2000–2004		Leaf	0.000685		0					Linear
D3II|Thailand|MW946838.1|2000	D3II	Thailand	MW946838.1	2000	2000–2004		Leaf	0.000685		0					Linear
D3II|Thailand|MW946879.1|2000	D3II	Thailand	MW946879.1	2000	2000–2004		Leaf	1e-06		0					Linear
D3II|Thailand|MW946892.1|2000	D3II	Thailand	MW946892.1	2000	2000–2004		Leaf	1e-06		0					Linear
D3II|Thailand|MW946928.1|2000	D3II	Thailand	MW946928.1	2000	2000–2004		Leaf	1e-06		0					Linear
D3III|Cambodia|AB111081.1|2000	D3III	Cambodia	AB111081.1	2000	2000–2004		Leaf	0.003454		0					Linear
D3III|SriLanka|AY099336.1|2000	D3III	Sri Lanka	AY099336.1	2000	2000–2004		Leaf	1e-06		0					Linear
D3III|SriLanka|NC_001475.2|2000	D3III	Sri Lanka	NC_001475.2	2000	2000–2004		Leaf	1e-06		0					Linear
D3I|Philippines|MF094137.1|2001	D3I	Philippines	MF094137.1	2001	2000–2004		Leaf	0.006994		0					Linear
D3I|Philippines|MF094138.1|2001	D3I	Philippines	MF094138.1	2001	2000–2004		Leaf	0.004894		0					Linear
D3II|Bangladesh|AY656672.1|2001	D3II	Bangladesh	AY656672.1	2001	2000–2004		Leaf	2e-06		0					Linear
D3II|Bangladesh|AY656673.1|2001	D3II	Bangladesh	AY656673.1	2001	2000–2004		Leaf	0.000687		0					Linear
D3II|Bangladesh|DQ518665.1|2001	D3II	Bangladesh	DQ518665.1	2001	2000–2004		Leaf	1e-06		0					Linear
D3II|Cambodia|FJ639720.1|2001	D3II	Cambodia	FJ639720.1	2001	2000–2004		Leaf	0.000689		0					Linear
D3II|Cambodia|GQ868626.1|2001	D3II	Cambodia	GQ868626.1	2001	2000–2004		Leaf	0.000689		0					Linear
D3II|Cambodia|KF955462.1|2001	D3II	Cambodia	KF955462.1	2001	2000–2004		Leaf	0.000689		0					Linear
D3II|Cambodia|KF955463.1|2001	D3II	Cambodia	KF955463.1	2001	2000–2004		Leaf	0.001382		0					Linear
D3II|Thailand|AY676394.1|2001	D3II	Thailand	AY676394.1	2001	2000–2004		Leaf	1e-06		0					Linear
D3II|Thailand|EU117353.1|2001	D3II	Thailand	EU117353.1	2001	2000–2004		Leaf	1e-06		0					Linear
D3II|Thailand|EU117354.1|2001	D3II	Thailand	EU117354.1	2001	2000–2004		Leaf	0.001372		0					Linear
D3II|Thailand|EU117355.1|2001	D3II	Thailand	EU117355.1	2001	2000–2004		Leaf	0		0					Linear
D3II|Thailand|EU117358.1|2001	D3II	Thailand	EU117358.1	2001	2000–2004		Leaf	1e-06		0					Linear
D3II|Thailand|EU117365.1|2001	D3II	Thailand	EU117365.1	2001	2000–2004		Leaf	3e-06		0					Linear
D3II|Thailand|FJ744726.1|2001	D3II	Thailand	FJ744726.1	2001	2000–2004		Leaf	2e-06		0					Linear
D3II|Thailand|FJ744730.1|2001	D3II	Thailand	FJ744730.1	2001	2000–2004		Leaf	0		0					Linear
D3II|Thailand|FJ744732.1|2001	D3II	Thailand	FJ744732.1	2001	2000–2004		Leaf	0		0					Linear
D3II|Thailand|FJ744734.1|2001	D3II	Thailand	FJ744734.1	2001	2000–2004		Leaf	0		0					Linear
D3II|Thailand|FJ744735.1|2001	D3II	Thailand	FJ744735.1	2001	2000–2004		Leaf	0		0					Linear
D3II|Thailand|FJ744737.1|2001	D3II	Thailand	FJ744737.1	2001	2000–2004		Leaf	0.000685		0					Linear
D3II|Thailand|FJ744738.1|2001	D3II	Thailand	FJ744738.1	2001	2000–2004		Leaf	0		0					Linear
D3II|Thailand|FJ744740.1|2001	D3II	Thailand	FJ744740.1	2001	2000–2004		Leaf	1e-06		0					Linear
D3II|Thailand|FJ810413.1|2001	D3II	Thailand	FJ810413.1	2001	2000–2004		Leaf	0		0					Linear
D3II|Thailand|MW946677.1|2001	D3II	Thailand	MW946677.1	2001	2000–2004		Leaf	2e-06		0					Linear
D3II|Thailand|MW946713.1|2001	D3II	Thailand	MW946713.1	2001	2000–2004		Leaf	0.002388		0					Linear
D3II|Thailand|MW946733.1|2001	D3II	Thailand	MW946733.1	2001	2000–2004		Leaf	1e-06		0					Linear
D3II|Thailand|MW946809.1|2001	D3II	Thailand	MW946809.1	2001	2000–2004		Leaf	0.000686		0					Linear
D3II|Thailand|MW946980.1|2001	D3II	Thailand	MW946980.1	2001	2000–2004		Leaf	0.000688		0					Linear
D3II|VietNam|JN376769.1|2001	D3II	VietNam	JN376769.1	2001	2000–2004		Leaf	0.001383		0					Linear
D3I|Malaysia|LT898492.1|2002	D3I	Malaysia	LT898492.1	2002	2000–2004		Leaf	0.004213		0					Linear
D3II|Bangladesh|AY496871.2|2002	D3II	Bangladesh	AY496871.2	2002	2000–2004		Leaf	0.000692		0					Linear
D3II|Bangladesh|AY496873.2|2002	D3II	Bangladesh	AY496873.2	2002	2000–2004		Leaf	1e-06		0					Linear
D3II|Bangladesh|AY496874.2|2002	D3II	Bangladesh	AY496874.2	2002	2000–2004		Leaf	0.00207		0					Linear
D3II|Bangladesh|AY496877.2|2002	D3II	Bangladesh	AY496877.2	2002	2000–2004		Leaf	0.003472		0					Linear
D3II|Cambodia|FJ639721.1|2002	D3II	Cambodia	FJ639721.1	2002	2000–2004		Leaf	0.00069		0					Linear
D3II|Cambodia|FJ639722.1|2002	D3II	Cambodia	FJ639722.1	2002	2000–2004		Leaf	0.001386		0					Linear
D3II|Cambodia|GQ868627.1|2002	D3II	Cambodia	GQ868627.1	2002	2000–2004		Leaf	1e-06		0					Linear
D3II|Malaysia|LT898507.1|2002	D3II	Malaysia	LT898507.1	2002	2000–2004		Leaf	0.000687		0					Linear
D3II|Malaysia|LT898508.1|2002	D3II	Malaysia	LT898508.1	2002	2000–2004		Leaf	3e-06		0					Linear
D3II|Thailand|AY676383.1|2002	D3II	Thailand	AY676383.1	2002	2000–2004		Leaf	2e-06		0					Linear
D3II|Thailand|AY676420.1|2002	D3II	Thailand	AY676420.1	2002	2000–2004		Leaf	2e-06		0					Linear
D3II|Thailand|DQ518664.1|2002	D3II	Thailand	DQ518664.1	2002	2000–2004		Leaf	2e-06		0					Linear
D3II|Thailand|MW946642.1|2002	D3II	Thailand	MW946642.1	2002	2000–2004		Leaf	0.000687		0					Linear
D3II|Thailand|MW946647.1|2002	D3II	Thailand	MW946647.1	2002	2000–2004		Leaf	2e-06		0					Linear
D3II|Thailand|MW946650.1|2002	D3II	Thailand	MW946650.1	2002	2000–2004		Leaf	0.000686		0					Linear
D3II|Thailand|MW946670.1|2002	D3II	Thailand	MW946670.1	2002	2000–2004		Leaf	1e-06		0					Linear
D3II|Thailand|MW946680.1|2002	D3II	Thailand	MW946680.1	2002	2000–2004		Leaf	1e-06		0					Linear
D3II|Thailand|MW946683.1|2002	D3II	Thailand	MW946683.1	2002	2000–2004		Leaf	0.002758		0					Linear
D3II|Thailand|MW946730.1|2002	D3II	Thailand	MW946730.1	2002	2000–2004		Leaf	0.002068		0					Linear
D3II|Thailand|MW946756.1|2002	D3II	Thailand	MW946756.1	2002	2000–2004		Leaf	3e-06		0					Linear
D3II|Thailand|MW946797.1|2002	D3II	Thailand	MW946797.1	2002	2000–2004		Leaf	0.000697		0					Linear
D3II|Thailand|MW946882.1|2002	D3II	Thailand	MW946882.1	2002	2000–2004		Leaf	2e-06		0					Linear
D3II|Thailand|MW946899.1|2002	D3II	Thailand	MW946899.1	2002	2000–2004		Leaf	1e-06		0					Linear
D3II|Thailand|MW946906.1|2002	D3II	Thailand	MW946906.1	2002	2000–2004		Leaf	0.000686		0					Linear
D3II|Thailand|MW946947.1|2002	D3II	Thailand	MW946947.1	2002	2000–2004		Leaf	1e-06		0					Linear
D3II|Thailand|MW946950.1|2002	D3II	Thailand	MW946950.1	2002	2000–2004		Leaf	0.002071		0					Linear
D3II|VietNam|JN376770.1|2002	D3II	VietNam	JN376770.1	2002	2000–2004		Leaf	0.002783		0					Linear
D3III|Thailand|MW946958.1|2002	D3III	Thailand	MW946958.1	2002	2000–2004		Leaf	0.001382		0					Linear
D3I|Indonesia|DQ518677.1|2003	D3I	Indonesia	DQ518677.1	2003	2000–2004		Leaf	0.002063		0					Linear
D3I|Indonesia|EU448437.1|2003	D3I	Indonesia	EU448437.1	2003	2000–2004		Leaf	0.006288		0					Linear
D3I|Philippines|MF094139.1|2003	D3I	Philippines	MF094139.1	2003	2000–2004		Leaf	0.000692		0					Linear
D3I|Singapore|GQ357857.1|2003	D3I	Singapore	GQ357857.1	2003	2000–2004		Leaf	0.000729		0					Linear
D3II|Cambodia|FJ639723.1|2003	D3II	Cambodia	FJ639723.1	2003	2000–2004		Leaf	0.000689		0					Linear
D3II|Cambodia|FJ639724.1|2003	D3II	Cambodia	FJ639724.1	2003	2000–2004		Leaf	2e-06		0					Linear
D3II|Cambodia|FJ639725.1|2003	D3II	Cambodia	FJ639725.1	2003	2000–2004		Leaf	2e-06		0					Linear
D3II|Cambodia|GU131906.1|2003	D3II	Cambodia	GU131906.1	2003	2000–2004		Leaf	3e-06		0					Linear
D3II|Thailand|DQ518660.1|2003	D3II	Thailand	DQ518660.1	2003	2000–2004		Leaf	0.000685		0					Linear
D3II|Thailand|MW946685.1|2003	D3II	Thailand	MW946685.1	2003	2000–2004		Leaf	0.000686		0					Linear
D3II|Thailand|MW946717.1|2003	D3II	Thailand	MW946717.1	2003	2000–2004		Leaf	0.000686		0					Linear
D3II|Thailand|MW946728.1|2003	D3II	Thailand	MW946728.1	2003	2000–2004		Leaf	1e-06		0					Linear
D3II|Thailand|MW946738.1|2003	D3II	Thailand	MW946738.1	2003	2000–2004		Leaf	0.002075		0					Linear
D3II|Thailand|MW946743.1|2003	D3II	Thailand	MW946743.1	2003	2000–2004		Leaf	0		0					Linear
D3II|Thailand|MW946753.1|2003	D3II	Thailand	MW946753.1	2003	2000–2004		Leaf	0.003451		0					Linear
D3II|Thailand|MW946820.1|2003	D3II	Thailand	MW946820.1	2003	2000–2004		Leaf	3e-06		0					Linear
D3II|Thailand|MW946871.1|2003	D3II	Thailand	MW946871.1	2003	2000–2004		Leaf	0.006696		0					Linear
D3II|Thailand|MW946893.1|2003	D3II	Thailand	MW946893.1	2003	2000–2004		Leaf	1e-06		0					Linear
D3II|Thailand|MW946904.1|2003	D3II	Thailand	MW946904.1	2003	2000–2004		Leaf	2e-06		0					Linear
D3II|Thailand|MW946921.1|2003	D3II	Thailand	MW946921.1	2003	2000–2004		Leaf	0.001382		0					Linear
D3II|Thailand|MW946943.1|2003	D3II	Thailand	MW946943.1	2003	2000–2004		Leaf	0.000688		0					Linear
D3II|Thailand|MW946949.1|2003	D3II	Thailand	MW946949.1	2003	2000–2004		Leaf	0.002068		0					Linear
D3II|Thailand|ON055491.1|2003	D3II	Thailand	ON055491.1	2003	2000–2004		Leaf	0.005576		0					Linear
D3II|Thailand|ON055492.1|2003	D3II	Thailand	ON055492.1	2003	2000–2004		Leaf	1e-06		0					Linear
D3II|Thailand|ON055493.1|2003	D3II	Thailand	ON055493.1	2003	2000–2004		Leaf	2e-06		0					Linear
D3II|Thailand|ON055496.1|2003	D3II	Thailand	ON055496.1	2003	2000–2004		Leaf	0.002063		0					Linear
D3II|Thailand|ON055497.1|2003	D3II	Thailand	ON055497.1	2003	2000–2004		Leaf	1e-06		0					Linear
D3II|Thailand|ON055501.1|2003	D3II	Thailand	ON055501.1	2003	2000–2004		Leaf	0.001377		0					Linear
D3II|VietNam|DQ518657.1|2003	D3II	VietNam	DQ518657.1	2003	2000–2004		Leaf	0.00208		0					Linear
D3II|VietNam|EU448442.1|2003	D3II	VietNam	EU448442.1	2003	2000–2004		Leaf	0.003493		0					Linear
D3II|VietNam|JN376771.1|2003	D3II	VietNam	JN376771.1	2003	2000–2004		Leaf	0.00069		0					Linear
D3III|SriLanka|KX518579.1|2003	D3III	Sri Lanka	KX518579.1	2003	2000–2004		Leaf	0.00276		0					Linear
D3I|Indonesia|AY858040.2|2004	D3I	Indonesia	AY858040.2	2004	2000–2004		Leaf	3e-06		0					Linear
D3I|Indonesia|AY858041.2|2004	D3I	Indonesia	AY858041.2	2004	2000–2004		Leaf	0.004848		0					Linear
D3I|Indonesia|AY858042.2|2004	D3I	Indonesia	AY858042.2	2004	2000–2004		Leaf	2e-06		0					Linear
D3I|Indonesia|AY858043.2|2004	D3I	Indonesia	AY858043.2	2004	2000–2004		Leaf	0.008473		0					Linear
D3I|Indonesia|AY858044.2|2004	D3I	Indonesia	AY858044.2	2004	2000–2004		Leaf	0.002075		0					Linear
D3I|Indonesia|AY858045.2|2004	D3I	Indonesia	AY858045.2	2004	2000–2004		Leaf	0.002076		0					Linear
D3I|Indonesia|AY858046.2|2004	D3I	Indonesia	AY858046.2	2004	2000–2004		Leaf	0.003443		0					Linear
D3I|Indonesia|AY858047.2|2004	D3I	Indonesia	AY858047.2	2004	2000–2004		Leaf	0.001377		0					Linear
D3I|Indonesia|AY858048.2|2004	D3I	Indonesia	AY858048.2	2004	2000–2004		Leaf	0.001378		0					Linear
D3I|Malaysia|LT898488.1|2004	D3I	Malaysia	LT898488.1	2004	2000–2004		Leaf	0.001761		0					Linear
D3I|Malaysia|LT898489.1|2004	D3I	Malaysia	LT898489.1	2004	2000–2004		Leaf	0.00099		0					Linear
D3I|Philippines|MF094140.1|2004	D3I	Philippines	MF094140.1	2004	2000–2004		Leaf	2e-06		0					Linear
D3I|Philippines|MF094141.1|2004	D3I	Philippines	MF094141.1	2004	2000–2004		Leaf	0.000691		0					Linear
D3II|Bangladesh|DQ401692.1|2004	D3II	Bangladesh	DQ401692.1	2004	2000–2004		Leaf	2e-06		0					Linear
D3II|Cambodia|FJ639726.1|2004	D3II	Cambodia	FJ639726.1	2004	2000–2004		Leaf	0.002064		0					Linear
D3II|Thailand|JQ993230.1|2004	D3II	Thailand	JQ993230.1	2004	2000–2004		Leaf	0		0					Linear
D3II|Thailand|MW946945.1|2004	D3II	Thailand	MW946945.1	2004	2000–2004		Leaf	0.002789		0					Linear
D3II|Thailand|ON055502.1|2004	D3II	Thailand	ON055502.1	2004	2000–2004		Leaf	0.002074		0					Linear
D3II|Thailand|ON055503.1|2004	D3II	Thailand	ON055503.1	2004	2000–2004		Leaf	0		0					Linear
D3II|Thailand|ON055504.1|2004	D3II	Thailand	ON055504.1	2004	2000–2004		Leaf	0.000687		0					Linear
D3II|Thailand|ON055505.1|2004	D3II	Thailand	ON055505.1	2004	2000–2004		Leaf	0		0					Linear
D3II|VietNam|DQ518656.1|2004	D3II	VietNam	DQ518656.1	2004	2000–2004		Leaf	0.005559		0					Linear
D3II|VietNam|JN376772.1|2004	D3II	VietNam	JN376772.1	2004	2000–2004		Leaf	0.00068		0					Linear
D3III|Singapore|EU081181.1|2004	D3III	Singapore	EU081181.1	2004	2000–2004		Leaf	0		0					Linear
D3III|Singapore|GQ357890.1|2004	D3III	Singapore	GQ357890.1	2004	2000–2004		Leaf	0		0					Linear
D3III|Singapore|GQ357891.1|2004	D3III	Singapore	GQ357891.1	2004	2000–2004		Leaf	1e-06		0					Linear
D3III|Singapore|GQ357892.1|2004	D3III	Singapore	GQ357892.1	2004	2000–2004		Leaf	0		0					Linear
D3III|SriLanka|KX518576.1|2004	D3III	Sri Lanka	KX518576.1	2004	2000–2004		Leaf	2e-06		0					Linear
D3III|SriLanka|KX518577.1|2004	D3III	Sri Lanka	KX518577.1	2004	2000–2004		Leaf	0.001375		0					Linear
D3III|SriLanka|KX518578.1|2004	D3III	Sri Lanka	KX518578.1	2004	2000–2004		Leaf	3e-06		0					Linear
D3III|SriLanka|KX518580.1|2004	D3III	Sri Lanka	KX518580.1	2004	2000–2004		Leaf	0.001379		0					Linear
D3III|SriLanka|OR389038.1|2004	D3III	Sri Lanka	OR389038.1	2004	2000–2004		Leaf	0.000687		0					Linear
D3I|Indonesia|AB219137.1|2005	D3I	Indonesia	AB219137.1	2005	2005–2009		Leaf	0.002772		0					Linear
D3I|Indonesia|AB219139.1|2005	D3I	Indonesia	AB219139.1	2005	2005–2009		Leaf	1e-06		0					Linear
D3I|Indonesia|DQ518678.1|2005	D3I	Indonesia	DQ518678.1	2005	2005–2009		Leaf	0.003513		0					Linear
D3I|Philippines|DQ518673.1|2005	D3I	Philippines	DQ518673.1	2005	2005–2009		Leaf	0.000696		0					Linear
D3I|Philippines|MF094142.1|2005	D3I	Philippines	MF094142.1	2005	2005–2009		Leaf	0.00069		0					Linear
D3I|Philippines|MF094143.1|2005	D3I	Philippines	MF094143.1	2005	2005–2009		Leaf	1e-06		0					Linear
D3I|Philippines|MF094144.1|2005	D3I	Philippines	MF094144.1	2005	2005–2009		Leaf	3e-06		0					Linear
D3I|Philippines|MF094145.1|2005	D3I	Philippines	MF094145.1	2005	2005–2009		Leaf	0.000691		0					Linear
D3I|Philippines|MF094146.1|2005	D3I	Philippines	MF094146.1	2005	2005–2009		Leaf	1e-06		0					Linear
D3I|Philippines|MF094147.1|2005	D3I	Philippines	MF094147.1	2005	2005–2009		Leaf	0.000691		0					Linear
D3I|Philippines|MF094148.1|2005	D3I	Philippines	MF094148.1	2005	2005–2009		Leaf	1e-06		0					Linear
D3I|Philippines|MF094149.1|2005	D3I	Philippines	MF094149.1	2005	2005–2009		Leaf	0.000691		0					Linear
D3I|Philippines|MF094150.1|2005	D3I	Philippines	MF094150.1	2005	2005–2009		Leaf	0.000692		0					Linear
D3I|Philippines|MF094151.1|2005	D3I	Philippines	MF094151.1	2005	2005–2009		Leaf	0.000692		0					Linear
D3I|Singapore|EU081221.1|2005	D3I	Singapore	EU081221.1	2005	2005–2009		Leaf	0.002065		0					Linear
D3I|Singapore|GQ357844.1|2005	D3I	Singapore	GQ357844.1	2005	2005–2009		Leaf	0.004568		0					Linear
D3I|Singapore|GQ357848.1|2005	D3I	Singapore	GQ357848.1	2005	2005–2009		Leaf	0		0					Linear
D3II|Cambodia|FJ639727.1|2005	D3II	Cambodia	FJ639727.1	2005	2005–2009		Leaf	0.003452		0					Linear
D3II|Cambodia|FJ639728.1|2005	D3II	Cambodia	FJ639728.1	2005	2005–2009		Leaf	1e-06		0					Linear
D3II|Cambodia|GQ868628.1|2005	D3II	Cambodia	GQ868628.1	2005	2005–2009		Leaf	3e-06		0					Linear
D3II|Cambodia|GQ868629.1|2005	D3II	Cambodia	GQ868629.1	2005	2005–2009		Leaf	0.000689		0					Linear
D3II|Cambodia|GU131904.1|2005	D3II	Cambodia	GU131904.1	2005	2005–2009		Leaf	2e-06		0					Linear
D3II|Cambodia|KF955333.1|2005	D3II	Cambodia	KF955333.1	2005	2005–2009		Leaf	1e-06		0					Linear
D3II|Myanmar|DQ518666.1|2005	D3II	Myanmar	DQ518666.1	2005	2005–2009		Leaf	0.000688		0					Linear
D3II|Thailand|JQ993228.1|2005	D3II	Thailand	JQ993228.1	2005	2005–2009		Leaf	0		0					Linear
D3II|Thailand|JQ993229.1|2005	D3II	Thailand	JQ993229.1	2005	2005–2009		Leaf	2e-06		0					Linear
D3II|Thailand|JQ993231.1|2005	D3II	Thailand	JQ993231.1	2005	2005–2009		Leaf	0		0					Linear
D3II|Thailand|JQ993232.1|2005	D3II	Thailand	JQ993232.1	2005	2005–2009		Leaf	0		0					Linear
D3II|Thailand|MW946625.1|2005	D3II	Thailand	MW946625.1	2005	2005–2009		Leaf	0.000686		0					Linear
D3II|Thailand|MW946628.1|2005	D3II	Thailand	MW946628.1	2005	2005–2009		Leaf	0		0					Linear
D3II|Thailand|MW946736.1|2005	D3II	Thailand	MW946736.1	2005	2005–2009		Leaf	1e-06		0					Linear
D3II|Thailand|MW946745.1|2005	D3II	Thailand	MW946745.1	2005	2005–2009		Leaf	0.001376		0					Linear
D3II|Thailand|MW946769.1|2005	D3II	Thailand	MW946769.1	2005	2005–2009		Leaf	0.005571		0					Linear
D3II|Thailand|MW946772.1|2005	D3II	Thailand	MW946772.1	2005	2005–2009		Leaf	1e-06		0					Linear
D3II|Thailand|MW946781.1|2005	D3II	Thailand	MW946781.1	2005	2005–2009		Leaf	0		0					Linear
D3II|Thailand|MW946788.1|2005	D3II	Thailand	MW946788.1	2005	2005–2009		Leaf	0.002768		0					Linear
D3II|Thailand|MW946829.1|2005	D3II	Thailand	MW946829.1	2005	2005–2009		Leaf	0.004888		0					Linear
D3II|Thailand|MW946858.1|2005	D3II	Thailand	MW946858.1	2005	2005–2009		Leaf	0		0					Linear
D3II|Thailand|MW946914.1|2005	D3II	Thailand	MW946914.1	2005	2005–2009		Leaf	0.000687		0					Linear
D3II|Thailand|MW946946.1|2005	D3II	Thailand	MW946946.1	2005	2005–2009		Leaf	0		0					Linear
D3II|Thailand|ON055507.1|2005	D3II	Thailand	ON055507.1	2005	2005–2009		Leaf	2e-06		0					Linear
D3II|Thailand|ON055508.1|2005	D3II	Thailand	ON055508.1	2005	2005–2009		Leaf	0		0					Linear
D3II|Thailand|ON055509.1|2005	D3II	Thailand	ON055509.1	2005	2005–2009		Leaf	0		0					Linear
D3II|Thailand|ON055510.1|2005	D3II	Thailand	ON055510.1	2005	2005–2009		Leaf	0		0					Linear
D3II|VietNam|DQ518658.1|2005	D3II	VietNam	DQ518658.1	2005	2005–2009		Leaf	3e-06		0					Linear
D3II|VietNam|JN376773.1|2005	D3II	VietNam	JN376773.1	2005	2005–2009		Leaf	0.001374		0					Linear
D3III|India|JQ686077.1|2005	D3III	India	JQ686077.1	2005	2005–2009		Leaf	1e-06		0					Linear
D3III|India|JQ686078.1|2005	D3III	India	JQ686078.1	2005	2005–2009		Leaf	2e-06		0					Linear
D3III|India|JQ922556.1|2005	D3III	India	JQ922556.1	2005	2005–2009		Leaf	2e-06		0					Linear
D3III|India|JQ922557.1|2005	D3III	India	JQ922557.1	2005	2005–2009		Leaf	3e-06		0					Linear
D3III|Singapore|EU081182.1|2005	D3III	Singapore	EU081182.1	2005	2005–2009		Leaf	1e-06		0					Linear
D3III|Singapore|EU081187.1|2005	D3III	Singapore	EU081187.1	2005	2005–2009		Leaf	1e-06		0					Linear
D3III|Singapore|EU081197.1|2005	D3III	Singapore	EU081197.1	2005	2005–2009		Leaf	0.000603		0					Linear
D3III|Singapore|EU081200.1|2005	D3III	Singapore	EU081200.1	2005	2005–2009		Leaf	2e-06		0					Linear
D3III|Singapore|EU081201.1|2005	D3III	Singapore	EU081201.1	2005	2005–2009		Leaf	0		0					Linear
D3III|Singapore|EU081202.1|2005	D3III	Singapore	EU081202.1	2005	2005–2009		Leaf	1e-06		0					Linear
D3III|Singapore|EU081204.1|2005	D3III	Singapore	EU081204.1	2005	2005–2009		Leaf	0.001372		0					Linear
D3III|Singapore|EU081206.1|2005	D3III	Singapore	EU081206.1	2005	2005–2009		Leaf	3e-06		0					Linear
D3III|Singapore|EU081207.1|2005	D3III	Singapore	EU081207.1	2005	2005–2009		Leaf	1e-06		0					Linear
D3III|Singapore|EU081208.1|2005	D3III	Singapore	EU081208.1	2005	2005–2009		Leaf	1e-06		0					Linear
D3III|Singapore|EU081212.1|2005	D3III	Singapore	EU081212.1	2005	2005–2009		Leaf	0.000685		0					Linear
D3III|Singapore|EU081217.1|2005	D3III	Singapore	EU081217.1	2005	2005–2009		Leaf	1e-06		0					Linear
D3III|Singapore|EU081218.1|2005	D3III	Singapore	EU081218.1	2005	2005–2009		Leaf	0		0					Linear
D3III|Singapore|EU081219.1|2005	D3III	Singapore	EU081219.1	2005	2005–2009		Leaf	0		0					Linear
D3III|Singapore|GQ357859.1|2005	D3III	Singapore	GQ357859.1	2005	2005–2009		Leaf	0.00073		0					Linear
D3III|Singapore|GQ357863.1|2005	D3III	Singapore	GQ357863.1	2005	2005–2009		Leaf	0.000728		0					Linear
D3III|Singapore|GQ357884.1|2005	D3III	Singapore	GQ357884.1	2005	2005–2009		Leaf	1e-06		0					Linear
D3I|Indonesia|EU448435.1|2006	D3I	Indonesia	EU448435.1	2006	2005–2009		Leaf	0.006296		0					Linear
D3I|Malaysia|EU448439.1|2006	D3I	Malaysia	EU448439.1	2006	2005–2009		Leaf	0.000681		0					Linear
D3I|Malaysia|LT898491.1|2006	D3I	Malaysia	LT898491.1	2006	2005–2009		Leaf	0.001334		0					Linear
D3I|Philippines|EU448433.1|2006	D3I	Philippines	EU448433.1	2006	2005–2009		Leaf	0.002087		0					Linear
D3I|Philippines|MF094152.1|2006	D3I	Philippines	MF094152.1	2006	2005–2009		Leaf	2e-06		0					Linear
D3I|Philippines|MF094153.1|2006	D3I	Philippines	MF094153.1	2006	2005–2009		Leaf	1e-06		0					Linear
D3I|Philippines|MF094154.1|2006	D3I	Philippines	MF094154.1	2006	2005–2009		Leaf	0.002778		0					Linear
D3I|Philippines|MF094155.1|2006	D3I	Philippines	MF094155.1	2006	2005–2009		Leaf	1e-06		0					Linear
D3I|Philippines|MF094156.1|2006	D3I	Philippines	MF094156.1	2006	2005–2009		Leaf	1e-06		0					Linear
D3I|Philippines|MF094158.1|2006	D3I	Philippines	MF094158.1	2006	2005–2009		Leaf	1e-06		0					Linear
D3I|Philippines|MF094160.1|2006	D3I	Philippines	MF094160.1	2006	2005–2009		Leaf	0.000691		0					Linear
D3I|Philippines|MF094161.1|2006	D3I	Philippines	MF094161.1	2006	2005–2009		Leaf	2e-06		0					Linear
D3I|Philippines|MF094163.1|2006	D3I	Philippines	MF094163.1	2006	2005–2009		Leaf	1e-06		0					Linear
D3I|Philippines|MF094164.1|2006	D3I	Philippines	MF094164.1	2006	2005–2009		Leaf	0.002777		0					Linear
D3I|Philippines|MF094165.1|2006	D3I	Philippines	MF094165.1	2006	2005–2009		Leaf	0		0					Linear
D3I|Philippines|MF094166.1|2006	D3I	Philippines	MF094166.1	2006	2005–2009		Leaf	2e-06		0					Linear
D3I|Philippines|MF094167.1|2006	D3I	Philippines	MF094167.1	2006	2005–2009		Leaf	0		0					Linear
D3I|Philippines|MF094168.1|2006	D3I	Philippines	MF094168.1	2006	2005–2009		Leaf	2e-06		0					Linear
D3I|Philippines|MF094169.1|2006	D3I	Philippines	MF094169.1	2006	2005–2009		Leaf	1e-06		0					Linear
D3I|Philippines|MF094170.1|2006	D3I	Philippines	MF094170.1	2006	2005–2009		Leaf	0.000691		0					Linear
D3I|Philippines|MF094171.1|2006	D3I	Philippines	MF094171.1	2006	2005–2009		Leaf	0.004178		0					Linear
D3I|Philippines|MF094172.1|2006	D3I	Philippines	MF094172.1	2006	2005–2009		Leaf	0.000693		0					Linear
D3I|Philippines|MF094173.1|2006	D3I	Philippines	MF094173.1	2006	2005–2009		Leaf	1e-06		0					Linear
D3I|Singapore|GQ357838.1|2006	D3I	Singapore	GQ357838.1	2006	2005–2009		Leaf	0.00368		0					Linear
D3I|Singapore|GQ357839.1|2006	D3I	Singapore	GQ357839.1	2006	2005–2009		Leaf	0.005969		0					Linear
D3I|Singapore|GQ357850.1|2006	D3I	Singapore	GQ357850.1	2006	2005–2009		Leaf	1e-06		0					Linear
D3I|Singapore|GQ357851.1|2006	D3I	Singapore	GQ357851.1	2006	2005–2009		Leaf	0		0					Linear
D3II|Bangladesh|EU448446.1|2006	D3II	Bangladesh	EU448446.1	2006	2005–2009		Leaf	0.001382		0					Linear
D3II|Bangladesh|JN036387.1|2006	D3II	Bangladesh	JN036387.1	2006	2005–2009		Leaf	1e-06		0					Linear
D3II|Bangladesh|JN036388.1|2006	D3II	Bangladesh	JN036388.1	2006	2005–2009		Leaf	1e-06		0					Linear
D3II|Bangladesh|JN036389.1|2006	D3II	Bangladesh	JN036389.1	2006	2005–2009		Leaf	0.00069		0					Linear
D3II|Bangladesh|JN036390.1|2006	D3II	Bangladesh	JN036390.1	2006	2005–2009		Leaf	0.002085		0					Linear
D3II|Bangladesh|JN036391.1|2006	D3II	Bangladesh	JN036391.1	2006	2005–2009		Leaf	0.002772		0					Linear
D3II|Bangladesh|JN036392.1|2006	D3II	Bangladesh	JN036392.1	2006	2005–2009		Leaf	0.00069		0					Linear
D3II|Bangladesh|JN036393.1|2006	D3II	Bangladesh	JN036393.1	2006	2005–2009		Leaf	0.00069		0					Linear
D3II|Bangladesh|JN036394.1|2006	D3II	Bangladesh	JN036394.1	2006	2005–2009		Leaf	1e-06		0					Linear
D3II|Bangladesh|JN036395.1|2006	D3II	Bangladesh	JN036395.1	2006	2005–2009		Leaf	1e-06		0					Linear
D3II|Cambodia|EU448440.1|2006	D3II	Cambodia	EU448440.1	2006	2005–2009		Leaf	0.001375		0					Linear
D3II|Cambodia|FJ639729.1|2006	D3II	Cambodia	FJ639729.1	2006	2005–2009		Leaf	0.002068		0					Linear
D3II|Cambodia|FJ639730.1|2006	D3II	Cambodia	FJ639730.1	2006	2005–2009		Leaf	0.000684		0					Linear
D3II|Cambodia|GQ868634.1|2006	D3II	Cambodia	GQ868634.1	2006	2005–2009		Leaf	0		0					Linear
D3II|Cambodia|GU131907.1|2006	D3II	Cambodia	GU131907.1	2006	2005–2009		Leaf	0.000684		0					Linear
D3II|Cambodia|GU131908.1|2006	D3II	Cambodia	GU131908.1	2006	2005–2009		Leaf	1e-06		0					Linear
D3II|Cambodia|GU131909.1|2006	D3II	Cambodia	GU131909.1	2006	2005–2009		Leaf	0		0					Linear
D3II|Cambodia|GU131910.1|2006	D3II	Cambodia	GU131910.1	2006	2005–2009		Leaf	0		0					Linear
D3II|Cambodia|GU131911.1|2006	D3II	Cambodia	GU131911.1	2006	2005–2009		Leaf	0		0					Linear
D3II|Cambodia|GU131933.1|2006	D3II	Cambodia	GU131933.1	2006	2005–2009		Leaf	0.000686		0					Linear
D3II|Cambodia|HM181933.1|2006	D3II	Cambodia	HM181933.1	2006	2005–2009		Leaf	0		0					Linear
D3II|Cambodia|HM181934.1|2006	D3II	Cambodia	HM181934.1	2006	2005–2009		Leaf	0		0					Linear
D3II|Cambodia|JN575565.1|2006	D3II	Cambodia	JN575565.1	2006	2005–2009		Leaf	1e-06		0					Linear
D3II|Myanmar|EU448444.1|2006	D3II	Myanmar	EU448444.1	2006	2005–2009		Leaf	0.002088		0					Linear
D3II|Myanmar|EU478409.1|2006	D3II	Myanmar	EU478409.1	2006	2005–2009		Leaf	0.000678		0					Linear
D3II|Singapore|GQ357831.1|2006	D3II	Singapore	GQ357831.1	2006	2005–2009		Leaf	0.001461		0					Linear
D3II|Thailand|JF812105.1|2006	D3II	Thailand	JF812105.1	2006	2005–2009		Leaf	0		0					Linear
D3II|Thailand|MW946618.1|2006	D3II	Thailand	MW946618.1	2006	2005–2009		Leaf	0.000688		0					Linear
D3II|Thailand|MW946622.1|2006	D3II	Thailand	MW946622.1	2006	2005–2009		Leaf	0.001375		0					Linear
D3II|Thailand|MW946632.1|2006	D3II	Thailand	MW946632.1	2006	2005–2009		Leaf	0		0					Linear
D3II|Thailand|MW946668.1|2006	D3II	Thailand	MW946668.1	2006	2005–2009		Leaf	0.002083		0					Linear
D3II|Thailand|MW946686.1|2006	D3II	Thailand	MW946686.1	2006	2005–2009		Leaf	2e-06		0					Linear
D3II|Thailand|MW946757.1|2006	D3II	Thailand	MW946757.1	2006	2005–2009		Leaf	0.002063		0					Linear
D3II|Thailand|MW946759.1|2006	D3II	Thailand	MW946759.1	2006	2005–2009		Leaf	0.000686		0					Linear
D3II|Thailand|MW946793.1|2006	D3II	Thailand	MW946793.1	2006	2005–2009		Leaf	0		0					Linear
D3II|Thailand|MW946824.1|2006	D3II	Thailand	MW946824.1	2006	2005–2009		Leaf	1e-06		0					Linear
D3II|Thailand|MW946866.1|2006	D3II	Thailand	MW946866.1	2006	2005–2009		Leaf	0.002063		0					Linear
D3II|Thailand|MW946873.1|2006	D3II	Thailand	MW946873.1	2006	2005–2009		Leaf	2e-06		0					Linear
D3II|Thailand|MW946884.1|2006	D3II	Thailand	MW946884.1	2006	2005–2009		Leaf	0		0					Linear
D3II|Thailand|MW946890.1|2006	D3II	Thailand	MW946890.1	2006	2005–2009		Leaf	0.000686		0					Linear
D3II|Thailand|MW946894.1|2006	D3II	Thailand	MW946894.1	2006	2005–2009		Leaf	1e-06		0					Linear
D3II|Thailand|MW946910.1|2006	D3II	Thailand	MW946910.1	2006	2005–2009		Leaf	0.000685		0					Linear
D3II|Thailand|MW946912.1|2006	D3II	Thailand	MW946912.1	2006	2005–2009		Leaf	0.001374		0					Linear
D3II|Thailand|MW946938.1|2006	D3II	Thailand	MW946938.1	2006	2005–2009		Leaf	0.001392		0					Linear
D3II|Thailand|MW946956.1|2006	D3II	Thailand	MW946956.1	2006	2005–2009		Leaf	2e-06		0					Linear
D3II|Thailand|MW946967.1|2006	D3II	Thailand	MW946967.1	2006	2005–2009		Leaf	0		0					Linear
D3II|VietNam|EU448441.1|2006	D3II	VietNam	EU448441.1	2006	2005–2009		Leaf	1e-06		0					Linear
D3II|VietNam|EU482452.1|2006	D3II	VietNam	EU482452.1	2006	2005–2009		Leaf	0.002797		0					Linear
D3II|VietNam|EU482453.1|2006	D3II	VietNam	EU482453.1	2006	2005–2009		Leaf	0.001394		0					Linear
D3II|VietNam|EU482454.1|2006	D3II	VietNam	EU482454.1	2006	2005–2009		Leaf	0.004181		0					Linear
D3II|VietNam|EU482455.1|2006	D3II	VietNam	EU482455.1	2006	2005–2009		Leaf	1e-06		0					Linear
D3II|VietNam|EU482456.1|2006	D3II	VietNam	EU482456.1	2006	2005–2009		Leaf	0.001373		0					Linear
D3II|VietNam|EU482457.1|2006	D3II	VietNam	EU482457.1	2006	2005–2009		Leaf	0.003488		0					Linear
D3II|VietNam|EU482458.1|2006	D3II	VietNam	EU482458.1	2006	2005–2009		Leaf	0.001374		0					Linear
D3II|VietNam|EU482459.1|2006	D3II	VietNam	EU482459.1	2006	2005–2009		Leaf	0.002069		0					Linear
D3II|VietNam|EU482460.1|2006	D3II	VietNam	EU482460.1	2006	2005–2009		Leaf	0.002756		0					Linear
D3II|VietNam|EU660407.1|2006	D3II	VietNam	EU660407.1	2006	2005–2009		Leaf	2e-06		0					Linear
D3II|VietNam|EU660408.1|2006	D3II	VietNam	EU660408.1	2006	2005–2009		Leaf	1e-06		0					Linear
D3II|VietNam|EU660409.1|2006	D3II	VietNam	EU660409.1	2006	2005–2009		Leaf	1e-06		0					Linear
D3II|VietNam|EU660410.1|2006	D3II	VietNam	EU660410.1	2006	2005–2009		Leaf	1e-06		0					Linear
D3II|VietNam|EU660411.1|2006	D3II	VietNam	EU660411.1	2006	2005–2009		Leaf	0.002064		0					Linear
D3II|VietNam|HQ588145.1|2006	D3II	VietNam	HQ588145.1	2006	2005–2009		Leaf	0.001343		0					Linear
D3II|VietNam|MW945429.1|2006	D3II	VietNam	MW945429.1	2006	2005–2009		Leaf	1e-06		0					Linear
D3III|Bhutan|FJ606692.1|2006	D3III	Bhutan	FJ606692.1	2006	2005–2009		Leaf	0		0					Linear
D3III|Bhutan|FJ606693.1|2006	D3III	Bhutan	FJ606693.1	2006	2005–2009		Leaf	1e-06		0					Linear
D3III|Bhutan|FJ606694.1|2006	D3III	Bhutan	FJ606694.1	2006	2005–2009		Leaf	0		0					Linear
D3III|Bhutan|FJ606695.1|2006	D3III	Bhutan	FJ606695.1	2006	2005–2009		Leaf	0		0					Linear
D3III|Bhutan|FJ606696.1|2006	D3III	Bhutan	FJ606696.1	2006	2005–2009		Leaf	0		0					Linear
D3III|Bhutan|FJ606697.1|2006	D3III	Bhutan	FJ606697.1	2006	2005–2009		Leaf	0		0					Linear
D3III|Bhutan|FJ606698.1|2006	D3III	Bhutan	FJ606698.1	2006	2005–2009		Leaf	0		0					Linear
D3III|Bhutan|FJ606699.1|2006	D3III	Bhutan	FJ606699.1	2006	2005–2009		Leaf	0.002062		0					Linear
D3III|Bhutan|FJ606700.1|2006	D3III	Bhutan	FJ606700.1	2006	2005–2009		Leaf	0		0					Linear
D3III|Bhutan|FJ606701.1|2006	D3III	Bhutan	FJ606701.1	2006	2005–2009		Leaf	0.001373		0					Linear
D3III|Bhutan|FJ606702.1|2006	D3III	Bhutan	FJ606702.1	2006	2005–2009		Leaf	2e-06		0					Linear
D3III|Pakistan|KF041238.1|2006	D3III	Pakistan	KF041238.1	2006	2005–2009		Leaf	0.001378		0					Linear
D3III|Pakistan|KF041239.1|2006	D3III	Pakistan	KF041239.1	2006	2005–2009		Leaf	0.00485		0					Linear
D3III|Pakistan|KF041240.1|2006	D3III	Pakistan	KF041240.1	2006	2005–2009		Leaf	0.001469		0					Linear
D3III|Pakistan|KF041242.1|2006	D3III	Pakistan	KF041242.1	2006	2005–2009		Leaf	0.002834		0					Linear
D3III|Pakistan|KF041243.1|2006	D3III	Pakistan	KF041243.1	2006	2005–2009		Leaf	0.001438		0					Linear
D3III|Pakistan|KF041248.1|2006	D3III	Pakistan	KF041248.1	2006	2005–2009		Leaf	3e-06		0					Linear
D3III|Pakistan|KF041249.1|2006	D3III	Pakistan	KF041249.1	2006	2005–2009		Leaf	0.000686		0					Linear
D3III|Pakistan|KF041250.1|2006	D3III	Pakistan	KF041250.1	2006	2005–2009		Leaf	0.000685		0					Linear
D3III|Pakistan|KF041256.1|2006	D3III	Pakistan	KF041256.1	2006	2005–2009		Leaf	0.002755		0					Linear
D3III|Pakistan|KF041257.1|2006	D3III	Pakistan	KF041257.1	2006	2005–2009		Leaf	2e-06		0					Linear
D3III|Pakistan|KF041259.1|2006	D3III	Pakistan	KF041259.1	2006	2005–2009		Leaf	0.001373		0					Linear
D3III|Singapore|GQ357862.1|2006	D3III	Singapore	GQ357862.1	2006	2005–2009		Leaf	0.001458		0					Linear
D3III|SriLanka|KU509283.1|2006	D3III	Sri Lanka	KU509283.1	2006	2005–2009		Leaf	0.004184		0					Linear
D3I|Indonesia|EU448434.1|2007	D3I	Indonesia	EU448434.1	2007	2005–2009		Leaf	0.003477		0					Linear
D3I|Indonesia|KC762681.1|2007	D3I	Indonesia	KC762681.1	2007	2005–2009		Leaf	0.000685		0					Linear
D3I|Indonesia|KC762682.1|2007	D3I	Indonesia	KC762682.1	2007	2005–2009		Leaf	0.000686		0					Linear
D3I|Indonesia|KC762683.1|2007	D3I	Indonesia	KC762683.1	2007	2005–2009		Leaf	1e-06		0					Linear
D3I|Indonesia|KC762684.1|2007	D3I	Indonesia	KC762684.1	2007	2005–2009		Leaf	0.005302		0					Linear
D3I|Indonesia|KC762686.1|2007	D3I	Indonesia	KC762686.1	2007	2005–2009		Leaf	0.001383		0					Linear
D3I|Malaysia|EU448438.1|2007	D3I	Malaysia	EU448438.1	2007	2005–2009		Leaf	0.001372		0					Linear
D3I|Malaysia|LT898490.1|2007	D3I	Malaysia	LT898490.1	2007	2005–2009		Leaf	0.000692		0					Linear
D3I|Philippines|EU448432.1|2007	D3I	Philippines	EU448432.1	2007	2005–2009		Leaf	0.001388		0					Linear
D3I|Singapore|GQ357840.1|2007	D3I	Singapore	GQ357840.1	2007	2005–2009		Leaf	0.00293		0					Linear
D3I|Singapore|GQ357841.1|2007	D3I	Singapore	GQ357841.1	2007	2005–2009		Leaf	0		0					Linear
D3I|Singapore|GQ357842.1|2007	D3I	Singapore	GQ357842.1	2007	2005–2009		Leaf	1e-06		0					Linear
D3I|Singapore|GQ357846.1|2007	D3I	Singapore	GQ357846.1	2007	2005–2009		Leaf	0		0					Linear
D3II|Bangladesh|DQ401693.1|2007	D3II	Bangladesh	DQ401693.1	2007	2005–2009		Leaf	1e-06		0					Linear
D3II|Bangladesh|EU448445.1|2007	D3II	Bangladesh	EU448445.1	2007	2005–2009		Leaf	0.002076		0					Linear
D3II|Bangladesh|JN036385.1|2007	D3II	Bangladesh	JN036385.1	2007	2005–2009		Leaf	1e-06		0					Linear
D3II|Bangladesh|JN036386.1|2007	D3II	Bangladesh	JN036386.1	2007	2005–2009		Leaf	0.000691		0					Linear
D3II|Cambodia|FJ639712.1|2007	D3II	Cambodia	FJ639712.1	2007	2005–2009		Leaf	0.004143		0					Linear
D3II|Cambodia|FJ639713.1|2007	D3II	Cambodia	FJ639713.1	2007	2005–2009		Leaf	0.002756		0					Linear
D3II|Cambodia|FJ639714.1|2007	D3II	Cambodia	FJ639714.1	2007	2005–2009		Leaf	0.000684		0					Linear
D3II|Cambodia|FJ639731.1|2007	D3II	Cambodia	FJ639731.1	2007	2005–2009		Leaf	1e-06		0					Linear
D3II|Cambodia|GU131912.1|2007	D3II	Cambodia	GU131912.1	2007	2005–2009		Leaf	2e-06		0					Linear
D3II|Cambodia|GU131913.1|2007	D3II	Cambodia	GU131913.1	2007	2005–2009		Leaf	0.000686		0					Linear
D3II|Cambodia|GU131914.1|2007	D3II	Cambodia	GU131914.1	2007	2005–2009		Leaf	0		0					Linear
D3II|Cambodia|GU131915.1|2007	D3II	Cambodia	GU131915.1	2007	2005–2009		Leaf	2e-06		0					Linear
D3II|Cambodia|GU131916.1|2007	D3II	Cambodia	GU131916.1	2007	2005–2009		Leaf	1e-06		0					Linear
D3II|Cambodia|GU131917.1|2007	D3II	Cambodia	GU131917.1	2007	2005–2009		Leaf	0.000683		0					Linear
D3II|Cambodia|GU131918.1|2007	D3II	Cambodia	GU131918.1	2007	2005–2009		Leaf	0.002755		0					Linear
D3II|Cambodia|GU131934.1|2007	D3II	Cambodia	GU131934.1	2007	2005–2009		Leaf	0.00206		0					Linear
D3II|Cambodia|GU131935.1|2007	D3II	Cambodia	GU131935.1	2007	2005–2009		Leaf	0.001371		0					Linear
D3II|Cambodia|GU131936.1|2007	D3II	Cambodia	GU131936.1	2007	2005–2009		Leaf	0.000686		0					Linear
D3II|Cambodia|GU131937.1|2007	D3II	Cambodia	GU131937.1	2007	2005–2009		Leaf	0.003452		0					Linear
D3II|Cambodia|GU131938.1|2007	D3II	Cambodia	GU131938.1	2007	2005–2009		Leaf	1e-06		0					Linear
D3II|Cambodia|GU131939.1|2007	D3II	Cambodia	GU131939.1	2007	2005–2009		Leaf	0.000683		0					Linear
D3II|Cambodia|GU131940.1|2007	D3II	Cambodia	GU131940.1	2007	2005–2009		Leaf	0.00206		0					Linear
D3II|Cambodia|GU131941.1|2007	D3II	Cambodia	GU131941.1	2007	2005–2009		Leaf	1e-06		0					Linear
D3II|Cambodia|GU131942.1|2007	D3II	Cambodia	GU131942.1	2007	2005–2009		Leaf	1e-06		0					Linear
D3II|Cambodia|GU131943.1|2007	D3II	Cambodia	GU131943.1	2007	2005–2009		Leaf	1e-06		0					Linear
D3II|Cambodia|GU131944.1|2007	D3II	Cambodia	GU131944.1	2007	2005–2009		Leaf	2e-06		0					Linear
D3II|Cambodia|GU131945.1|2007	D3II	Cambodia	GU131945.1	2007	2005–2009		Leaf	0.000686		0					Linear
D3II|Cambodia|HM181935.1|2007	D3II	Cambodia	HM181935.1	2007	2005–2009		Leaf	0.000686		0					Linear
D3II|Cambodia|JF295012.1|2007	D3II	Cambodia	JF295012.1	2007	2005–2009		Leaf	0.000686		0					Linear
D3II|Cambodia|JN368477.1|2007	D3II	Cambodia	JN368477.1	2007	2005–2009		Leaf	1e-06		0					Linear
D3II|Cambodia|KF955464.1|2007	D3II	Cambodia	KF955464.1	2007	2005–2009		Leaf	0.002762		0					Linear
D3II|Cambodia|KF955506.1|2007	D3II	Cambodia	KF955506.1	2007	2005–2009		Leaf	0.001372		0					Linear
D3II|Cambodia|KF955507.1|2007	D3II	Cambodia	KF955507.1	2007	2005–2009		Leaf	1e-06		0					Linear
D3II|Cambodia|KF955508.1|2007	D3II	Cambodia	KF955508.1	2007	2005–2009		Leaf	0		0					Linear
D3II|Myanmar|EU448443.1|2007	D3II	Myanmar	EU448443.1	2007	2005–2009		Leaf	0.000691		0					Linear
D3II|VietNam|EU482461.1|2007	D3II	VietNam	EU482461.1	2007	2005–2009		Leaf	0		0					Linear
D3II|VietNam|EU482462.1|2007	D3II	VietNam	EU482462.1	2007	2005–2009		Leaf	1e-06		0					Linear
D3II|VietNam|FJ410229.1|2007	D3II	VietNam	FJ410229.1	2007	2005–2009		Leaf	0		0					Linear
D3II|VietNam|FJ432722.1|2007	D3II	VietNam	FJ432722.1	2007	2005–2009		Leaf	0.003464		0					Linear
D3II|VietNam|FJ432728.1|2007	D3II	VietNam	FJ432728.1	2007	2005–2009		Leaf	0		0					Linear
D3II|VietNam|FJ432731.1|2007	D3II	VietNam	FJ432731.1	2007	2005–2009		Leaf	2e-06		0					Linear
D3II|VietNam|FJ432741.1|2007	D3II	VietNam	FJ432741.1	2007	2005–2009		Leaf	0.001374		0					Linear
D3II|VietNam|FJ432743.1|2007	D3II	VietNam	FJ432743.1	2007	2005–2009		Leaf	0		0					Linear
D3II|VietNam|FJ461326.1|2007	D3II	VietNam	FJ461326.1	2007	2005–2009		Leaf	0.000686		0					Linear
D3II|VietNam|FJ461329.1|2007	D3II	VietNam	FJ461329.1	2007	2005–2009		Leaf	0		0					Linear
D3II|VietNam|FJ547061.1|2007	D3II	VietNam	FJ547061.1	2007	2005–2009		Leaf	0.000686		0					Linear
D3II|VietNam|FJ547062.1|2007	D3II	VietNam	FJ547062.1	2007	2005–2009		Leaf	2e-06		0					Linear
D3II|VietNam|FJ562097.1|2007	D3II	VietNam	FJ562097.1	2007	2005–2009		Leaf	2e-06		0					Linear
D3II|VietNam|FJ562099.1|2007	D3II	VietNam	FJ562099.1	2007	2005–2009		Leaf	1e-06		0					Linear
D3II|VietNam|FJ562100.1|2007	D3II	VietNam	FJ562100.1	2007	2005–2009		Leaf	0.000686		0					Linear
D3II|VietNam|FJ562102.1|2007	D3II	VietNam	FJ562102.1	2007	2005–2009		Leaf	0		0					Linear
D3II|VietNam|HQ588141.1|2007	D3II	VietNam	HQ588141.1	2007	2005–2009		Leaf	2e-06		0					Linear
D3II|VietNam|HQ588142.1|2007	D3II	VietNam	HQ588142.1	2007	2005–2009		Leaf	0.004147		0					Linear
D3II|VietNam|HQ588143.1|2007	D3II	VietNam	HQ588143.1	2007	2005–2009		Leaf	0.003452		0					Linear
D3II|VietNam|HQ588144.1|2007	D3II	VietNam	HQ588144.1	2007	2005–2009		Leaf	0.000686		0					Linear
D3II|VietNam|JN376774.1|2007	D3II	VietNam	JN376774.1	2007	2005–2009		Leaf	0.000686		0					Linear
D3II|VietNam|KF955457.1|2007	D3II	VietNam	KF955457.1	2007	2005–2009		Leaf	0.000686		0					Linear
D3II|VietNam|KF955458.1|2007	D3II	VietNam	KF955458.1	2007	2005–2009		Leaf	0.002757		0					Linear
D3II|VietNam|MW945430.1|2007	D3II	VietNam	MW945430.1	2007	2005–2009		Leaf	0		0					Linear
D3II|VietNam|OR389039.1|2007	D3II	VietNam	OR389039.1	2007	2005–2009		Leaf	0.000686		0					Linear
D3III|Bhutan|FJ606705.1|2007	D3III	Bhutan	FJ606705.1	2007	2005–2009		Leaf	0.002075		0					Linear
D3III|Bhutan|FJ606706.1|2007	D3III	Bhutan	FJ606706.1	2007	2005–2009		Leaf	2e-06		0					Linear
D3III|Bhutan|FJ606707.1|2007	D3III	Bhutan	FJ606707.1	2007	2005–2009		Leaf	0		0					Linear
D3III|Bhutan|FJ606708.1|2007	D3III	Bhutan	FJ606708.1	2007	2005–2009		Leaf	0		0					Linear
D3III|Bhutan|FJ606709.1|2007	D3III	Bhutan	FJ606709.1	2007	2005–2009		Leaf	0		0					Linear
D3III|Bhutan|FJ606710.1|2007	D3III	Bhutan	FJ606710.1	2007	2005–2009		Leaf	0.004147		0					Linear
D3III|Bhutan|FJ606711.1|2007	D3III	Bhutan	FJ606711.1	2007	2005–2009		Leaf	0.000686		0					Linear
D3III|Bhutan|FJ606712.1|2007	D3III	Bhutan	FJ606712.1	2007	2005–2009		Leaf	0		0					Linear
D3III|India|FJ644564.1|2007	D3III	India	FJ644564.1	2007	2005–2009		Leaf	1e-06		0					Linear
D3III|Pakistan|KF041255.1|2007	D3III	Pakistan	KF041255.1	2007	2005–2009		Leaf	0.000685		0					Linear
D3III|Singapore|GQ357883.1|2007	D3III	Singapore	GQ357883.1	2007	2005–2009		Leaf	0.00073		0					Linear
D3III|Singapore|GQ357886.1|2007	D3III	Singapore	GQ357886.1	2007	2005–2009		Leaf	1e-06		0					Linear
D3III|Singapore|GQ357887.1|2007	D3III	Singapore	GQ357887.1	2007	2005–2009		Leaf	0		0					Linear
D3III|Singapore|GQ357888.1|2007	D3III	Singapore	GQ357888.1	2007	2005–2009		Leaf	3e-06		0					Linear
D3III|Singapore|GQ357889.1|2007	D3III	Singapore	GQ357889.1	2007	2005–2009		Leaf	0		0					Linear
D3III|Singapore|GU370053.1|2007	D3III	Singapore	GU370053.1	2007	2005–2009		Leaf	1e-06		0					Linear
D3III|Singapore|JN022604.1|2007	D3III	Singapore	JN022604.1	2007	2005–2009		Leaf	2e-06		0					Linear
D3III|Singapore|JN030193.1|2007	D3III	Singapore	JN030193.1	2007	2005–2009		Leaf	3e-06		0					Linear
D3III|Singapore|JN030194.1|2007	D3III	Singapore	JN030194.1	2007	2005–2009		Leaf	2e-06		0					Linear
D3I|Indonesia|JF968057.1|2008	D3I	Indonesia	JF968057.1	2008	2005–2009		Leaf	1e-06		0					Linear
D3I|Indonesia|JF968063.1|2008	D3I	Indonesia	JF968063.1	2008	2005–2009		Leaf	0.002806		0					Linear
D3I|Indonesia|JN575567.1|2008	D3I	Indonesia	JN575567.1	2008	2005–2009		Leaf	0.000687		0					Linear
D3I|Indonesia|JN575568.1|2008	D3I	Indonesia	JN575568.1	2008	2005–2009		Leaf	1e-06		0					Linear
D3I|Indonesia|KC762685.1|2008	D3I	Indonesia	KC762685.1	2008	2005–2009		Leaf	0.000687		0					Linear
D3I|Indonesia|KC762687.1|2008	D3I	Indonesia	KC762687.1	2008	2005–2009		Leaf	0.003459		0					Linear
D3I|Indonesia|KC762688.1|2008	D3I	Indonesia	KC762688.1	2008	2005–2009		Leaf	0.001376		0					Linear
D3I|Indonesia|KC762689.1|2008	D3I	Indonesia	KC762689.1	2008	2005–2009		Leaf	0.005723		0					Linear
D3I|Indonesia|KC762690.1|2008	D3I	Indonesia	KC762690.1	2008	2005–2009		Leaf	1e-06		0					Linear
D3I|Indonesia|KC762691.1|2008	D3I	Indonesia	KC762691.1	2008	2005–2009		Leaf	0.004155		0					Linear
D3I|Malaysia|LT898497.1|2008	D3I	Malaysia	LT898497.1	2008	2005–2009		Leaf	0.000686		0					Linear
D3I|Philippines|JF968054.1|2008	D3I	Philippines	JF968054.1	2008	2005–2009		Leaf	1e-06		0					Linear
D3I|Philippines|JF968055.1|2008	D3I	Philippines	JF968055.1	2008	2005–2009		Leaf	0.007726		0					Linear
D3I|Philippines|JF968059.1|2008	D3I	Philippines	JF968059.1	2008	2005–2009		Leaf	0.002797		0					Linear
D3I|Philippines|JF968061.1|2008	D3I	Philippines	JF968061.1	2008	2005–2009		Leaf	0.0007		0					Linear
D3I|Philippines|JF968062.1|2008	D3I	Philippines	JF968062.1	2008	2005–2009		Leaf	0.000692		0					Linear
D3I|Philippines|JF968067.1|2008	D3I	Philippines	JF968067.1	2008	2005–2009		Leaf	0.002781		0					Linear
D3I|Philippines|KJ946240.1|2008	D3I	Philippines	KJ946240.1	2008	2005–2009		Leaf	0.002082		0					Linear
D3I|Philippines|KJ946241.1|2008	D3I	Philippines	KJ946241.1	2008	2005–2009		Leaf	0.003481		0					Linear
D3I|Philippines|KJ946242.1|2008	D3I	Philippines	KJ946242.1	2008	2005–2009		Leaf	1e-06		0					Linear
D3I|Philippines|KJ946243.1|2008	D3I	Philippines	KJ946243.1	2008	2005–2009		Leaf	3e-06		0					Linear
D3I|Philippines|KU509279.1|2008	D3I	Philippines	KU509279.1	2008	2005–2009		Leaf	0.017313		0					Linear
D3I|Philippines|MF094174.1|2008	D3I	Philippines	MF094174.1	2008	2005–2009		Leaf	0.000691		0					Linear
D3I|Philippines|MF094175.1|2008	D3I	Philippines	MF094175.1	2008	2005–2009		Leaf	0.000695		0					Linear
D3I|Philippines|MF094177.1|2008	D3I	Philippines	MF094177.1	2008	2005–2009		Leaf	0		0					Linear
D3I|Philippines|MF094179.1|2008	D3I	Philippines	MF094179.1	2008	2005–2009		Leaf	1e-06		0					Linear
D3I|Philippines|MF094180.1|2008	D3I	Philippines	MF094180.1	2008	2005–2009		Leaf	0		0					Linear
D3I|Philippines|MF094181.1|2008	D3I	Philippines	MF094181.1	2008	2005–2009		Leaf	0.00069		0					Linear
D3I|Philippines|MF094182.1|2008	D3I	Philippines	MF094182.1	2008	2005–2009		Leaf	0.003487		0					Linear
D3I|Philippines|MF094183.1|2008	D3I	Philippines	MF094183.1	2008	2005–2009		Leaf	0.000691		0					Linear
D3I|Philippines|MF094185.1|2008	D3I	Philippines	MF094185.1	2008	2005–2009		Leaf	0.000699		0					Linear
D3I|Singapore|GQ357835.1|2008	D3I	Singapore	GQ357835.1	2008	2005–2009		Leaf	0.002954		0					Linear
D3I|Singapore|GQ357852.1|2008	D3I	Singapore	GQ357852.1	2008	2005–2009		Leaf	0		0					Linear
D3I|Singapore|GQ357853.1|2008	D3I	Singapore	GQ357853.1	2008	2005–2009		Leaf	1e-06		0					Linear
D3I|Singapore|GQ357855.1|2008	D3I	Singapore	GQ357855.1	2008	2005–2009		Leaf	0		0					Linear
D3I|Singapore|JN030160.1|2008	D3I	Singapore	JN030160.1	2008	2005–2009		Leaf	1e-06		0					Linear
D3II|Bangladesh|JF968064.1|2008	D3II	Bangladesh	JF968064.1	2008	2005–2009		Leaf	1e-06		0					Linear
D3II|Bangladesh|JN036382.1|2008	D3II	Bangladesh	JN036382.1	2008	2005–2009		Leaf	1e-06		0					Linear
D3II|Bangladesh|JN036383.1|2008	D3II	Bangladesh	JN036383.1	2008	2005–2009		Leaf	0.00069		0					Linear
D3II|Bangladesh|JN036384.1|2008	D3II	Bangladesh	JN036384.1	2008	2005–2009		Leaf	0.000692		0					Linear
D3II|Cambodia|FJ639715.1|2008	D3II	Cambodia	FJ639715.1	2008	2005–2009		Leaf	1e-06		0					Linear
D3II|Cambodia|FJ639716.1|2008	D3II	Cambodia	FJ639716.1	2008	2005–2009		Leaf	1e-06		0					Linear
D3II|Cambodia|GU131903.1|2008	D3II	Cambodia	GU131903.1	2008	2005–2009		Leaf	0.00275		0					Linear
D3II|Cambodia|GU131905.1|2008	D3II	Cambodia	GU131905.1	2008	2005–2009		Leaf	1e-06		0					Linear
D3II|Cambodia|GU131946.1|2008	D3II	Cambodia	GU131946.1	2008	2005–2009		Leaf	1e-06		0					Linear
D3II|Cambodia|HM631854.1|2008	D3II	Cambodia	HM631854.1	2008	2005–2009		Leaf	1e-06		0					Linear
D3II|Cambodia|JF968058.1|2008	D3II	Cambodia	JF968058.1	2008	2005–2009		Leaf	0.002062		0					Linear
D3II|Myanmar|JF968066.1|2008	D3II	Myanmar	JF968066.1	2008	2005–2009		Leaf	0.002075		0					Linear
D3II|Myanmar|MW946972.1|2008	D3II	Myanmar	MW946972.1	2008	2005–2009		Leaf	0.001379		0					Linear
D3II|Singapore|GQ357832.1|2008	D3II	Singapore	GQ357832.1	2008	2005–2009		Leaf	1e-06		0					Linear
D3II|Singapore|GQ357833.1|2008	D3II	Singapore	GQ357833.1	2008	2005–2009		Leaf	1e-06		0					Linear
D3II|Singapore|GQ357834.1|2008	D3II	Singapore	GQ357834.1	2008	2005–2009		Leaf	3e-06		0					Linear
D3II|Singapore|JN030196.1|2008	D3II	Singapore	JN030196.1	2008	2005–2009		Leaf	1e-06		0					Linear
D3II|Thailand|KU509284.1|2008	D3II	Thailand	KU509284.1	2008	2005–2009		Leaf	0.002066		0					Linear
D3II|Thailand|MW946661.1|2008	D3II	Thailand	MW946661.1	2008	2005–2009		Leaf	0.000688		0					Linear
D3II|VietNam|FJ461322.1|2008	D3II	VietNam	FJ461322.1	2008	2005–2009		Leaf	0.000686		0					Linear
D3II|VietNam|FJ461334.1|2008	D3II	VietNam	FJ461334.1	2008	2005–2009		Leaf	1e-06		0					Linear
D3II|VietNam|FJ461337.1|2008	D3II	VietNam	FJ461337.1	2008	2005–2009		Leaf	0.002064		0					Linear
D3II|VietNam|FJ461338.1|2008	D3II	VietNam	FJ461338.1	2008	2005–2009		Leaf	1e-06		0					Linear
D3II|VietNam|FJ547066.1|2008	D3II	VietNam	FJ547066.1	2008	2005–2009		Leaf	2e-06		0					Linear
D3II|VietNam|FJ562103.1|2008	D3II	VietNam	FJ562103.1	2008	2005–2009		Leaf	1e-06		0					Linear
D3II|VietNam|JF968056.1|2008	D3II	VietNam	JF968056.1	2008	2005–2009		Leaf	0.000686		0					Linear
D3II|VietNam|JF968065.1|2008	D3II	VietNam	JF968065.1	2008	2005–2009		Leaf	0.002069		0					Linear
D3II|VietNam|JN376775.1|2008	D3II	VietNam	JN376775.1	2008	2005–2009		Leaf	0		0					Linear
D3II|VietNam|JN575580.1|2008	D3II	VietNam	JN575580.1	2008	2005–2009		Leaf	0.000686		0					Linear
D3II|VietNam|KF955459.1|2008	D3II	VietNam	KF955459.1	2008	2005–2009		Leaf	0.000686		0					Linear
D3II|VietNam|KF955460.1|2008	D3II	VietNam	KF955460.1	2008	2005–2009		Leaf	1e-06		0					Linear
D3III|India|GQ466079.1|2008	D3III	India	GQ466079.1	2008	2005–2009		Leaf	1e-06		0					Linear
D3III|India|JX070113.1|2008	D3III	India	JX070113.1	2008	2005–2009		Leaf	0.001879		0					Linear
D3III|India|JX070114.1|2008	D3III	India	JX070114.1	2008	2005–2009		Leaf	0.003804		0					Linear
D3III|India|JX070115.1|2008	D3III	India	JX070115.1	2008	2005–2009		Leaf	1e-06		0					Linear
D3III|Malaysia|JF968068.1|2008	D3III	Malaysia	JF968068.1	2008	2005–2009		Leaf	0.000688		0					Linear
D3III|Malaysia|LT898500.1|2008	D3III	Malaysia	LT898500.1	2008	2005–2009		Leaf	3e-06		0					Linear
D3III|Pakistan|KF041254.1|2008	D3III	Pakistan	KF041254.1	2008	2005–2009		Leaf	0.000694		0					Linear
D3III|Singapore|GQ357856.1|2008	D3III	Singapore	GQ357856.1	2008	2005–2009		Leaf	0.002225		0					Linear
D3III|Singapore|GQ357871.1|2008	D3III	Singapore	GQ357871.1	2008	2005–2009		Leaf	1e-06		0					Linear
D3III|Singapore|GQ357872.1|2008	D3III	Singapore	GQ357872.1	2008	2005–2009		Leaf	1e-06		0					Linear
D3III|Singapore|GQ357874.1|2008	D3III	Singapore	GQ357874.1	2008	2005–2009		Leaf	0		0					Linear
D3III|Singapore|GQ357879.1|2008	D3III	Singapore	GQ357879.1	2008	2005–2009		Leaf	1e-06		0					Linear
D3III|Singapore|GQ357880.1|2008	D3III	Singapore	GQ357880.1	2008	2005–2009		Leaf	0		0					Linear
D3III|Singapore|JN030165.1|2008	D3III	Singapore	JN030165.1	2008	2005–2009		Leaf	1e-06		0					Linear
D3III|Singapore|JN030166.1|2008	D3III	Singapore	JN030166.1	2008	2005–2009		Leaf	0.001382		0					Linear
D3III|Singapore|JN030168.1|2008	D3III	Singapore	JN030168.1	2008	2005–2009		Leaf	1e-06		0					Linear
D3III|Singapore|JN030174.1|2008	D3III	Singapore	JN030174.1	2008	2005–2009		Leaf	1e-06		0					Linear
D3III|Singapore|OP410993.1|2008	D3III	Singapore	OP410993.1	2008	2005–2009		Leaf	1e-06		0					Linear
D3I|Indonesia|JF968070.1|2009	D3I	Indonesia	JF968070.1	2009	2005–2009		Leaf	1e-06		0					Linear
D3I|Indonesia|JF968071.1|2009	D3I	Indonesia	JF968071.1	2009	2005–2009		Leaf	0.000685		0					Linear
D3I|Indonesia|JF968072.1|2009	D3I	Indonesia	JF968072.1	2009	2005–2009		Leaf	0.004187		0					Linear
D3I|Indonesia|JF968074.1|2009	D3I	Indonesia	JF968074.1	2009	2005–2009		Leaf	3e-06		0					Linear
D3I|Indonesia|JF968078.1|2009	D3I	Indonesia	JF968078.1	2009	2005–2009		Leaf	0.003406		0					Linear
D3I|Indonesia|JF968081.1|2009	D3I	Indonesia	JF968081.1	2009	2005–2009		Leaf	0.000688		0					Linear
D3I|Indonesia|JF968082.1|2009	D3I	Indonesia	JF968082.1	2009	2005–2009		Leaf	0.004003		0					Linear
D3I|Indonesia|JF968087.1|2009	D3I	Indonesia	JF968087.1	2009	2005–2009		Leaf	0.002048		0					Linear
D3I|Indonesia|JF968090.1|2009	D3I	Indonesia	JF968090.1	2009	2005–2009		Leaf	0.00204		0					Linear
D3I|Indonesia|JN568284.1|2009	D3I	Indonesia	JN568284.1	2009	2005–2009		Leaf	0.005573		0					Linear
D3I|Indonesia|KX646386.1|2009	D3I	Indonesia	KX646386.1	2009	2005–2009		Leaf	0.008509		0					Linear
D3I|Indonesia|KX646387.1|2009	D3I	Indonesia	KX646387.1	2009	2005–2009		Leaf	0.002575		0					Linear
D3I|Indonesia|KX646388.1|2009	D3I	Indonesia	KX646388.1	2009	2005–2009		Leaf	0.004914		0					Linear
D3I|Malaysia|JF968086.1|2009	D3I	Malaysia	JF968086.1	2009	2005–2009		Leaf	0.002089		0					Linear
D3I|Malaysia|LT898496.1|2009	D3I	Malaysia	LT898496.1	2009	2005–2009		Leaf	0.001374		0					Linear
D3I|Philippines|JF968075.1|2009	D3I	Philippines	JF968075.1	2009	2005–2009		Leaf	1e-06		0					Linear
D3I|Philippines|JF968076.1|2009	D3I	Philippines	JF968076.1	2009	2005–2009		Leaf	1e-06		0					Linear
D3I|Philippines|JF968079.1|2009	D3I	Philippines	JF968079.1	2009	2005–2009		Leaf	0.00418		0					Linear
D3I|Philippines|JF968083.1|2009	D3I	Philippines	JF968083.1	2009	2005–2009		Leaf	0.004184		0					Linear
D3I|Singapore|GU370052.1|2009	D3I	Singapore	GU370052.1	2009	2005–2009		Leaf	1e-06		0					Linear
D3I|Singapore|JN022605.1|2009	D3I	Singapore	JN022605.1	2009	2005–2009		Leaf	0		0					Linear
D3I|Singapore|JN030162.1|2009	D3I	Singapore	JN030162.1	2009	2005–2009		Leaf	0		0					Linear
D3I|Singapore|JN030164.1|2009	D3I	Singapore	JN030164.1	2009	2005–2009		Leaf	0.000685		0					Linear
D3I|Singapore|JN030167.1|2009	D3I	Singapore	JN030167.1	2009	2005–2009		Leaf	0		0					Linear
D3I|Singapore|JN030169.1|2009	D3I	Singapore	JN030169.1	2009	2005–2009		Leaf	0.000693		0					Linear
D3I|Singapore|JN030170.1|2009	D3I	Singapore	JN030170.1	2009	2005–2009		Leaf	1e-06		0					Linear
D3I|Singapore|JN030172.1|2009	D3I	Singapore	JN030172.1	2009	2005–2009		Leaf	2e-06		0					Linear
D3I|Singapore|JN030173.1|2009	D3I	Singapore	JN030173.1	2009	2005–2009		Leaf	0		0					Linear
D3I|Singapore|JN030176.1|2009	D3I	Singapore	JN030176.1	2009	2005–2009		Leaf	0.000692		0					Linear
D3I|Singapore|JN030178.1|2009	D3I	Singapore	JN030178.1	2009	2005–2009		Leaf	0.000692		0					Linear
D3I|Singapore|JN030182.1|2009	D3I	Singapore	JN030182.1	2009	2005–2009		Leaf	1e-06		0					Linear
D3I|Singapore|JN196615.1|2009	D3I	Singapore	JN196615.1	2009	2005–2009		Leaf	0.000687		0					Linear
D3I|Singapore|JN196617.1|2009	D3I	Singapore	JN196617.1	2009	2005–2009		Leaf	0.002083		0					Linear
D3I|Singapore|JN380808.1|2009	D3I	Singapore	JN380808.1	2009	2005–2009		Leaf	1e-06		0					Linear
D3I|Singapore|JN380809.1|2009	D3I	Singapore	JN380809.1	2009	2005–2009		Leaf	0		0					Linear
D3II|Bangladesh|JF968085.1|2009	D3II	Bangladesh	JF968085.1	2009	2005–2009		Leaf	0.000689		0					Linear
D3II|Bangladesh|JN036381.1|2009	D3II	Bangladesh	JN036381.1	2009	2005–2009		Leaf	3e-06		0					Linear
D3II|Myanmar|JF968088.1|2009	D3II	Myanmar	JF968088.1	2009	2005–2009		Leaf	0.000688		0					Linear
D3II|Singapore|JN030195.1|2009	D3II	Singapore	JN030195.1	2009	2005–2009		Leaf	0.001382		0					Linear
D3II|Thailand|JF968084.1|2009	D3II	Thailand	JF968084.1	2009	2005–2009		Leaf	0.004159		0					Linear
D3II|Thailand|MW946706.1|2009	D3II	Thailand	MW946706.1	2009	2005–2009		Leaf	0.000849		0					Linear
D3II|Thailand|MW946817.1|2009	D3II	Thailand	MW946817.1	2009	2005–2009		Leaf	1e-06		0					Linear
D3II|Thailand|ON055511.1|2009	D3II	Thailand	ON055511.1	2009	2005–2009		Leaf	0.001379		0					Linear
D3II|Thailand|ON055512.1|2009	D3II	Thailand	ON055512.1	2009	2005–2009		Leaf	2e-06		0					Linear
D3II|Thailand|ON055514.1|2009	D3II	Thailand	ON055514.1	2009	2005–2009		Leaf	0.000687		0					Linear
D3II|Thailand|ON055515.1|2009	D3II	Thailand	ON055515.1	2009	2005–2009		Leaf	1e-06		0					Linear
D3II|Thailand|ON055516.1|2009	D3II	Thailand	ON055516.1	2009	2005–2009		Leaf	0.000686		0					Linear
D3II|Thailand|ON055518.1|2009	D3II	Thailand	ON055518.1	2009	2005–2009		Leaf	1e-06		0					Linear
D3II|VietNam|JF968073.1|2009	D3II	VietNam	JF968073.1	2009	2005–2009		Leaf	0.000682		0					Linear
D3II|VietNam|JF968077.1|2009	D3II	VietNam	JF968077.1	2009	2005–2009		Leaf	0.002075		0					Linear
D3II|VietNam|JF968080.1|2009	D3II	VietNam	JF968080.1	2009	2005–2009		Leaf	0.002068		0					Linear
D3II|VietNam|JF968089.1|2009	D3II	VietNam	JF968089.1	2009	2005–2009		Leaf	0.002757		0					Linear
D3II|VietNam|JN376776.1|2009	D3II	VietNam	JN376776.1	2009	2005–2009		Leaf	0.002065		0					Linear
D3III|India|JQ686071.1|2009	D3III	India	JQ686071.1	2009	2005–2009		Leaf	3e-06		0					Linear
D3III|India|JQ686072.1|2009	D3III	India	JQ686072.1	2009	2005–2009		Leaf	0.000685		0					Linear
D3III|India|JQ686073.1|2009	D3III	India	JQ686073.1	2009	2005–2009		Leaf	2e-06		0					Linear
D3III|India|JQ686081.1|2009	D3III	India	JQ686081.1	2009	2005–2009		Leaf	0.001387		0					Linear
D3III|India|JQ686082.1|2009	D3III	India	JQ686082.1	2009	2005–2009		Leaf	0.000713		0					Linear
D3III|India|JQ686083.1|2009	D3III	India	JQ686083.1	2009	2005–2009		Leaf	0.001382		0					Linear
D3III|India|JX070116.1|2009	D3III	India	JX070116.1	2009	2005–2009		Leaf	0.002866		0					Linear
D3III|India|JX070117.1|2009	D3III	India	JX070117.1	2009	2005–2009		Leaf	0.003794		0					Linear
D3III|India|JX070118.1|2009	D3III	India	JX070118.1	2009	2005–2009		Leaf	0.001887		0					Linear
D3III|India|KU509281.1|2009	D3III	India	KU509281.1	2009	2005–2009		Leaf	0.005604		0					Linear
D3III|Pakistan|KF041258.1|2009	D3III	Pakistan	KF041258.1	2009	2005–2009		Leaf	0		0					Linear
D3III|Singapore|JN030180.1|2009	D3III	Singapore	JN030180.1	2009	2005–2009		Leaf	0.001379		0					Linear
D3III|Singapore|JN030184.1|2009	D3III	Singapore	JN030184.1	2009	2005–2009		Leaf	3e-06		0					Linear
D3III|Singapore|JN380810.1|2009	D3III	Singapore	JN380810.1	2009	2005–2009		Leaf	0.001427		0					Linear
D3III|Thailand|ON055513.1|2009	D3III	Thailand	ON055513.1	2009	2005–2009		Leaf	1e-06		0					Linear
D3III|Thailand|ON055517.1|2009	D3III	Thailand	ON055517.1	2009	2005–2009		Leaf	0.003462		0					Linear
D3III|Thailand|ON055519.1|2009	D3III	Thailand	ON055519.1	2009	2005–2009		Leaf	0.000679		0					Linear
D3I|Indonesia|JF968091.1|2010	D3I	Indonesia	JF968091.1	2010	2010–2014		Leaf	0.002043		0					Linear
D3I|Indonesia|JF968095.1|2010	D3I	Indonesia	JF968095.1	2010	2010–2014		Leaf	0.000687		0					Linear
D3I|Indonesia|JF968096.1|2010	D3I	Indonesia	JF968096.1	2010	2010–2014		Leaf	0.002758		0					Linear
D3I|Indonesia|JF968101.1|2010	D3I	Indonesia	JF968101.1	2010	2010–2014		Leaf	2e-06		0					Linear
D3I|Indonesia|JF968102.1|2010	D3I	Indonesia	JF968102.1	2010	2010–2014		Leaf	0.000659		0					Linear
D3I|Indonesia|JF968104.1|2010	D3I	Indonesia	JF968104.1	2010	2010–2014		Leaf	2e-06		0					Linear
D3I|Indonesia|JF968105.1|2010	D3I	Indonesia	JF968105.1	2010	2010–2014		Leaf	0.000665		0					Linear
D3I|Indonesia|JF968113.1|2010	D3I	Indonesia	JF968113.1	2010	2010–2014		Leaf	0.004854		0					Linear
D3I|Indonesia|JN568283.1|2010	D3I	Indonesia	JN568283.1	2010	2010–2014		Leaf	2e-06		0					Linear
D3I|Indonesia|JN575560.1|2010	D3I	Indonesia	JN575560.1	2010	2010–2014		Leaf	3e-06		0					Linear
D3I|Indonesia|JN575561.1|2010	D3I	Indonesia	JN575561.1	2010	2010–2014		Leaf	0.003485		0					Linear
D3I|Indonesia|KC762692.1|2010	D3I	Indonesia	KC762692.1	2010	2010–2014		Leaf	1e-06		0					Linear
D3I|Indonesia|KC762693.1|2010	D3I	Indonesia	KC762693.1	2010	2010–2014		Leaf	1e-06		0					Linear
D3I|Indonesia|KM216737.1|2010	D3I	Indonesia	KM216737.1	2010	2010–2014		Leaf	0.002066		0					Linear
D3I|Indonesia|KM216738.1|2010	D3I	Indonesia	KM216738.1	2010	2010–2014		Leaf	0.001391		0					Linear
D3I|Indonesia|KT204462.1|2010	D3I	Indonesia	KT204462.1	2010	2010–2014		Leaf	0.004909		0					Linear
D3I|Indonesia|KT204463.1|2010	D3I	Indonesia	KT204463.1	2010	2010–2014		Leaf	0.007678		0					Linear
D3I|Malaysia|JF968112.1|2010	D3I	Malaysia	JF968112.1	2010	2010–2014		Leaf	0.000687		0					Linear
D3I|Malaysia|LT898494.1|2010	D3I	Malaysia	LT898494.1	2010	2010–2014		Leaf	0.001371		0					Linear
D3I|Philippines|JF968099.1|2010	D3I	Philippines	JF968099.1	2010	2010–2014		Leaf	0.003496		0					Linear
D3I|Philippines|JF968108.1|2010	D3I	Philippines	JF968108.1	2010	2010–2014		Leaf	0.0049		0					Linear
D3I|Philippines|JF968109.1|2010	D3I	Philippines	JF968109.1	2010	2010–2014		Leaf	0.001386		0					Linear
D3I|Philippines|JN575570.1|2010	D3I	Philippines	JN575570.1	2010	2010–2014		Leaf	0.007028		0					Linear
D3I|Philippines|MF094186.1|2010	D3I	Philippines	MF094186.1	2010	2010–2014		Leaf	0.000691		0					Linear
D3I|Philippines|MF094187.1|2010	D3I	Philippines	MF094187.1	2010	2010–2014		Leaf	1e-06		0					Linear
D3I|Philippines|MF094188.1|2010	D3I	Philippines	MF094188.1	2010	2010–2014		Leaf	0.001383		0					Linear
D3I|Singapore|JN030179.1|2010	D3I	Singapore	JN030179.1	2010	2010–2014		Leaf	0.000896		0					Linear
D3I|Singapore|JN030181.1|2010	D3I	Singapore	JN030181.1	2010	2010–2014		Leaf	0.002762		0					Linear
D3I|Singapore|JN030186.1|2010	D3I	Singapore	JN030186.1	2010	2010–2014		Leaf	0.004162		0					Linear
D3I|Singapore|JN030188.1|2010	D3I	Singapore	JN030188.1	2010	2010–2014		Leaf	0.005583		0					Linear
D3I|Singapore|JN030190.1|2010	D3I	Singapore	JN030190.1	2010	2010–2014		Leaf	0.001363		0					Linear
D3I|Singapore|JN030191.1|2010	D3I	Singapore	JN030191.1	2010	2010–2014		Leaf	0.006316		0					Linear
D3I|Singapore|JN030192.1|2010	D3I	Singapore	JN030192.1	2010	2010–2014		Leaf	0.00417		0					Linear
D3I|Thailand|KU509285.1|2010	D3I	Thailand	KU509285.1	2010	2010–2014		Leaf	0.008814		0					Linear
D3II|Laos|KY849761.1|2010	D3II	Laos	KY849761.1	2010	2010–2014		Leaf	0		0					Linear
D3II|Laos|KY849769.1|2010	D3II	Laos	KY849769.1	2010	2010–2014		Leaf	0.000688		0					Linear
D3II|Laos|KY849770.1|2010	D3II	Laos	KY849770.1	2010	2010–2014		Leaf	1e-06		0					Linear
D3II|Laos|KY849771.1|2010	D3II	Laos	KY849771.1	2010	2010–2014		Leaf	0		0					Linear
D3II|Laos|KY849772.1|2010	D3II	Laos	KY849772.1	2010	2010–2014		Leaf	0		0					Linear
D3II|Laos|KY849773.1|2010	D3II	Laos	KY849773.1	2010	2010–2014		Leaf	0		0					Linear
D3II|Laos|KY849774.1|2010	D3II	Laos	KY849774.1	2010	2010–2014		Leaf	0		0					Linear
D3II|Laos|KY849775.1|2010	D3II	Laos	KY849775.1	2010	2010–2014		Leaf	0.000689		0					Linear
D3II|Philippines|JF968103.1|2010	D3II	Philippines	JF968103.1	2010	2010–2014		Leaf	0.000694		0					Linear
D3II|Thailand|JN575576.1|2010	D3II	Thailand	JN575576.1	2010	2010–2014		Leaf	0.002764		0					Linear
D3II|Thailand|MN448931.1|2010	D3II	Thailand	MN448931.1	2010	2010–2014		Leaf	0		0					Linear
D3II|Thailand|MN448932.1|2010	D3II	Thailand	MN448932.1	2010	2010–2014		Leaf	2e-06		0					Linear
D3II|Thailand|MN448933.1|2010	D3II	Thailand	MN448933.1	2010	2010–2014		Leaf	0		0					Linear
D3II|Thailand|MN448936.1|2010	D3II	Thailand	MN448936.1	2010	2010–2014		Leaf	0.000685		0					Linear
D3II|Thailand|MN448937.1|2010	D3II	Thailand	MN448937.1	2010	2010–2014		Leaf	0		0					Linear
D3II|Thailand|MN448951.1|2010	D3II	Thailand	MN448951.1	2010	2010–2014		Leaf	0		0					Linear
D3II|Thailand|MN448954.1|2010	D3II	Thailand	MN448954.1	2010	2010–2014		Leaf	0		0					Linear
D3II|Thailand|MN448957.1|2010	D3II	Thailand	MN448957.1	2010	2010–2014		Leaf	0.001373		0					Linear
D3II|Thailand|MN448974.1|2010	D3II	Thailand	MN448974.1	2010	2010–2014		Leaf	0		0					Linear
D3II|Thailand|MN448976.1|2010	D3II	Thailand	MN448976.1	2010	2010–2014		Leaf	0.003449		0					Linear
D3II|Thailand|MN448978.1|2010	D3II	Thailand	MN448978.1	2010	2010–2014		Leaf	1e-06		0					Linear
D3II|Thailand|MN448981.1|2010	D3II	Thailand	MN448981.1	2010	2010–2014		Leaf	0.00207		0					Linear
D3II|Thailand|MW946813.1|2010	D3II	Thailand	MW946813.1	2010	2010–2014		Leaf	0		0					Linear
D3II|Thailand|MW946965.1|2010	D3II	Thailand	MW946965.1	2010	2010–2014		Leaf	1e-06		0					Linear
D3II|Thailand|ON055520.1|2010	D3II	Thailand	ON055520.1	2010	2010–2014		Leaf	0		0					Linear
D3II|Thailand|ON055522.1|2010	D3II	Thailand	ON055522.1	2010	2010–2014		Leaf	0		0					Linear
D3II|Thailand|ON055523.1|2010	D3II	Thailand	ON055523.1	2010	2010–2014		Leaf	1e-06		0					Linear
D3II|VietNam|HQ141582.1|2010	D3II	VietNam	HQ141582.1	2010	2010–2014		Leaf	0.000686		0					Linear
D3II|VietNam|JF968100.1|2010	D3II	VietNam	JF968100.1	2010	2010–2014		Leaf	1e-06		0					Linear
D3II|VietNam|JF968110.1|2010	D3II	VietNam	JF968110.1	2010	2010–2014		Leaf	0.00067		0					Linear
D3III|India|JF968097.1|2010	D3III	India	JF968097.1	2010	2010–2014		Leaf	0.000686		0					Linear
D3III|India|JQ686070.1|2010	D3III	India	JQ686070.1	2010	2010–2014		Leaf	0.009124		0					Linear
D3III|India|JQ686074.1|2010	D3III	India	JQ686074.1	2010	2010–2014		Leaf	0.000692		0					Linear
D3III|India|JQ686075.1|2010	D3III	India	JQ686075.1	2010	2010–2014		Leaf	0.000682		0					Linear
D3III|India|JQ686076.1|2010	D3III	India	JQ686076.1	2010	2010–2014		Leaf	2e-06		0					Linear
D3III|India|JQ686079.1|2010	D3III	India	JQ686079.1	2010	2010–2014		Leaf	1e-06		0					Linear
D3III|India|JQ686080.1|2010	D3III	India	JQ686080.1	2010	2010–2014		Leaf	1e-06		0					Linear
D3III|India|JX070119.1|2010	D3III	India	JX070119.1	2010	2010–2014		Leaf	0		0					Linear
D3III|India|JX070120.1|2010	D3III	India	JX070120.1	2010	2010–2014		Leaf	1e-06		0					Linear
D3III|India|JX070121.1|2010	D3III	India	JX070121.1	2010	2010–2014		Leaf	0		0					Linear
D3III|India|JX070122.1|2010	D3III	India	JX070122.1	2010	2010–2014		Leaf	0		0					Linear
D3III|India|JX070123.1|2010	D3III	India	JX070123.1	2010	2010–2014		Leaf	0.000939		0					Linear
D3III|India|JX070124.1|2010	D3III	India	JX070124.1	2010	2010–2014		Leaf	0		0					Linear
D3III|India|JX070125.1|2010	D3III	India	JX070125.1	2010	2010–2014		Leaf	0.009742		0					Linear
D3III|India|JX070126.1|2010	D3III	India	JX070126.1	2010	2010–2014		Leaf	0.001879		0					Linear
D3III|India|JX070127.1|2010	D3III	India	JX070127.1	2010	2010–2014		Leaf	0.002827		0					Linear
D3III|Malaysia|JF968107.1|2010	D3III	Malaysia	JF968107.1	2010	2010–2014		Leaf	0.000688		0					Linear
D3III|Malaysia|JF968111.1|2010	D3III	Malaysia	JF968111.1	2010	2010–2014		Leaf	0.002072		0					Linear
D3III|Malaysia|LT898498.1|2010	D3III	Malaysia	LT898498.1	2010	2010–2014		Leaf	2e-06		0					Linear
D3III|Malaysia|LT898499.1|2010	D3III	Malaysia	LT898499.1	2010	2010–2014		Leaf	0.001379		0					Linear
D3III|Malaysia|LT898501.1|2010	D3III	Malaysia	LT898501.1	2010	2010–2014		Leaf	1e-06		0					Linear
D3III|Singapore|JN030189.1|2010	D3III	Singapore	JN030189.1	2010	2010–2014		Leaf	0.002097		0					Linear
D3III|Thailand|JF968098.1|2010	D3III	Thailand	JF968098.1	2010	2010–2014		Leaf	1e-06		0					Linear
D3I|Malaysia|LT898495.1|2011	D3I	Malaysia	LT898495.1	2011	2010–2014		Leaf	1e-06		0					Linear
D3I|Philippines|KT758739.1|2011	D3I	Philippines	KT758739.1	2011	2010–2014		Leaf	0.007034		0					Linear
D3I|Philippines|KY851591.1|2011	D3I	Philippines	KY851591.1	2011	2010–2014		Leaf	0		0					Linear
D3I|Philippines|KY851632.1|2011	D3I	Philippines	KY851632.1	2011	2010–2014		Leaf	0.001383		0					Linear
D3I|Singapore|JN544413.1|2011	D3I	Singapore	JN544413.1	2011	2010–2014		Leaf	0.009121		0					Linear
D3II|Thailand|KT758742.1|2011	D3II	Thailand	KT758742.1	2011	2010–2014		Leaf	0.004157		0					Linear
D3II|Thailand|MN448984.1|2011	D3II	Thailand	MN448984.1	2011	2010–2014		Leaf	1e-06		0					Linear
D3II|Thailand|MN448985.1|2011	D3II	Thailand	MN448985.1	2011	2010–2014		Leaf	0.000686		0					Linear
D3II|Thailand|MN448988.1|2011	D3II	Thailand	MN448988.1	2011	2010–2014		Leaf	0.003464		0					Linear
D3II|Thailand|MW946689.1|2011	D3II	Thailand	MW946689.1	2011	2010–2014		Leaf	3e-06		0					Linear
D3II|Thailand|MW946845.1|2011	D3II	Thailand	MW946845.1	2011	2010–2014		Leaf	0		0					Linear
D3II|Thailand|MW946913.1|2011	D3II	Thailand	MW946913.1	2011	2010–2014		Leaf	0.000685		0					Linear
D3II|Thailand|MW946934.1|2011	D3II	Thailand	MW946934.1	2011	2010–2014		Leaf	1e-06		0					Linear
D3II|Thailand|ON055529.1|2011	D3II	Thailand	ON055529.1	2011	2010–2014		Leaf	3e-06		0					Linear
D3II|Thailand|ON055533.1|2011	D3II	Thailand	ON055533.1	2011	2010–2014		Leaf	0		0					Linear
D3II|Thailand|ON055534.1|2011	D3II	Thailand	ON055534.1	2011	2010–2014		Leaf	0.001374		0					Linear
D3II|Thailand|ON055536.1|2011	D3II	Thailand	ON055536.1	2011	2010–2014		Leaf	1e-06		0					Linear
D3II|Thailand|ON055545.1|2011	D3II	Thailand	ON055545.1	2011	2010–2014		Leaf	0		0					Linear
D3II|VietNam|KY851657.1|2011	D3II	VietNam	KY851657.1	2011	2010–2014		Leaf	0.003484		0					Linear
D3III|Cambodia|KF543274.1|2011	D3III	Cambodia	KF543274.1	2011	2010–2014		Leaf	2e-06		0					Linear
D3III|Cambodia|OR389033.1|2011	D3III	Cambodia	OR389033.1	2011	2010–2014		Leaf	2e-06		0					Linear
D3III|India|JX070128.1|2011	D3III	India	JX070128.1	2011	2010–2014		Leaf	0.001905		0					Linear
D3III|India|JX070129.1|2011	D3III	India	JX070129.1	2011	2010–2014		Leaf	0		0					Linear
D3III|India|JX070130.1|2011	D3III	India	JX070130.1	2011	2010–2014		Leaf	2e-06		0					Linear
D3III|India|JX070131.1|2011	D3III	India	JX070131.1	2011	2010–2014		Leaf	1e-06		0					Linear
D3III|India|JX070132.1|2011	D3III	India	JX070132.1	2011	2010–2014		Leaf	0.000942		0					Linear
D3III|India|JX070133.1|2011	D3III	India	JX070133.1	2011	2010–2014		Leaf	1e-06		0					Linear
D3III|India|JX070134.1|2011	D3III	India	JX070134.1	2011	2010–2014		Leaf	0		0					Linear
D3III|India|KP176703.1|2011	D3III	India	KP176703.1	2011	2010–2014		Leaf	0.002063		0					Linear
D3III|India|KP176704.1|2011	D3III	India	KP176704.1	2011	2010–2014		Leaf	0.000685		0					Linear
D3III|India|KP176705.1|2011	D3III	India	KP176705.1	2011	2010–2014		Leaf	0.000688		0					Linear
D3III|Malaysia|LT898451.1|2011	D3III	Malaysia	LT898451.1	2011	2010–2014		Leaf	0		0					Linear
D3III|Malaysia|LT898452.1|2011	D3III	Malaysia	LT898452.1	2011	2010–2014		Leaf	1e-06		0					Linear
D3III|Malaysia|LT898502.1|2011	D3III	Malaysia	LT898502.1	2011	2010–2014		Leaf	0		0					Linear
D3III|Malaysia|LT898503.1|2011	D3III	Malaysia	LT898503.1	2011	2010–2014		Leaf	0		0					Linear
D3III|Pakistan|KM226344.1|2011	D3III	Pakistan	KM226344.1	2011	2010–2014		Leaf	0		0					Linear
D3III|Pakistan|KM226345.1|2011	D3III	Pakistan	KM226345.1	2011	2010–2014		Leaf	2e-06		0					Linear
D3III|Pakistan|KM226346.1|2011	D3III	Pakistan	KM226346.1	2011	2010–2014		Leaf	0		0					Linear
D3III|Pakistan|KM226347.1|2011	D3III	Pakistan	KM226347.1	2011	2010–2014		Leaf	0		0					Linear
D3III|Pakistan|KM226348.1|2011	D3III	Pakistan	KM226348.1	2011	2010–2014		Leaf	0		0					Linear
D3III|Singapore|JN544412.1|2011	D3III	Singapore	JN544412.1	2011	2010–2014		Leaf	0.00139		0					Linear
D3III|Thailand|MW946721.1|2011	D3III	Thailand	MW946721.1	2011	2010–2014		Leaf	0.000685		0					Linear
D3III|Thailand|MW946891.1|2011	D3III	Thailand	MW946891.1	2011	2010–2014		Leaf	0.002757		0					Linear
D3III|Thailand|MW946974.1|2011	D3III	Thailand	MW946974.1	2011	2010–2014		Leaf	0.002069		0					Linear
D3III|Thailand|ON055530.1|2011	D3III	Thailand	ON055530.1	2011	2010–2014		Leaf	0.000684		0					Linear
D3III|Thailand|ON055544.1|2011	D3III	Thailand	ON055544.1	2011	2010–2014		Leaf	0.001373		0					Linear
D3III|Thailand|ON055567.1|2011	D3III	Thailand	ON055567.1	2011	2010–2014		Leaf	0.000686		0					Linear
D3V|Thailand|KY234180.1|2011	D3V	Thailand	KY234180.1	2011	2010–2014		Leaf	0.017098		0					Linear
D3V|Thailand|KY234181.1|2011	D3V	Thailand	KY234181.1	2011	2010–2014		Leaf	0.002093		0					Linear
D3I|Indonesia|KC589012.1|2012	D3I	Indonesia	KC589012.1	2012	2010–2014		Leaf	0.00069		0					Linear
D3I|Indonesia|KC589013.1|2012	D3I	Indonesia	KC589013.1	2012	2010–2014		Leaf	0.000686		0					Linear
D3I|Indonesia|KT204456.1|2012	D3I	Indonesia	KT204456.1	2012	2010–2014		Leaf	0.004909		0					Linear
D3I|Indonesia|KT204457.1|2012	D3I	Indonesia	KT204457.1	2012	2010–2014		Leaf	0		0					Linear
D3I|Indonesia|KT204458.1|2012	D3I	Indonesia	KT204458.1	2012	2010–2014		Leaf	2e-06		0					Linear
D3I|Indonesia|KT758744.1|2012	D3I	Indonesia	KT758744.1	2012	2010–2014		Leaf	1e-06		0					Linear
D3I|Malaysia|MF004386.1|2012	D3I	Malaysia	MF004386.1	2012	2010–2014		Leaf	0.012079		0					Linear
D3I|Philippines|KT758747.1|2012	D3I	Philippines	KT758747.1	2012	2010–2014		Leaf	0.004891		0					Linear
D3I|Philippines|KY851633.1|2012	D3I	Philippines	KY851633.1	2012	2010–2014		Leaf	0.000693		0					Linear
D3I|Philippines|KY851634.1|2012	D3I	Philippines	KY851634.1	2012	2010–2014		Leaf	0.001388		0					Linear
D3I|Philippines|KY851635.1|2012	D3I	Philippines	KY851635.1	2012	2010–2014		Leaf	1e-06		0					Linear
D3I|Philippines|KY851636.1|2012	D3I	Philippines	KY851636.1	2012	2010–2014		Leaf	1e-06		0					Linear
D3I|Philippines|KY851637.1|2012	D3I	Philippines	KY851637.1	2012	2010–2014		Leaf	0		0					Linear
D3I|Philippines|KY851638.1|2012	D3I	Philippines	KY851638.1	2012	2010–2014		Leaf	0		0					Linear
D3I|Philippines|KY851639.1|2012	D3I	Philippines	KY851639.1	2012	2010–2014		Leaf	0.000693		0					Linear
D3I|Philippines|KY851640.1|2012	D3I	Philippines	KY851640.1	2012	2010–2014		Leaf	0.002779		0					Linear
D3I|Philippines|KY851641.1|2012	D3I	Philippines	KY851641.1	2012	2010–2014		Leaf	0.000691		0					Linear
D3I|Philippines|KY851642.1|2012	D3I	Philippines	KY851642.1	2012	2010–2014		Leaf	0.009864		0					Linear
D3I|Philippines|KY851643.1|2012	D3I	Philippines	KY851643.1	2012	2010–2014		Leaf	2e-06		0					Linear
D3I|Philippines|KY851644.1|2012	D3I	Philippines	KY851644.1	2012	2010–2014		Leaf	1e-06		0					Linear
D3I|Philippines|KY851645.1|2012	D3I	Philippines	KY851645.1	2012	2010–2014		Leaf	1e-06		0					Linear
D3I|Philippines|KY851646.1|2012	D3I	Philippines	KY851646.1	2012	2010–2014		Leaf	1e-06		0					Linear
D3I|Philippines|KY851647.1|2012	D3I	Philippines	KY851647.1	2012	2010–2014		Leaf	1e-06		0					Linear
D3I|Philippines|KY851648.1|2012	D3I	Philippines	KY851648.1	2012	2010–2014		Leaf	0.001389		0					Linear
D3I|Philippines|MF094190.1|2012	D3I	Philippines	MF094190.1	2012	2010–2014		Leaf	0		0					Linear
D3I|Philippines|MF094191.1|2012	D3I	Philippines	MF094191.1	2012	2010–2014		Leaf	0.002775		0					Linear
D3I|Singapore|KX380839.1|2012	D3I	Singapore	KX380839.1	2012	2010–2014		Leaf	2e-06		0					Linear
D3I|Singapore|KX380840.1|2012	D3I	Singapore	KX380840.1	2012	2010–2014		Leaf	3e-06		0					Linear
D3II|Laos|MN628254.1|2012	D3II	Laos	MN628254.1	2012	2010–2014		Leaf	0.002071		0					Linear
D3II|Thailand|KT758748.1|2012	D3II	Thailand	KT758748.1	2012	2010–2014		Leaf	0.001375		0					Linear
D3II|Thailand|MN448993.1|2012	D3II	Thailand	MN448993.1	2012	2010–2014		Leaf	0.002063		0					Linear
D3II|Thailand|MW946640.1|2012	D3II	Thailand	MW946640.1	2012	2010–2014		Leaf	0.000688		0					Linear
D3II|Thailand|MW946720.1|2012	D3II	Thailand	MW946720.1	2012	2010–2014		Leaf	3e-06		0					Linear
D3II|Thailand|MW946729.1|2012	D3II	Thailand	MW946729.1	2012	2010–2014		Leaf	3e-06		0					Linear
D3II|Thailand|MW946961.1|2012	D3II	Thailand	MW946961.1	2012	2010–2014		Leaf	2e-06		0					Linear
D3II|Thailand|ON055549.1|2012	D3II	Thailand	ON055549.1	2012	2010–2014		Leaf	0.00139		0					Linear
D3II|Thailand|ON055550.1|2012	D3II	Thailand	ON055550.1	2012	2010–2014		Leaf	3e-06		0					Linear
D3II|Thailand|ON055551.1|2012	D3II	Thailand	ON055551.1	2012	2010–2014		Leaf	0.000686		0					Linear
D3II|Thailand|ON055552.1|2012	D3II	Thailand	ON055552.1	2012	2010–2014		Leaf	0.002074		0					Linear
D3II|Thailand|ON055553.1|2012	D3II	Thailand	ON055553.1	2012	2010–2014		Leaf	0.000686		0					Linear
D3II|Thailand|ON055555.1|2012	D3II	Thailand	ON055555.1	2012	2010–2014		Leaf	0.00275		0					Linear
D3II|Thailand|ON055556.1|2012	D3II	Thailand	ON055556.1	2012	2010–2014		Leaf	0.000686		0					Linear
D3II|Thailand|ON055568.1|2012	D3II	Thailand	ON055568.1	2012	2010–2014		Leaf	2e-06		0					Linear
D3II|VietNam|KY851655.1|2012	D3II	VietNam	KY851655.1	2012	2010–2014		Leaf	0.007667		0					Linear
D3II|VietNam|KY851656.1|2012	D3II	VietNam	KY851656.1	2012	2010–2014		Leaf	0.003443		0					Linear
D3III|India|KT758752.1|2012	D3III	India	KT758752.1	2012	2010–2014		Leaf	0.005645		0					Linear
D3III|India|KY978445.1|2012	D3III	India	KY978445.1	2012	2010–2014		Leaf	0.004853		0					Linear
D3III|Singapore|KX380841.1|2012	D3III	Singapore	KX380841.1	2012	2010–2014		Leaf	0.001383		0					Linear
D3III|Thailand|MN448966.1|2012	D3III	Thailand	MN448966.1	2012	2010–2014		Leaf	1e-06		0					Linear
D3III|Thailand|MW946693.1|2012	D3III	Thailand	MW946693.1	2012	2010–2014		Leaf	1e-06		0					Linear
D3III|Thailand|MW946783.1|2012	D3III	Thailand	MW946783.1	2012	2010–2014		Leaf	0.010461		0					Linear
D3III|Thailand|MW946800.1|2012	D3III	Thailand	MW946800.1	2012	2010–2014		Leaf	0.00485		0					Linear
D3III|Thailand|MW946810.1|2012	D3III	Thailand	MW946810.1	2012	2010–2014		Leaf	0		0					Linear
D3III|Thailand|ON055557.1|2012	D3III	Thailand	ON055557.1	2012	2010–2014		Leaf	0.002068		0					Linear
D3I|Indonesia|KF709425.1|2013	D3I	Indonesia	KF709425.1	2013	2010–2014		Leaf	0.002064		0					Linear
D3I|Indonesia|KF709426.1|2013	D3I	Indonesia	KF709426.1	2013	2010–2014		Leaf	0.001393		0					Linear
D3I|Indonesia|KJ184317.1|2013	D3I	Indonesia	KJ184317.1	2013	2010–2014		Leaf	0.002073		0					Linear
D3I|Indonesia|KT758754.1|2013	D3I	Indonesia	KT758754.1	2013	2010–2014		Leaf	0.001379		0					Linear
D3I|Indonesia|KT758755.1|2013	D3I	Indonesia	KT758755.1	2013	2010–2014		Leaf	0.001378		0					Linear
D3I|Indonesia|KT758756.1|2013	D3I	Indonesia	KT758756.1	2013	2010–2014		Leaf	1e-06		0					Linear
D3I|Indonesia|KT758757.1|2013	D3I	Indonesia	KT758757.1	2013	2010–2014		Leaf	0.013072		0					Linear
D3I|Indonesia|KT758758.1|2013	D3I	Indonesia	KT758758.1	2013	2010–2014		Leaf	0.006245		0					Linear
D3I|Indonesia|KY851649.1|2013	D3I	Indonesia	KY851649.1	2013	2010–2014		Leaf	0.00069		0					Linear
D3I|Indonesia|KY851650.1|2013	D3I	Indonesia	KY851650.1	2013	2010–2014		Leaf	0.004874		0					Linear
D3I|Indonesia|KY851651.1|2013	D3I	Indonesia	KY851651.1	2013	2010–2014		Leaf	0.002067		0					Linear
D3I|Indonesia|KY851652.1|2013	D3I	Indonesia	KY851652.1	2013	2010–2014		Leaf	0.002064		0					Linear
D3I|Indonesia|KY851653.1|2013	D3I	Indonesia	KY851653.1	2013	2010–2014		Leaf	0.001378		0					Linear
D3I|Indonesia|MK629477.1|2013	D3I	Indonesia	MK629477.1	2013	2010–2014		Leaf	1e-06		0					Linear
D3I|Indonesia|MK629482.1|2013	D3I	Indonesia	MK629482.1	2013	2010–2014		Leaf	0.003474		0					Linear
D3I|Indonesia|MK629491.1|2013	D3I	Indonesia	MK629491.1	2013	2010–2014		Leaf	0.00485		0					Linear
D3I|Philippines|KT758766.1|2013	D3I	Philippines	KT758766.1	2013	2010–2014		Leaf	0.005074		0					Linear
D3I|Singapore|KX224281.1|2013	D3I	Singapore	KX224281.1	2013	2010–2014		Leaf	0.004282		0					Linear
D3I|Singapore|KX224295.1|2013	D3I	Singapore	KX224295.1	2013	2010–2014		Leaf	0.006243		0					Linear
D3II|Laos|KF816147.1|2013	D3II	Laos	KF816147.1	2013	2010–2014		Leaf	1e-06		0					Linear
D3II|Laos|KF816148.1|2013	D3II	Laos	KF816148.1	2013	2010–2014		Leaf	1e-06		0					Linear
D3II|Laos|KF816158.1|2013	D3II	Laos	KF816158.1	2013	2010–2014		Leaf	0		0					Linear
D3II|Laos|KF816159.1|2013	D3II	Laos	KF816159.1	2013	2010–2014		Leaf	1e-06		0					Linear
D3II|Laos|KF816160.1|2013	D3II	Laos	KF816160.1	2013	2010–2014		Leaf	0.000691		0					Linear
D3II|Laos|KF816161.1|2013	D3II	Laos	KF816161.1	2013	2010–2014		Leaf	0		0					Linear
D3II|Laos|KF816162.1|2013	D3II	Laos	KF816162.1	2013	2010–2014		Leaf	2e-06		0					Linear
D3II|Laos|LC147059.1|2013	D3II	Laos	LC147059.1	2013	2010–2014		Leaf	0.00069		0					Linear
D3II|Laos|LC147060.1|2013	D3II	Laos	LC147060.1	2013	2010–2014		Leaf	0.00069		0					Linear
D3II|Laos|LC147061.1|2013	D3II	Laos	LC147061.1	2013	2010–2014		Leaf	2e-06		0					Linear
D3II|Singapore|KX224294.1|2013	D3II	Singapore	KX224294.1	2013	2010–2014		Leaf	0.003474		0					Linear
D3II|Thailand|KT758767.1|2013	D3II	Thailand	KT758767.1	2013	2010–2014		Leaf	0.000686		0					Linear
D3II|Thailand|MW946779.1|2013	D3II	Thailand	MW946779.1	2013	2010–2014		Leaf	0.000689		0					Linear
D3II|Thailand|MW946785.1|2013	D3II	Thailand	MW946785.1	2013	2010–2014		Leaf	1e-06		0					Linear
D3II|Thailand|ON055562.1|2013	D3II	Thailand	ON055562.1	2013	2010–2014		Leaf	0.004178		0					Linear
D3II|Thailand|ON055563.1|2013	D3II	Thailand	ON055563.1	2013	2010–2014		Leaf	0.00415		0					Linear
D3II|VietNam|KY851654.1|2013	D3II	VietNam	KY851654.1	2013	2010–2014		Leaf	0.006296		0					Linear
D3III|Cambodia|KT758770.1|2013	D3III	Cambodia	KT758770.1	2013	2010–2014		Leaf	0.000686		0					Linear
D3III|India|KP176706.1|2013	D3III	India	KP176706.1	2013	2010–2014		Leaf	0.00348		0					Linear
D3III|India|KT758769.1|2013	D3III	India	KT758769.1	2013	2010–2014		Leaf	0.002117		0					Linear
D3III|India|KU216208.1|2013	D3III	India	KU216208.1	2013	2010–2014		Leaf	1e-06		0					Linear
D3III|India|KU216209.1|2013	D3III	India	KU216209.1	2013	2010–2014		Leaf	1e-06		0					Linear
D3III|India|MH822957.2|2013	D3III	India	MH822957.2	2013	2010–2014		Leaf	0.001456		0					Linear
D3III|Indonesia|KT758768.1|2013	D3III	Indonesia	KT758768.1	2013	2010–2014		Leaf	0.000694		0					Linear
D3III|Laos|KF816163.1|2013	D3III	Laos	KF816163.1	2013	2010–2014		Leaf	0.000686		0					Linear
D3III|Malaysia|KP176709.1|2013	D3III	Malaysia	KP176709.1	2013	2010–2014		Leaf	0.002078		0					Linear
D3III|Pakistan|KM217132.1|2013	D3III	Pakistan	KM217132.1	2013	2010–2014		Leaf	2e-06		0					Linear
D3III|Pakistan|KM217133.1|2013	D3III	Pakistan	KM217133.1	2013	2010–2014		Leaf	0		0					Linear
D3III|Pakistan|KM217134.1|2013	D3III	Pakistan	KM217134.1	2013	2010–2014		Leaf	0		0					Linear
D3III|Pakistan|KM217135.1|2013	D3III	Pakistan	KM217135.1	2013	2010–2014		Leaf	0		0					Linear
D3III|Pakistan|KM217159.1|2013	D3III	Pakistan	KM217159.1	2013	2010–2014		Leaf	0		0					Linear
D3III|Singapore|KP685235.1|2013	D3III	Singapore	KP685235.1	2013	2010–2014		Leaf	0.001385		0					Linear
D3III|Singapore|KR779787.1|2013	D3III	Singapore	KR779787.1	2013	2010–2014		Leaf	0.00069		0					Linear
D3III|Singapore|KR779788.1|2013	D3III	Singapore	KR779788.1	2013	2010–2014		Leaf	0		0					Linear
D3III|Singapore|KT758772.1|2013	D3III	Singapore	KT758772.1	2013	2010–2014		Leaf	0.00069		0					Linear
D3III|Singapore|KX224271.1|2013	D3III	Singapore	KX224271.1	2013	2010–2014		Leaf	1e-06		0					Linear
D3III|Singapore|KX224272.1|2013	D3III	Singapore	KX224272.1	2013	2010–2014		Leaf	0		0					Linear
D3III|Singapore|KX224273.1|2013	D3III	Singapore	KX224273.1	2013	2010–2014		Leaf	0		0					Linear
D3III|Singapore|KX224274.1|2013	D3III	Singapore	KX224274.1	2013	2010–2014		Leaf	0		0					Linear
D3III|Singapore|KX224275.1|2013	D3III	Singapore	KX224275.1	2013	2010–2014		Leaf	0		0					Linear
D3III|Singapore|KX224278.1|2013	D3III	Singapore	KX224278.1	2013	2010–2014		Leaf	0.002755		0					Linear
D3III|Singapore|KX224280.1|2013	D3III	Singapore	KX224280.1	2013	2010–2014		Leaf	0.005583		0					Linear
D3III|Singapore|KX224282.1|2013	D3III	Singapore	KX224282.1	2013	2010–2014		Leaf	1e-06		0					Linear
D3III|Singapore|KX224291.1|2013	D3III	Singapore	KX224291.1	2013	2010–2014		Leaf	0.004894		0					Linear
D3III|Singapore|KX224292.1|2013	D3III	Singapore	KX224292.1	2013	2010–2014		Leaf	0.001379		0					Linear
D3III|Singapore|KX380842.1|2013	D3III	Singapore	KX380842.1	2013	2010–2014		Leaf	0		0					Linear
D3III|Singapore|MH428211.1|2013	D3III	Singapore	MH428211.1	2013	2010–2014		Leaf	1e-06		0					Linear
D3III|Singapore|OP410994.1|2013	D3III	Singapore	OP410994.1	2013	2010–2014		Leaf	0.000685		0					Linear
D3III|Thailand|KP176708.1|2013	D3III	Thailand	KP176708.1	2013	2010–2014		Leaf	0		0					Linear
D3III|Thailand|KU509302.1|2013	D3III	Thailand	KU509302.1	2013	2010–2014		Leaf	0.000686		0					Linear
D3III|Thailand|KU509303.1|2013	D3III	Thailand	KU509303.1	2013	2010–2014		Leaf	2e-06		0					Linear
D3III|Thailand|KY851612.1|2013	D3III	Thailand	KY851612.1	2013	2010–2014		Leaf	0.001372		0					Linear
D3III|Thailand|KY851614.1|2013	D3III	Thailand	KY851614.1	2013	2010–2014		Leaf	0.000686		0					Linear
D3III|Thailand|KY851615.1|2013	D3III	Thailand	KY851615.1	2013	2010–2014		Leaf	1e-06		0					Linear
D3III|Thailand|KY851616.1|2013	D3III	Thailand	KY851616.1	2013	2010–2014		Leaf	1e-06		0					Linear
D3III|Thailand|KY851617.1|2013	D3III	Thailand	KY851617.1	2013	2010–2014		Leaf	0.000686		0					Linear
D3III|Thailand|KY851620.1|2013	D3III	Thailand	KY851620.1	2013	2010–2014		Leaf	0.001374		0					Linear
D3III|Thailand|MW946659.1|2013	D3III	Thailand	MW946659.1	2013	2010–2014		Leaf	0.002062		0					Linear
D3III|Thailand|MW946763.1|2013	D3III	Thailand	MW946763.1	2013	2010–2014		Leaf	2e-06		0					Linear
D3III|Thailand|MW946798.1|2013	D3III	Thailand	MW946798.1	2013	2010–2014		Leaf	0.001374		0					Linear
D3III|Thailand|MW946957.1|2013	D3III	Thailand	MW946957.1	2013	2010–2014		Leaf	0.001378		0					Linear
D3III|Thailand|ON055560.1|2013	D3III	Thailand	ON055560.1	2013	2010–2014		Leaf	0.002799		0					Linear
D3III|Thailand|ON055564.1|2013	D3III	Thailand	ON055564.1	2013	2010–2014		Leaf	0		0					Linear
D3III|VietNam|KP176710.1|2013	D3III	VietNam	KP176710.1	2013	2010–2014		Leaf	0.000686		0					Linear
D3III|VietNam|KP176711.1|2013	D3III	VietNam	KP176711.1	2013	2010–2014		Leaf	1e-06		0					Linear
D3III|VietNam|KP176712.1|2013	D3III	VietNam	KP176712.1	2013	2010–2014		Leaf	0.000686		0					Linear
D3III|VietNam|KP176713.1|2013	D3III	VietNam	KP176713.1	2013	2010–2014		Leaf	0.001374		0					Linear
D3III|VietNam|KP893717.1|2013	D3III	VietNam	KP893717.1	2013	2010–2014		Leaf	1e-06		0					Linear
D3III|VietNam|KP893718.1|2013	D3III	VietNam	KP893718.1	2013	2010–2014		Leaf	0		0					Linear
D3III|VietNam|KP893719.1|2013	D3III	VietNam	KP893719.1	2013	2010–2014		Leaf	0		0					Linear
D3I|Indonesia|KT758773.1|2014	D3I	Indonesia	KT758773.1	2014	2010–2014		Leaf	0.003496		0					Linear
D3I|Indonesia|KY216160.1|2014	D3I	Indonesia	KY216160.1	2014	2010–2014		Leaf	0.006282		0					Linear
D3I|Indonesia|MK629478.1|2014	D3I	Indonesia	MK629478.1	2014	2010–2014		Leaf	0.003448		0					Linear
D3I|Indonesia|MK629479.1|2014	D3I	Indonesia	MK629479.1	2014	2010–2014		Leaf	0.001371		0					Linear
D3I|Indonesia|MK629486.1|2014	D3I	Indonesia	MK629486.1	2014	2010–2014		Leaf	0.002097		0					Linear
D3I|Indonesia|MK629488.1|2014	D3I	Indonesia	MK629488.1	2014	2010–2014		Leaf	0.00276		0					Linear
D3I|Indonesia|MK629489.1|2014	D3I	Indonesia	MK629489.1	2014	2010–2014		Leaf	0.001746		0					Linear
D3I|Indonesia|MZ505710.1|2014	D3I	Indonesia	MZ505710.1	2014	2010–2014		Leaf	0.006327		0					Linear
D3I|Malaysia|KT758774.1|2014	D3I	Malaysia	KT758774.1	2014	2010–2014		Leaf	0.002067		0					Linear
D3I|Malaysia|MH051732.1|2014	D3I	Malaysia	MH051732.1	2014	2010–2014		Leaf	0.000686		0					Linear
D3I|Malaysia|MK005258.1|2014	D3I	Malaysia	MK005258.1	2014	2010–2014		Leaf	0.001376		0					Linear
D3I|Philippines|KT758781.1|2014	D3I	Philippines	KT758781.1	2014	2010–2014		Leaf	2e-06		0					Linear
D3I|Singapore|KX224276.1|2014	D3I	Singapore	KX224276.1	2014	2010–2014		Leaf	0.00495		0					Linear
D3I|Singapore|KX224277.1|2014	D3I	Singapore	KX224277.1	2014	2010–2014		Leaf	0.00069		0					Linear
D3I|Singapore|KX224284.1|2014	D3I	Singapore	KX224284.1	2014	2010–2014		Leaf	0.01198		0					Linear
D3I|Singapore|KX224287.1|2014	D3I	Singapore	KX224287.1	2014	2010–2014		Leaf	0		0					Linear
D3I|Singapore|KX224289.1|2014	D3I	Singapore	KX224289.1	2014	2010–2014		Leaf	1e-06		0					Linear
D3I|Singapore|OP410995.1|2014	D3I	Singapore	OP410995.1	2014	2010–2014		Leaf	0		0					Linear
D3II|Laos|LC147058.1|2014	D3II	Laos	LC147058.1	2014	2010–2014		Leaf	2e-06		0					Linear
D3II|Thailand|KT424097.1|2014	D3II	Thailand	KT424097.1	2014	2010–2014		Leaf	0.006295		0					Linear
D3III|India|KX855927.1|2014	D3III	India	KX855927.1	2014	2010–2014		Leaf	1e-06		0					Linear
D3III|India|MT224921.1|2014	D3III	India	MT224921.1	2014	2010–2014		Leaf	0.004155		0					Linear
D3III|Malaysia|MH048677.1|2014	D3III	Malaysia	MH048677.1	2014	2010–2014		Leaf	0.002071		0					Linear
D3III|Malaysia|MH051731.1|2014	D3III	Malaysia	MH051731.1	2014	2010–2014		Leaf	1e-06		0					Linear
D3III|Malaysia|MH051733.1|2014	D3III	Malaysia	MH051733.1	2014	2010–2014		Leaf	1e-06		0					Linear
D3III|Pakistan|KT239360.1|2014	D3III	Pakistan	KT239360.1	2014	2010–2014		Leaf	0.005562		0					Linear
D3III|Singapore|KX224283.1|2014	D3III	Singapore	KX224283.1	2014	2010–2014		Leaf	0.004184		0					Linear
D3III|Singapore|KX224286.1|2014	D3III	Singapore	KX224286.1	2014	2010–2014		Leaf	0.000686		0					Linear
D3III|Singapore|KX224288.1|2014	D3III	Singapore	KX224288.1	2014	2010–2014		Leaf	0.010583		0					Linear
D3III|Thailand|KU509304.1|2014	D3III	Thailand	KU509304.1	2014	2010–2014		Leaf	0.00208		0					Linear
D3III|Thailand|MW946615.1|2014	D3III	Thailand	MW946615.1	2014	2010–2014		Leaf	0.003452		0					Linear
D3III|Thailand|MW946679.1|2014	D3III	Thailand	MW946679.1	2014	2010–2014		Leaf	0.000686		0					Linear
D3III|Thailand|MW946690.1|2014	D3III	Thailand	MW946690.1	2014	2010–2014		Leaf	2e-06		0					Linear
D3III|Thailand|MW946694.1|2014	D3III	Thailand	MW946694.1	2014	2010–2014		Leaf	0.002065		0					Linear
D3III|Thailand|MW946741.1|2014	D3III	Thailand	MW946741.1	2014	2010–2014		Leaf	0.001387		0					Linear
D3III|Thailand|MW946775.1|2014	D3III	Thailand	MW946775.1	2014	2010–2014		Leaf	0.004151		0					Linear
D3III|Thailand|MW946801.1|2014	D3III	Thailand	MW946801.1	2014	2010–2014		Leaf	0.00067		0					Linear
D3III|Thailand|MW946802.1|2014	D3III	Thailand	MW946802.1	2014	2010–2014		Leaf	2e-06		0					Linear
D3III|Thailand|MW946843.1|2014	D3III	Thailand	MW946843.1	2014	2010–2014		Leaf	1e-06		0					Linear
D3III|Thailand|MW946870.1|2014	D3III	Thailand	MW946870.1	2014	2010–2014		Leaf	1e-06		0					Linear
D3III|Thailand|MW946872.1|2014	D3III	Thailand	MW946872.1	2014	2010–2014		Leaf	0.000706		0					Linear
D3III|Thailand|MW946881.1|2014	D3III	Thailand	MW946881.1	2014	2010–2014		Leaf	0		0					Linear
D3III|Thailand|MW946979.1|2014	D3III	Thailand	MW946979.1	2014	2010–2014		Leaf	0.003458		0					Linear
D3I|Indonesia|KY006144.1|2015	D3I	Indonesia	KY006144.1	2015	2015–2019		Leaf	0.000686		0					Linear
D3I|Indonesia|KY006145.1|2015	D3I	Indonesia	KY006145.1	2015	2015–2019		Leaf	0.000686		0					Linear
D3I|Indonesia|KY006146.1|2015	D3I	Indonesia	KY006146.1	2015	2015–2019		Leaf	0.000686		0					Linear
D3I|Indonesia|KY006147.1|2015	D3I	Indonesia	KY006147.1	2015	2015–2019		Leaf	0.002063		0					Linear
D3I|Indonesia|KY006149.1|2015	D3I	Indonesia	KY006149.1	2015	2015–2019		Leaf	1e-06		0					Linear
D3I|Indonesia|KY006150.1|2015	D3I	Indonesia	KY006150.1	2015	2015–2019		Leaf	0.000686		0					Linear
D3I|Indonesia|KY006151.1|2015	D3I	Indonesia	KY006151.1	2015	2015–2019		Leaf	0.003446		0					Linear
D3I|Indonesia|KY006152.1|2015	D3I	Indonesia	KY006152.1	2015	2015–2019		Leaf	0.000686		0					Linear
D3I|Indonesia|KY006153.1|2015	D3I	Indonesia	KY006153.1	2015	2015–2019		Leaf	0		0					Linear
D3I|Indonesia|KY499643.1|2015	D3I	Indonesia	KY499643.1	2015	2015–2019		Leaf	0.004184		0					Linear
D3I|Indonesia|KY709188.1|2015	D3I	Indonesia	KY709188.1	2015	2015–2019		Leaf	0.002071		0					Linear
D3I|Indonesia|KY709190.1|2015	D3I	Indonesia	KY709190.1	2015	2015–2019		Leaf	1e-06		0					Linear
D3I|Indonesia|KY709191.1|2015	D3I	Indonesia	KY709191.1	2015	2015–2019		Leaf	1e-06		0					Linear
D3I|Indonesia|KY709192.1|2015	D3I	Indonesia	KY709192.1	2015	2015–2019		Leaf	2e-06		0					Linear
D3I|Indonesia|KY709193.1|2015	D3I	Indonesia	KY709193.1	2015	2015–2019		Leaf	0.001377		0					Linear
D3I|Indonesia|KY709194.1|2015	D3I	Indonesia	KY709194.1	2015	2015–2019		Leaf	0.003447		0					Linear
D3I|Indonesia|MH036406.1|2015	D3I	Indonesia	MH036406.1	2015	2015–2019		Leaf	0.002061		0					Linear
D3I|Indonesia|MH036414.1|2015	D3I	Indonesia	MH036414.1	2015	2015–2019		Leaf	0.002804		0					Linear
D3I|Indonesia|MK629480.1|2015	D3I	Indonesia	MK629480.1	2015	2015–2019		Leaf	0.001372		0					Linear
D3I|Indonesia|MK629490.1|2015	D3I	Indonesia	MK629490.1	2015	2015–2019		Leaf	0.003477		0					Linear
D3I|Philippines|MH729987.1|2015	D3I	Philippines	MH729987.1	2015	2015–2019		Leaf	0.002776		0					Linear
D3I|Philippines|OQ579372.1|2015	D3I	Philippines	OQ579372.1	2015	2015–2019		Leaf	3e-06		0					Linear
D3I|Philippines|OQ579377.1|2015	D3I	Philippines	OQ579377.1	2015	2015–2019		Leaf	0.00069		0					Linear
D3I|Philippines|OQ579378.1|2015	D3I	Philippines	OQ579378.1	2015	2015–2019		Leaf	1e-06		0					Linear
D3I|Philippines|OQ579379.1|2015	D3I	Philippines	OQ579379.1	2015	2015–2019		Leaf	0.002079		0					Linear
D3I|Philippines|OQ579380.1|2015	D3I	Philippines	OQ579380.1	2015	2015–2019		Leaf	1e-06		0					Linear
D3I|Philippines|OQ579383.1|2015	D3I	Philippines	OQ579383.1	2015	2015–2019		Leaf	0.001382		0					Linear
D3I|Philippines|OQ579384.1|2015	D3I	Philippines	OQ579384.1	2015	2015–2019		Leaf	1e-06		0					Linear
D3I|Philippines|OQ579389.1|2015	D3I	Philippines	OQ579389.1	2015	2015–2019		Leaf	0.001384		0					Linear
D3I|Philippines|OQ579390.1|2015	D3I	Philippines	OQ579390.1	2015	2015–2019		Leaf	0.001383		0					Linear
D3I|Philippines|OQ579392.1|2015	D3I	Philippines	OQ579392.1	2015	2015–2019		Leaf	0.005599		0					Linear
D3I|Philippines|OQ579393.1|2015	D3I	Philippines	OQ579393.1	2015	2015–2019		Leaf	0.000706		0					Linear
D3I|Philippines|OQ579395.1|2015	D3I	Philippines	OQ579395.1	2015	2015–2019		Leaf	0.002789		0					Linear
D3I|Philippines|OQ579396.1|2015	D3I	Philippines	OQ579396.1	2015	2015–2019		Leaf	0.000691		0					Linear
D3I|Philippines|OQ579400.1|2015	D3I	Philippines	OQ579400.1	2015	2015–2019		Leaf	1e-06		0					Linear
D3I|Philippines|OQ579401.1|2015	D3I	Philippines	OQ579401.1	2015	2015–2019		Leaf	0.00069		0					Linear
D3I|Philippines|OQ579402.1|2015	D3I	Philippines	OQ579402.1	2015	2015–2019		Leaf	2e-06		0					Linear
D3I|Philippines|OQ579403.1|2015	D3I	Philippines	OQ579403.1	2015	2015–2019		Leaf	0.002081		0					Linear
D3I|Philippines|OQ579491.1|2015	D3I	Philippines	OQ579491.1	2015	2015–2019		Leaf	2e-06		0					Linear
D3I|Philippines|OQ579499.1|2015	D3I	Philippines	OQ579499.1	2015	2015–2019		Leaf	0.001383		0					Linear
D3I|Singapore|KY921906.1|2015	D3I	Singapore	KY921906.1	2015	2015–2019		Leaf	1e-06		0					Linear
D3I|Thailand|MK780880.1|2015	D3I	Thailand	MK780880.1	2015	2015–2019		Leaf	0.002158		0					Linear
D3I|Thailand|MK780881.1|2015	D3I	Thailand	MK780881.1	2015	2015–2019		Leaf	1e-06		0					Linear
D3III|India|MT224919.1|2015	D3III	India	MT224919.1	2015	2015–2019		Leaf	0.00426		0					Linear
D3III|India|MT224920.1|2015	D3III	India	MT224920.1	2015	2015–2019		Leaf	3e-06		0					Linear
D3III|India|OR389035.1|2015	D3III	India	OR389035.1	2015	2015–2019		Leaf	0.002067		0					Linear
D3III|Myanmar|KX357894.1|2015	D3III	Myanmar	KX357894.1	2015	2015–2019		Leaf	0.002138		0					Linear
D3III|Singapore|KY921907.1|2015	D3III	Singapore	KY921907.1	2015	2015–2019		Leaf	2e-06		0					Linear
D3III|Thailand|KT758784.1|2015	D3III	Thailand	KT758784.1	2015	2015–2019		Leaf	0.001378		0					Linear
D3III|Thailand|KY234174.1|2015	D3III	Thailand	KY234174.1	2015	2015–2019		Leaf	0		0					Linear
D3III|Thailand|KY234175.1|2015	D3III	Thailand	KY234175.1	2015	2015–2019		Leaf	1e-06		0					Linear
D3III|Thailand|KY234176.1|2015	D3III	Thailand	KY234176.1	2015	2015–2019		Leaf	2e-06		0					Linear
D3III|Thailand|KY234177.1|2015	D3III	Thailand	KY234177.1	2015	2015–2019		Leaf	0.00428		0					Linear
D3III|Thailand|KY234178.1|2015	D3III	Thailand	KY234178.1	2015	2015–2019		Leaf	0.002066		0					Linear
D3III|Thailand|KY234179.1|2015	D3III	Thailand	KY234179.1	2015	2015–2019		Leaf	0.009192		0					Linear
D3III|Thailand|KY495823.1|2015	D3III	Thailand	KY495823.1	2015	2015–2019		Leaf	0.003496		0					Linear
D3III|Thailand|MF142763.1|2015	D3III	Thailand	MF142763.1	2015	2015–2019		Leaf	0		0					Linear
D3III|Thailand|MK780883.1|2015	D3III	Thailand	MK780883.1	2015	2015–2019		Leaf	1e-06		0					Linear
D3III|Thailand|MK780884.1|2015	D3III	Thailand	MK780884.1	2015	2015–2019		Leaf	0.002891		0					Linear
D3III|Thailand|MK780885.1|2015	D3III	Thailand	MK780885.1	2015	2015–2019		Leaf	1e-06		0					Linear
D3III|Thailand|MK780886.1|2015	D3III	Thailand	MK780886.1	2015	2015–2019		Leaf	0.002895		0					Linear
D3III|Thailand|MK780887.1|2015	D3III	Thailand	MK780887.1	2015	2015–2019		Leaf	0.005145		0					Linear
D3III|Thailand|MZ505711.1|2015	D3III	Thailand	MZ505711.1	2015	2015–2019		Leaf	0.004189		0					Linear
D3I|Indonesia|MH036395.1|2016	D3I	Indonesia	MH036395.1	2016	2015–2019		Leaf	0.002752		0					Linear
D3I|Indonesia|MH036403.1|2016	D3I	Indonesia	MH036403.1	2016	2015–2019		Leaf	0.001371		0					Linear
D3I|Indonesia|MH036407.1|2016	D3I	Indonesia	MH036407.1	2016	2015–2019		Leaf	0.00206		0					Linear
D3I|Indonesia|MH036415.1|2016	D3I	Indonesia	MH036415.1	2016	2015–2019		Leaf	0.0091		0					Linear
D3I|Indonesia|MH173167.1|2016	D3I	Indonesia	MH173167.1	2016	2015–2019		Leaf	0.000685		0					Linear
D3I|Indonesia|MH173168.1|2016	D3I	Indonesia	MH173168.1	2016	2015–2019		Leaf	3e-06		0					Linear
D3I|Indonesia|MH173170.1|2016	D3I	Indonesia	MH173170.1	2016	2015–2019		Leaf	1e-06		0					Linear
D3I|Indonesia|MH173171.1|2016	D3I	Indonesia	MH173171.1	2016	2015–2019		Leaf	0.000685		0					Linear
D3I|Indonesia|MH173172.1|2016	D3I	Indonesia	MH173172.1	2016	2015–2019		Leaf	0.001375		0					Linear
D3I|Indonesia|MH173173.1|2016	D3I	Indonesia	MH173173.1	2016	2015–2019		Leaf	0.001371		0					Linear
D3I|Indonesia|MH178416.1|2016	D3I	Indonesia	MH178416.1	2016	2015–2019		Leaf	0.002061		0					Linear
D3I|Indonesia|MK629476.1|2016	D3I	Indonesia	MK629476.1	2016	2015–2019		Leaf	0.002755		0					Linear
D3I|Indonesia|MK629485.1|2016	D3I	Indonesia	MK629485.1	2016	2015–2019		Leaf	0.002784		0					Linear
D3I|Indonesia|MZ505713.1|2016	D3I	Indonesia	MZ505713.1	2016	2015–2019		Leaf	2e-06		0					Linear
D3I|Indonesia|OK180529.1|2016	D3I	Indonesia	OK180529.1	2016	2015–2019		Leaf	1e-06		0					Linear
D3I|Indonesia|OK180535.1|2016	D3I	Indonesia	OK180535.1	2016	2015–2019		Leaf	0.002146		0					Linear
D3I|Indonesia|OK180539.1|2016	D3I	Indonesia	OK180539.1	2016	2015–2019		Leaf	0.000688		0					Linear
D3I|Indonesia|OK180541.1|2016	D3I	Indonesia	OK180541.1	2016	2015–2019		Leaf	1e-06		0					Linear
D3I|Indonesia|OK180545.1|2016	D3I	Indonesia	OK180545.1	2016	2015–2019		Leaf	0.003012		0					Linear
D3I|Indonesia|OL960232.1|2016	D3I	Indonesia	OL960232.1	2016	2015–2019		Leaf	0.00636		0					Linear
D3I|Malaysia|KY495820.1|2016	D3I	Malaysia	KY495820.1	2016	2015–2019		Leaf	0.002075		0					Linear
D3I|Philippines|OQ579408.1|2016	D3I	Philippines	OQ579408.1	2016	2015–2019		Leaf	1e-06		0					Linear
D3I|Philippines|OQ579410.1|2016	D3I	Philippines	OQ579410.1	2016	2015–2019		Leaf	0.000691		0					Linear
D3I|Philippines|OQ579411.1|2016	D3I	Philippines	OQ579411.1	2016	2015–2019		Leaf	0.001383		0					Linear
D3I|Philippines|OQ579418.1|2016	D3I	Philippines	OQ579418.1	2016	2015–2019		Leaf	0.001397		0					Linear
D3I|Philippines|OQ579420.1|2016	D3I	Philippines	OQ579420.1	2016	2015–2019		Leaf	0.001404		0					Linear
D3I|Philippines|OQ579424.1|2016	D3I	Philippines	OQ579424.1	2016	2015–2019		Leaf	0.002113		0					Linear
D3I|Philippines|OQ579425.1|2016	D3I	Philippines	OQ579425.1	2016	2015–2019		Leaf	0.002536		0					Linear
D3I|Philippines|OQ579427.1|2016	D3I	Philippines	OQ579427.1	2016	2015–2019		Leaf	0.001404		0					Linear
D3I|Philippines|OQ579428.1|2016	D3I	Philippines	OQ579428.1	2016	2015–2019		Leaf	0.001403		0					Linear
D3I|Philippines|OQ579430.1|2016	D3I	Philippines	OQ579430.1	2016	2015–2019		Leaf	0.002088		0					Linear
D3I|Philippines|OQ579434.1|2016	D3I	Philippines	OQ579434.1	2016	2015–2019		Leaf	1e-06		0					Linear
D3I|Philippines|OQ579436.1|2016	D3I	Philippines	OQ579436.1	2016	2015–2019		Leaf	0.002779		0					Linear
D3I|Philippines|OQ579438.1|2016	D3I	Philippines	OQ579438.1	2016	2015–2019		Leaf	0.006294		0					Linear
D3I|Philippines|OQ579439.1|2016	D3I	Philippines	OQ579439.1	2016	2015–2019		Leaf	0.001394		0					Linear
D3I|Philippines|OQ579442.1|2016	D3I	Philippines	OQ579442.1	2016	2015–2019		Leaf	0.004993		0					Linear
D3I|Philippines|OQ579444.1|2016	D3I	Philippines	OQ579444.1	2016	2015–2019		Leaf	0.000691		0					Linear
D3I|Philippines|OQ579445.1|2016	D3I	Philippines	OQ579445.1	2016	2015–2019		Leaf	0.000697		0					Linear
D3I|Philippines|OQ579447.1|2016	D3I	Philippines	OQ579447.1	2016	2015–2019		Leaf	1e-06		0					Linear
D3I|Philippines|OQ579450.1|2016	D3I	Philippines	OQ579450.1	2016	2015–2019		Leaf	0.00069		0					Linear
D3I|Philippines|OQ579502.1|2016	D3I	Philippines	OQ579502.1	2016	2015–2019		Leaf	2e-06		0					Linear
D3I|Thailand|MK780882.1|2016	D3I	Thailand	MK780882.1	2016	2015–2019		Leaf	0.000723		0					Linear
D3III|India|MG721059.2|2016	D3III	India	MG721059.2	2016	2015–2019		Leaf	0.003702		0					Linear
D3III|India|MG721061.2|2016	D3III	India	MG721061.2	2016	2015–2019		Leaf	0.008386		0					Linear
D3III|India|MG721064.1|2016	D3III	India	MG721064.1	2016	2015–2019		Leaf	0.003685		0					Linear
D3III|India|MK858149.1|2016	D3III	India	MK858149.1	2016	2015–2019		Leaf	0.003436		0					Linear
D3III|India|MK858150.1|2016	D3III	India	MK858150.1	2016	2015–2019		Leaf	2e-06		0					Linear
D3III|India|MK858151.2|2016	D3III	India	MK858151.2	2016	2015–2019		Leaf	0.002756		0					Linear
D3III|India|MK858152.1|2016	D3III	India	MK858152.1	2016	2015–2019		Leaf	0.002757		0					Linear
D3III|India|MK858153.1|2016	D3III	India	MK858153.1	2016	2015–2019		Leaf	0.000686		0					Linear
D3III|India|MT224918.1|2016	D3III	India	MT224918.1	2016	2015–2019		Leaf	2e-06		0					Linear
D3III|India|MW192820.1|2016	D3III	India	MW192820.1	2016	2015–2019		Leaf	0.003449		0					Linear
D3III|India|MW192821.1|2016	D3III	India	MW192821.1	2016	2015–2019		Leaf	0.002754		0					Linear
D3III|India|MW192822.1|2016	D3III	India	MW192822.1	2016	2015–2019		Leaf	0.000685		0					Linear
D3III|India|MW192823.1|2016	D3III	India	MW192823.1	2016	2015–2019		Leaf	2e-06		0					Linear
D3III|Laos|MN628253.1|2016	D3III	Laos	MN628253.1	2016	2015–2019		Leaf	0.001386		0					Linear
D3III|Singapore|MN453624.1|2016	D3III	Singapore	MN453624.1	2016	2015–2019		Leaf	0.002066		0					Linear
D3III|Thailand|LC410192.1|2016	D3III	Thailand	LC410192.1	2016	2015–2019		Leaf	1e-06		0					Linear
D3III|Thailand|LC410193.1|2016	D3III	Thailand	LC410193.1	2016	2015–2019		Leaf	1e-06		0					Linear
D3III|Thailand|LC410194.1|2016	D3III	Thailand	LC410194.1	2016	2015–2019		Leaf	0.001374		0					Linear
D3III|Thailand|MK780888.1|2016	D3III	Thailand	MK780888.1	2016	2015–2019		Leaf	0.004363		0					Linear
D3I|Bangladesh|LC436660.1|2017	D3I	Bangladesh	LC436660.1	2017	2015–2019		Leaf	0		0					Linear
D3I|Bangladesh|LC436661.1|2017	D3I	Bangladesh	LC436661.1	2017	2015–2019		Leaf	0.000686		0					Linear
D3I|Bangladesh|LC436663.1|2017	D3I	Bangladesh	LC436663.1	2017	2015–2019		Leaf	1e-06		0					Linear
D3I|Bangladesh|LC436664.1|2017	D3I	Bangladesh	LC436664.1	2017	2015–2019		Leaf	0		0					Linear
D3I|Bangladesh|LC436665.1|2017	D3I	Bangladesh	LC436665.1	2017	2015–2019		Leaf	1e-06		0					Linear
D3I|Bangladesh|LC436666.1|2017	D3I	Bangladesh	LC436666.1	2017	2015–2019		Leaf	0		0					Linear
D3I|Bangladesh|LC436676.1|2017	D3I	Bangladesh	LC436676.1	2017	2015–2019		Leaf	1e-06		0					Linear
D3I|Bangladesh|LC436677.1|2017	D3I	Bangladesh	LC436677.1	2017	2015–2019		Leaf	0		0					Linear
D3I|Indonesia|MH729991.1|2017	D3I	Indonesia	MH729991.1	2017	2015–2019		Leaf	0.002057		0					Linear
D3I|Indonesia|MT122198.1|2017	D3I	Indonesia	MT122198.1	2017	2015–2019		Leaf	0.001376		0					Linear
D3I|Indonesia|MT122199.1|2017	D3I	Indonesia	MT122199.1	2017	2015–2019		Leaf	0.000688		0					Linear
D3I|Indonesia|MT122200.1|2017	D3I	Indonesia	MT122200.1	2017	2015–2019		Leaf	1e-06		0					Linear
D3I|Indonesia|MT122201.1|2017	D3I	Indonesia	MT122201.1	2017	2015–2019		Leaf	0.007016		0					Linear
D3I|Indonesia|MT122202.1|2017	D3I	Indonesia	MT122202.1	2017	2015–2019		Leaf	2e-06		0					Linear
D3I|Indonesia|MT122203.1|2017	D3I	Indonesia	MT122203.1	2017	2015–2019		Leaf	1e-06		0					Linear
D3I|Indonesia|MT122204.1|2017	D3I	Indonesia	MT122204.1	2017	2015–2019		Leaf	0.000688		0					Linear
D3I|Indonesia|MT122205.1|2017	D3I	Indonesia	MT122205.1	2017	2015–2019		Leaf	0.002749		0					Linear
D3I|Indonesia|OK180530.1|2017	D3I	Indonesia	OK180530.1	2017	2015–2019		Leaf	0.00697		0					Linear
D3I|Indonesia|OK180547.1|2017	D3I	Indonesia	OK180547.1	2017	2015–2019		Leaf	0.000705		0					Linear
D3I|Indonesia|OK180548.1|2017	D3I	Indonesia	OK180548.1	2017	2015–2019		Leaf	0.00071		0					Linear
D3I|Myanmar|MW788877.1|2017	D3I	Myanmar	MW788877.1	2017	2015–2019		Leaf	0.002747		0					Linear
D3I|Myanmar|MW788878.1|2017	D3I	Myanmar	MW788878.1	2017	2015–2019		Leaf	2e-06		0					Linear
D3I|Myanmar|MW788879.1|2017	D3I	Myanmar	MW788879.1	2017	2015–2019		Leaf	0.000684		0					Linear
D3I|Myanmar|MW788880.1|2017	D3I	Myanmar	MW788880.1	2017	2015–2019		Leaf	0.00069		0					Linear
D3I|Myanmar|MW788885.1|2017	D3I	Myanmar	MW788885.1	2017	2015–2019		Leaf	0.002057		0					Linear
D3I|Philippines|OQ579452.1|2017	D3I	Philippines	OQ579452.1	2017	2015–2019		Leaf	1e-06		0					Linear
D3I|Philippines|OQ579453.1|2017	D3I	Philippines	OQ579453.1	2017	2015–2019		Leaf	1e-06		0					Linear
D3I|Philippines|OQ579454.1|2017	D3I	Philippines	OQ579454.1	2017	2015–2019		Leaf	0.000691		0					Linear
D3I|Philippines|OQ579455.1|2017	D3I	Philippines	OQ579455.1	2017	2015–2019		Leaf	0.000691		0					Linear
D3I|Philippines|OQ579458.1|2017	D3I	Philippines	OQ579458.1	2017	2015–2019		Leaf	0.005629		0					Linear
D3I|Philippines|OQ579459.1|2017	D3I	Philippines	OQ579459.1	2017	2015–2019		Leaf	0.003094		0					Linear
D3I|Philippines|OQ579464.1|2017	D3I	Philippines	OQ579464.1	2017	2015–2019		Leaf	0.001384		0					Linear
D3I|Philippines|OQ579465.1|2017	D3I	Philippines	OQ579465.1	2017	2015–2019		Leaf	0.000691		0					Linear
D3I|Philippines|OQ579466.1|2017	D3I	Philippines	OQ579466.1	2017	2015–2019		Leaf	2e-06		0					Linear
D3I|Philippines|OQ579467.1|2017	D3I	Philippines	OQ579467.1	2017	2015–2019		Leaf	0.002077		0					Linear
D3I|Philippines|OQ579468.1|2017	D3I	Philippines	OQ579468.1	2017	2015–2019		Leaf	2e-06		0					Linear
D3I|Philippines|OQ579470.1|2017	D3I	Philippines	OQ579470.1	2017	2015–2019		Leaf	0.001399		0					Linear
D3I|Philippines|OQ579472.1|2017	D3I	Philippines	OQ579472.1	2017	2015–2019		Leaf	0.002779		0					Linear
D3I|Philippines|OQ579473.1|2017	D3I	Philippines	OQ579473.1	2017	2015–2019		Leaf	0.015205		0					Linear
D3I|Philippines|OQ579476.1|2017	D3I	Philippines	OQ579476.1	2017	2015–2019		Leaf	1e-06		0					Linear
D3I|Philippines|OQ579480.1|2017	D3I	Philippines	OQ579480.1	2017	2015–2019		Leaf	0.003473		0					Linear
D3I|Philippines|OQ579481.1|2017	D3I	Philippines	OQ579481.1	2017	2015–2019		Leaf	0.0014		0					Linear
D3I|Philippines|OQ579488.1|2017	D3I	Philippines	OQ579488.1	2017	2015–2019		Leaf	0.001427		0					Linear
D3I|Philippines|OQ579489.1|2017	D3I	Philippines	OQ579489.1	2017	2015–2019		Leaf	0.000691		0					Linear
D3I|Philippines|OQ579490.1|2017	D3I	Philippines	OQ579490.1	2017	2015–2019		Leaf	2e-06		0					Linear
D3I|SriLanka|MN083245.1|2017	D3I	Sri Lanka	MN083245.1	2017	2015–2019		Leaf	1e-06		0					Linear
D3I|SriLanka|MN083246.1|2017	D3I	Sri Lanka	MN083246.1	2017	2015–2019		Leaf	3e-06		0					Linear
D3III|India|MH594931.1|2017	D3III	India	MH594931.1	2017	2015–2019		Leaf	3e-06		0					Linear
D3III|India|MH594932.1|2017	D3III	India	MH594932.1	2017	2015–2019		Leaf	0.002064		0					Linear
D3III|India|MH594940.1|2017	D3III	India	MH594940.1	2017	2015–2019		Leaf	1e-06		0					Linear
D3III|India|MH594941.1|2017	D3III	India	MH594941.1	2017	2015–2019		Leaf	0.000686		0					Linear
D3III|India|MH594944.1|2017	D3III	India	MH594944.1	2017	2015–2019		Leaf	0.000686		0					Linear
D3III|India|MH594945.1|2017	D3III	India	MH594945.1	2017	2015–2019		Leaf	0.012831		0					Linear
D3III|India|MH594946.1|2017	D3III	India	MH594946.1	2017	2015–2019		Leaf	0.002767		0					Linear
D3III|India|MH594949.1|2017	D3III	India	MH594949.1	2017	2015–2019		Leaf	0.005585		0					Linear
D3III|India|MT224915.1|2017	D3III	India	MT224915.1	2017	2015–2019		Leaf	0.000852		0					Linear
D3III|Malaysia|MZ505715.1|2017	D3III	Malaysia	MZ505715.1	2017	2015–2019		Leaf	0.003453		0					Linear
D3III|Myanmar|MW788883.1|2017	D3III	Myanmar	MW788883.1	2017	2015–2019		Leaf	0.002065		0					Linear
D3III|Myanmar|MW788884.1|2017	D3III	Myanmar	MW788884.1	2017	2015–2019		Leaf	0.002066		0					Linear
D3III|Myanmar|MW788886.1|2017	D3III	Myanmar	MW788886.1	2017	2015–2019		Leaf	0.002065		0					Linear
D3III|Myanmar|MW788887.1|2017	D3III	Myanmar	MW788887.1	2017	2015–2019		Leaf	1e-06		0					Linear
D3III|Myanmar|MW788888.1|2017	D3III	Myanmar	MW788888.1	2017	2015–2019		Leaf	0.000685		0					Linear
D3III|SriLanka|KX778763.1|2017	D3III	Sri Lanka	KX778763.1	2017	2015–2019		Leaf	1e-06		0					Linear
D3III|Thailand|LC410195.1|2017	D3III	Thailand	LC410195.1	2017	2015–2019		Leaf	0.001377		0					Linear
D3I|Bangladesh|OQ826880.1|2018	D3I	Bangladesh	OQ826880.1	2018	2015–2019		Leaf	1e-06		0					Linear
D3I|Bangladesh|OQ826881.1|2018	D3I	Bangladesh	OQ826881.1	2018	2015–2019		Leaf	0.000686		0					Linear
D3I|Bangladesh|OQ826882.1|2018	D3I	Bangladesh	OQ826882.1	2018	2015–2019		Leaf	3e-06		0					Linear
D3I|Bangladesh|OQ826883.1|2018	D3I	Bangladesh	OQ826883.1	2018	2015–2019		Leaf	0.000686		0					Linear
D3I|Bangladesh|OQ826884.1|2018	D3I	Bangladesh	OQ826884.1	2018	2015–2019		Leaf	0.000687		0					Linear
D3I|Bangladesh|OQ826885.1|2018	D3I	Bangladesh	OQ826885.1	2018	2015–2019		Leaf	0		0					Linear
D3I|Bangladesh|OQ826886.1|2018	D3I	Bangladesh	OQ826886.1	2018	2015–2019		Leaf	0.000686		0					Linear
D3I|Bangladesh|OQ826888.1|2018	D3I	Bangladesh	OQ826888.1	2018	2015–2019		Leaf	3e-06		0					Linear
D3I|Bangladesh|OQ826889.1|2018	D3I	Bangladesh	OQ826889.1	2018	2015–2019		Leaf	0.000686		0					Linear
D3I|Bangladesh|OQ826892.1|2018	D3I	Bangladesh	OQ826892.1	2018	2015–2019		Leaf	0		0					Linear
D3I|Bangladesh|OQ826893.1|2018	D3I	Bangladesh	OQ826893.1	2018	2015–2019		Leaf	0.000686		0					Linear
D3I|Bangladesh|OQ826894.1|2018	D3I	Bangladesh	OQ826894.1	2018	2015–2019		Leaf	1e-06		0					Linear
D3I|Bangladesh|OQ826896.1|2018	D3I	Bangladesh	OQ826896.1	2018	2015–2019		Leaf	0.001374		0					Linear
D3I|Bangladesh|OQ826898.1|2018	D3I	Bangladesh	OQ826898.1	2018	2015–2019		Leaf	0		0					Linear
D3I|Bangladesh|OQ826900.1|2018	D3I	Bangladesh	OQ826900.1	2018	2015–2019		Leaf	1e-06		0					Linear
D3I|Bangladesh|OQ826901.1|2018	D3I	Bangladesh	OQ826901.1	2018	2015–2019		Leaf	3e-06		0					Linear
D3I|Bangladesh|OQ826902.1|2018	D3I	Bangladesh	OQ826902.1	2018	2015–2019		Leaf	0.000686		0					Linear
D3I|Indonesia|MW648230.1|2018	D3I	Indonesia	MW648230.1	2018	2015–2019		Leaf	0.006907		0					Linear
D3I|Indonesia|MW648231.1|2018	D3I	Indonesia	MW648231.1	2018	2015–2019		Leaf	2e-06		0					Linear
D3I|Indonesia|MW648232.1|2018	D3I	Indonesia	MW648232.1	2018	2015–2019		Leaf	2e-06		0					Linear
D3I|Indonesia|MW648233.1|2018	D3I	Indonesia	MW648233.1	2018	2015–2019		Leaf	0.000717		0					Linear
D3I|Myanmar|MW369334.1|2018	D3I	Myanmar	MW369334.1	2018	2015–2019		Leaf	0.002068		0					Linear
D3I|Myanmar|MW369335.1|2018	D3I	Myanmar	MW369335.1	2018	2015–2019		Leaf	0.001403		0					Linear
D3I|Myanmar|MW369336.1|2018	D3I	Myanmar	MW369336.1	2018	2015–2019		Leaf	1e-06		0					Linear
D3I|Myanmar|MW369337.1|2018	D3I	Myanmar	MW369337.1	2018	2015–2019		Leaf	0.0007		0					Linear
D3I|Myanmar|MW369338.1|2018	D3I	Myanmar	MW369338.1	2018	2015–2019		Leaf	0.002818		0					Linear
D3I|Myanmar|MW369339.1|2018	D3I	Myanmar	MW369339.1	2018	2015–2019		Leaf	0.002786		0					Linear
D3I|Myanmar|MW369340.1|2018	D3I	Myanmar	MW369340.1	2018	2015–2019		Leaf	0.004219		0					Linear
D3I|Myanmar|MW788881.1|2018	D3I	Myanmar	MW788881.1	2018	2015–2019		Leaf	0.001369		0					Linear
D3I|Myanmar|MW788882.1|2018	D3I	Myanmar	MW788882.1	2018	2015–2019		Leaf	0.000684		0					Linear
D3I|Myanmar|MW788890.1|2018	D3I	Myanmar	MW788890.1	2018	2015–2019		Leaf	2e-06		0					Linear
D3I|Myanmar|MW788892.1|2018	D3I	Myanmar	MW788892.1	2018	2015–2019		Leaf	0.000684		0					Linear
D3I|Myanmar|MW788895.1|2018	D3I	Myanmar	MW788895.1	2018	2015–2019		Leaf	0.001377		0					Linear
D3I|Myanmar|MW788897.1|2018	D3I	Myanmar	MW788897.1	2018	2015–2019		Leaf	1e-06		0					Linear
D3I|Myanmar|MW788900.1|2018	D3I	Myanmar	MW788900.1	2018	2015–2019		Leaf	1e-06		0					Linear
D3I|Myanmar|MW788901.1|2018	D3I	Myanmar	MW788901.1	2018	2015–2019		Leaf	0.003493		0					Linear
D3I|Myanmar|MW788902.1|2018	D3I	Myanmar	MW788902.1	2018	2015–2019		Leaf	0.002057		0					Linear
D3I|Myanmar|MW788903.1|2018	D3I	Myanmar	MW788903.1	2018	2015–2019		Leaf	0.001369		0					Linear
D3I|Myanmar|MW788905.1|2018	D3I	Myanmar	MW788905.1	2018	2015–2019		Leaf	0.00205		0					Linear
D3I|Myanmar|MW788908.1|2018	D3I	Myanmar	MW788908.1	2018	2015–2019		Leaf	0.002059		0					Linear
D3I|Myanmar|MW788909.1|2018	D3I	Myanmar	MW788909.1	2018	2015–2019		Leaf	0.000684		0					Linear
D3I|Myanmar|MW788912.1|2018	D3I	Myanmar	MW788912.1	2018	2015–2019		Leaf	0.000684		0					Linear
D3I|Philippines|MZ505716.1|2018	D3I	Philippines	MZ505716.1	2018	2015–2019		Leaf	0.000706		0					Linear
D3I|Philippines|MZ505717.1|2018	D3I	Philippines	MZ505717.1	2018	2015–2019		Leaf	0.000677		0					Linear
D3I|Philippines|MZ505719.1|2018	D3I	Philippines	MZ505719.1	2018	2015–2019		Leaf	0.005587		0					Linear
D3I|SriLanka|MT006152.1|2018	D3I	Sri Lanka	MT006152.1	2018	2015–2019		Leaf	1e-06		0					Linear
D3I|SriLanka|MT006158.1|2018	D3I	Sri Lanka	MT006158.1	2018	2015–2019		Leaf	1e-06		0					Linear
D3I|SriLanka|MT006169.1|2018	D3I	Sri Lanka	MT006169.1	2018	2015–2019		Leaf	0.00206		0					Linear
D3I|SriLanka|MZ677048.1|2018	D3I	Sri Lanka	MZ677048.1	2018	2015–2019		Leaf	1e-06		0					Linear
D3I|SriLanka|OR393932.1|2018	D3I	Sri Lanka	OR393932.1	2018	2015–2019		Leaf	1e-06		0					Linear
D3I|Thailand|MZ636813.1|2018	D3I	Thailand	MZ636813.1	2018	2015–2019		Leaf	0.001369		0					Linear
D3I|Thailand|MZ636815.1|2018	D3I	Thailand	MZ636815.1	2018	2015–2019		Leaf	0.000684		0					Linear
D3I|Thailand|MZ636816.1|2018	D3I	Thailand	MZ636816.1	2018	2015–2019		Leaf	0.004136		0					Linear
D3I|Thailand|ON908238.1|2018	D3I	Thailand	ON908238.1	2018	2015–2019		Leaf	0.00486		0					Linear
D3I|VietNam|MH594462.1|2018	D3I	VietNam	MH594462.1	2018	2015–2019		Leaf	1e-06		0					Linear
D3III|India|MN253128.2|2018	D3III	India	MN253128.2	2018	2015–2019		Leaf	3e-06		0					Linear
D3III|India|MN253132.2|2018	D3III	India	MN253132.2	2018	2015–2019		Leaf	0.004907		0					Linear
D3III|India|MZ310528.1|2018	D3III	India	MZ310528.1	2018	2015–2019		Leaf	0.004846		0					Linear
D3III|India|MZ310530.1|2018	D3III	India	MZ310530.1	2018	2015–2019		Leaf	0.004148		0					Linear
D3III|India|MZ310531.1|2018	D3III	India	MZ310531.1	2018	2015–2019		Leaf	0.004853		0					Linear
D3III|India|MZ310534.1|2018	D3III	India	MZ310534.1	2018	2015–2019		Leaf	0.001373		0					Linear
D3III|India|MZ310539.1|2018	D3III	India	MZ310539.1	2018	2015–2019		Leaf	0.000686		0					Linear
D3III|India|MZ310540.1|2018	D3III	India	MZ310540.1	2018	2015–2019		Leaf	0.000685		0					Linear
D3III|India|MZ310543.1|2018	D3III	India	MZ310543.1	2018	2015–2019		Leaf	0.004831		0					Linear
D3III|India|MZ310544.1|2018	D3III	India	MZ310544.1	2018	2015–2019		Leaf	0.002064		0					Linear
D3III|India|ON123660.1|2018	D3III	India	ON123660.1	2018	2015–2019		Leaf	0.001376		0					Linear
D3III|India|ON123662.1|2018	D3III	India	ON123662.1	2018	2015–2019		Leaf	1e-06		0					Linear
D3III|India|ON123670.1|2018	D3III	India	ON123670.1	2018	2015–2019		Leaf	1e-06		0					Linear
D3III|India|ON799401.1|2018	D3III	India	ON799401.1	2018	2015–2019		Leaf	2e-06		0					Linear
D3III|India|OP895705.1|2018	D3III	India	OP895705.1	2018	2015–2019		Leaf	2e-06		0					Linear
D3III|India|OQ799293.1|2018	D3III	India	OQ799293.1	2018	2015–2019		Leaf	0.015124		0					Linear
D3III|India|OQ799535.1|2018	D3III	India	OQ799535.1	2018	2015–2019		Leaf	0.007735		0					Linear
D3III|India|OQ867398.1|2018	D3III	India	OQ867398.1	2018	2015–2019		Leaf	0.017322		0					Linear
D3III|Myanmar|MW369341.1|2018	D3III	Myanmar	MW369341.1	2018	2015–2019		Leaf	0.004204		0					Linear
D3III|Myanmar|MW788889.1|2018	D3III	Myanmar	MW788889.1	2018	2015–2019		Leaf	1e-06		0					Linear
D3III|Myanmar|MW788904.1|2018	D3III	Myanmar	MW788904.1	2018	2015–2019		Leaf	0.001375		0					Linear
D3III|Myanmar|MW788906.1|2018	D3III	Myanmar	MW788906.1	2018	2015–2019		Leaf	1e-06		0					Linear
D3III|Myanmar|MW788907.1|2018	D3III	Myanmar	MW788907.1	2018	2015–2019		Leaf	0.000686		0					Linear
D3III|Myanmar|MW788910.1|2018	D3III	Myanmar	MW788910.1	2018	2015–2019		Leaf	0.004149		0					Linear
D3III|Myanmar|MW788911.1|2018	D3III	Myanmar	MW788911.1	2018	2015–2019		Leaf	0.001375		0					Linear
D3III|Philippines|MZ505720.1|2018	D3III	Philippines	MZ505720.1	2018	2015–2019		Leaf	0.003457		0					Linear
D3III|Singapore|OP410998.1|2018	D3III	Singapore	OP410998.1	2018	2015–2019		Leaf	0.003458		0					Linear
D3III|SriLanka|KX778764.1|2018	D3III	Sri Lanka	KX778764.1	2018	2015–2019		Leaf	0.001402		0					Linear
D3III|SriLanka|KX778765.1|2018	D3III	Sri Lanka	KX778765.1	2018	2015–2019		Leaf	1e-06		0					Linear
D3III|Thailand|MZ636814.1|2018	D3III	Thailand	MZ636814.1	2018	2015–2019		Leaf	0.003455		0					Linear
D3I|Bangladesh|MW396464.1|2019	D3I	Bangladesh	MW396464.1	2019	2015–2019		Leaf	1e-06		0					Linear
D3I|Bangladesh|MW396467.1|2019	D3I	Bangladesh	MW396467.1	2019	2015–2019		Leaf	0.002756		0					Linear
D3I|Bangladesh|MW396469.1|2019	D3I	Bangladesh	MW396469.1	2019	2015–2019		Leaf	1e-06		0					Linear
D3I|Bangladesh|ON907583.1|2019	D3I	Bangladesh	ON907583.1	2019	2015–2019		Leaf	0		0					Linear
D3I|Bangladesh|ON908231.1|2019	D3I	Bangladesh	ON908231.1	2019	2015–2019		Leaf	1e-06		0					Linear
D3I|Bangladesh|OQ826905.1|2019	D3I	Bangladesh	OQ826905.1	2019	2015–2019		Leaf	1e-06		0					Linear
D3I|Bangladesh|OQ826908.1|2019	D3I	Bangladesh	OQ826908.1	2019	2015–2019		Leaf	0		0					Linear
D3I|Bangladesh|OQ826910.1|2019	D3I	Bangladesh	OQ826910.1	2019	2015–2019		Leaf	0		0					Linear
D3I|Bangladesh|OQ826911.1|2019	D3I	Bangladesh	OQ826911.1	2019	2015–2019		Leaf	0		0					Linear
D3I|Bangladesh|OQ826912.1|2019	D3I	Bangladesh	OQ826912.1	2019	2015–2019		Leaf	1e-06		0					Linear
D3I|Bangladesh|OQ826913.1|2019	D3I	Bangladesh	OQ826913.1	2019	2015–2019		Leaf	2e-06		0					Linear
D3I|Bangladesh|OQ826915.1|2019	D3I	Bangladesh	OQ826915.1	2019	2015–2019		Leaf	0		0					Linear
D3I|Bangladesh|OQ826918.1|2019	D3I	Bangladesh	OQ826918.1	2019	2015–2019		Leaf	0		0					Linear
D3I|Bangladesh|OQ826926.1|2019	D3I	Bangladesh	OQ826926.1	2019	2015–2019		Leaf	0.000687		0					Linear
D3I|Bangladesh|OQ826929.1|2019	D3I	Bangladesh	OQ826929.1	2019	2015–2019		Leaf	0.001373		0					Linear
D3I|Bangladesh|OQ826930.1|2019	D3I	Bangladesh	OQ826930.1	2019	2015–2019		Leaf	0		0					Linear
D3I|Bangladesh|OQ826933.1|2019	D3I	Bangladesh	OQ826933.1	2019	2015–2019		Leaf	0.000686		0					Linear
D3I|Bangladesh|OQ826940.1|2019	D3I	Bangladesh	OQ826940.1	2019	2015–2019		Leaf	1e-06		0					Linear
D3I|Indonesia|MT377730.1|2019	D3I	Indonesia	MT377730.1	2019	2015–2019		Leaf	0.006743		0					Linear
D3I|Indonesia|MT377731.1|2019	D3I	Indonesia	MT377731.1	2019	2015–2019		Leaf	0.00204		0					Linear
D3I|Indonesia|MT377732.1|2019	D3I	Indonesia	MT377732.1	2019	2015–2019		Leaf	0.004204		0					Linear
D3I|Indonesia|MT377733.1|2019	D3I	Indonesia	MT377733.1	2019	2015–2019		Leaf	0.013289		0					Linear
D3I|Indonesia|MT377734.1|2019	D3I	Indonesia	MT377734.1	2019	2015–2019		Leaf	0.00281		0					Linear
D3I|Indonesia|MW362794.1|2019	D3I	Indonesia	MW362794.1	2019	2015–2019		Leaf	0.000684		0					Linear
D3I|Indonesia|MW362795.1|2019	D3I	Indonesia	MW362795.1	2019	2015–2019		Leaf	0.009408		0					Linear
D3I|Indonesia|MW362797.1|2019	D3I	Indonesia	MW362797.1	2019	2015–2019		Leaf	0.002755		0					Linear
D3I|Indonesia|MW362798.1|2019	D3I	Indonesia	MW362798.1	2019	2015–2019		Leaf	0.001371		0					Linear
D3I|Indonesia|MW362799.1|2019	D3I	Indonesia	MW362799.1	2019	2015–2019		Leaf	0.000685		0					Linear
D3I|Indonesia|MW362800.1|2019	D3I	Indonesia	MW362800.1	2019	2015–2019		Leaf	1e-06		0					Linear
D3I|Indonesia|MW362801.1|2019	D3I	Indonesia	MW362801.1	2019	2015–2019		Leaf	0.001371		0					Linear
D3I|Indonesia|MW362803.1|2019	D3I	Indonesia	MW362803.1	2019	2015–2019		Leaf	0.002072		0					Linear
D3I|Indonesia|MW362804.1|2019	D3I	Indonesia	MW362804.1	2019	2015–2019		Leaf	0.001388		0					Linear
D3I|Indonesia|MW648234.1|2019	D3I	Indonesia	MW648234.1	2019	2015–2019		Leaf	0.000685		0					Linear
D3I|Indonesia|MW648235.1|2019	D3I	Indonesia	MW648235.1	2019	2015–2019		Leaf	3e-06		0					Linear
D3I|Indonesia|ON584416.1|2019	D3I	Indonesia	ON584416.1	2019	2015–2019		Leaf	0.003482		0					Linear
D3I|Indonesia|ON584417.1|2019	D3I	Indonesia	ON584417.1	2019	2015–2019		Leaf	0.004858		0					Linear
D3I|Indonesia|ON584418.1|2019	D3I	Indonesia	ON584418.1	2019	2015–2019		Leaf	3e-06		0					Linear
D3I|Indonesia|ON584419.1|2019	D3I	Indonesia	ON584419.1	2019	2015–2019		Leaf	0.000694		0					Linear
D3I|Myanmar|MW788894.1|2019	D3I	Myanmar	MW788894.1	2019	2015–2019		Leaf	1e-06		0					Linear
D3I|Myanmar|MW788898.1|2019	D3I	Myanmar	MW788898.1	2019	2015–2019		Leaf	0.000685		0					Linear
D3I|Myanmar|MW788899.1|2019	D3I	Myanmar	MW788899.1	2019	2015–2019		Leaf	0.000684		0					Linear
D3I|Singapore|OP410996.1|2019	D3I	Singapore	OP410996.1	2019	2015–2019		Leaf	0.003444		0					Linear
D3I|SriLanka|OQ103092.1|2019	D3I	Sri Lanka	OQ103092.1	2019	2015–2019		Leaf	1e-06		0					Linear
D3I|SriLanka|OR393950.1|2019	D3I	Sri Lanka	OR393950.1	2019	2015–2019		Leaf	1e-06		0					Linear
D3I|SriLanka|OR393971.1|2019	D3I	Sri Lanka	OR393971.1	2019	2015–2019		Leaf	0		0					Linear
D3I|SriLanka|OR393973.1|2019	D3I	Sri Lanka	OR393973.1	2019	2015–2019		Leaf	0		0					Linear
D3I|SriLanka|OR393976.1|2019	D3I	Sri Lanka	OR393976.1	2019	2015–2019		Leaf	0		0					Linear
D3I|SriLanka|OR393977.1|2019	D3I	Sri Lanka	OR393977.1	2019	2015–2019		Leaf	0		0					Linear
D3I|SriLanka|OR393981.1|2019	D3I	Sri Lanka	OR393981.1	2019	2015–2019		Leaf	0		0					Linear
D3I|SriLanka|OR393987.1|2019	D3I	Sri Lanka	OR393987.1	2019	2015–2019		Leaf	0		0					Linear
D3I|SriLanka|OR393995.1|2019	D3I	Sri Lanka	OR393995.1	2019	2015–2019		Leaf	0.000686		0					Linear
D3I|SriLanka|OR393997.1|2019	D3I	Sri Lanka	OR393997.1	2019	2015–2019		Leaf	0		0					Linear
D3I|SriLanka|OR394001.1|2019	D3I	Sri Lanka	OR394001.1	2019	2015–2019		Leaf	0		0					Linear
D3I|SriLanka|OR394003.1|2019	D3I	Sri Lanka	OR394003.1	2019	2015–2019		Leaf	0		0					Linear
D3I|SriLanka|OR394007.1|2019	D3I	Sri Lanka	OR394007.1	2019	2015–2019		Leaf	0		0					Linear
D3I|SriLanka|OR394009.1|2019	D3I	Sri Lanka	OR394009.1	2019	2015–2019		Leaf	0		0					Linear
D3I|SriLanka|OR394017.1|2019	D3I	Sri Lanka	OR394017.1	2019	2015–2019		Leaf	0		0					Linear
D3I|SriLanka|OR394020.1|2019	D3I	Sri Lanka	OR394020.1	2019	2015–2019		Leaf	0.000686		0					Linear
D3I|SriLanka|OR394038.1|2019	D3I	Sri Lanka	OR394038.1	2019	2015–2019		Leaf	0.000686		0					Linear
D3I|SriLanka|OR394041.1|2019	D3I	Sri Lanka	OR394041.1	2019	2015–2019		Leaf	2e-06		0					Linear
D3I|SriLanka|OR394047.1|2019	D3I	Sri Lanka	OR394047.1	2019	2015–2019		Leaf	0		0					Linear
D3III|Bhutan|OM865777.1|2019	D3III	Bhutan	OM865777.1	2019	2015–2019		Leaf	0		0					Linear
D3III|Bhutan|OM865779.1|2019	D3III	Bhutan	OM865779.1	2019	2015–2019		Leaf	1e-06		0					Linear
D3III|Bhutan|OM865780.1|2019	D3III	Bhutan	OM865780.1	2019	2015–2019		Leaf	0.001373		0					Linear
D3III|Bhutan|OM865781.1|2019	D3III	Bhutan	OM865781.1	2019	2015–2019		Leaf	0.000685		0					Linear
D3III|Bhutan|OM865784.1|2019	D3III	Bhutan	OM865784.1	2019	2015–2019		Leaf	0.001498		0					Linear
D3III|Bhutan|OM865786.1|2019	D3III	Bhutan	OM865786.1	2019	2015–2019		Leaf	0.000685		0					Linear
D3III|Bhutan|OM865788.1|2019	D3III	Bhutan	OM865788.1	2019	2015–2019		Leaf	0.001373		0					Linear
D3III|Bhutan|OM865789.1|2019	D3III	Bhutan	OM865789.1	2019	2015–2019		Leaf	0		0					Linear
D3III|Bhutan|OM865793.1|2019	D3III	Bhutan	OM865793.1	2019	2015–2019		Leaf	0.001376		0					Linear
D3III|Bhutan|OM865803.1|2019	D3III	Bhutan	OM865803.1	2019	2015–2019		Leaf	0.000685		0					Linear
D3III|Bhutan|OM865805.1|2019	D3III	Bhutan	OM865805.1	2019	2015–2019		Leaf	0		0					Linear
D3III|Bhutan|OM865806.1|2019	D3III	Bhutan	OM865806.1	2019	2015–2019		Leaf	0		0					Linear
D3III|Bhutan|OM865807.1|2019	D3III	Bhutan	OM865807.1	2019	2015–2019		Leaf	0		0					Linear
D3III|Bhutan|OM865808.1|2019	D3III	Bhutan	OM865808.1	2019	2015–2019		Leaf	0.000685		0					Linear
D3III|Bhutan|OM865809.1|2019	D3III	Bhutan	OM865809.1	2019	2015–2019		Leaf	3e-06		0					Linear
D3III|Bhutan|OM865811.1|2019	D3III	Bhutan	OM865811.1	2019	2015–2019		Leaf	0		0					Linear
D3III|Bhutan|OM865812.1|2019	D3III	Bhutan	OM865812.1	2019	2015–2019		Leaf	0.000685		0					Linear
D3III|Bhutan|OM865815.1|2019	D3III	Bhutan	OM865815.1	2019	2015–2019		Leaf	0		0					Linear
D3III|Bhutan|OM865818.1|2019	D3III	Bhutan	OM865818.1	2019	2015–2019		Leaf	0		0					Linear
D3III|Bhutan|OM865820.1|2019	D3III	Bhutan	OM865820.1	2019	2015–2019		Leaf	0		0					Linear
D3III|India|MZ310537.1|2019	D3III	India	MZ310537.1	2019	2015–2019		Leaf	0.001374		0					Linear
D3III|India|MZ310542.1|2019	D3III	India	MZ310542.1	2019	2015–2019		Leaf	0.004883		0					Linear
D3III|India|MZ310551.1|2019	D3III	India	MZ310551.1	2019	2015–2019		Leaf	0.00415		0					Linear
D3III|India|ON123658.1|2019	D3III	India	ON123658.1	2019	2015–2019		Leaf	0.002756		0					Linear
D3III|India|OP164325.1|2019	D3III	India	OP164325.1	2019	2015–2019		Leaf	0.002757		0					Linear
D3III|India|OP164326.1|2019	D3III	India	OP164326.1	2019	2015–2019		Leaf	0.000685		0					Linear
D3III|India|OP164327.1|2019	D3III	India	OP164327.1	2019	2015–2019		Leaf	0.011359		0					Linear
D3III|India|OP164329.1|2019	D3III	India	OP164329.1	2019	2015–2019		Leaf	0.002754		0					Linear
D3III|India|OP164330.1|2019	D3III	India	OP164330.1	2019	2015–2019		Leaf	0.001373		0					Linear
D3III|India|OP164333.1|2019	D3III	India	OP164333.1	2019	2015–2019		Leaf	0.014331		0					Linear
D3III|India|OP164334.1|2019	D3III	India	OP164334.1	2019	2015–2019		Leaf	0.006263		0					Linear
D3III|India|OP164336.1|2019	D3III	India	OP164336.1	2019	2015–2019		Leaf	0.015947		0					Linear
D3III|India|OP164337.1|2019	D3III	India	OP164337.1	2019	2015–2019		Leaf	0.006973		0					Linear
D3III|India|OP164339.1|2019	D3III	India	OP164339.1	2019	2015–2019		Leaf	0.010035		0					Linear
D3III|India|OP164340.1|2019	D3III	India	OP164340.1	2019	2015–2019		Leaf	0.023328		0					Linear
D3III|India|OP164341.1|2019	D3III	India	OP164341.1	2019	2015–2019		Leaf	0.004907		0					Linear
D3III|Maldives|LC461023.1|2019	D3III	Maldives	LC461023.1	2019	2015–2019		Leaf	0		0					Linear
D3III|Maldives|LC461024.1|2019	D3III	Maldives	LC461024.1	2019	2015–2019		Leaf	1e-06		0					Linear
D3III|Maldives|ON890789.1|2019	D3III	Maldives	ON890789.1	2019	2015–2019		Leaf	1e-06		0					Linear
D3III|Maldives|ON908233.1|2019	D3III	Maldives	ON908233.1	2019	2015–2019		Leaf	1e-06		0					Linear
D3III|Maldives|OP895928.1|2019	D3III	Maldives	OP895928.1	2019	2015–2019		Leaf	3e-06		0					Linear
D3III|Maldives|OP895929.1|2019	D3III	Maldives	OP895929.1	2019	2015–2019		Leaf	0		0					Linear
D3III|Myanmar|MW320451.1|2019	D3III	Myanmar	MW320451.1	2019	2015–2019		Leaf	0.001375		0					Linear
D3III|Myanmar|MW788891.1|2019	D3III	Myanmar	MW788891.1	2019	2015–2019		Leaf	0.002081		0					Linear
D3III|Myanmar|MW788893.1|2019	D3III	Myanmar	MW788893.1	2019	2015–2019		Leaf	0.003453		0					Linear
D3III|Myanmar|MW788896.1|2019	D3III	Myanmar	MW788896.1	2019	2015–2019		Leaf	0.002066		0					Linear
D3III|Singapore|OP410997.1|2019	D3III	Singapore	OP410997.1	2019	2015–2019		Leaf	1e-06		0					Linear
D3III|SriLanka|KX778760.1|2019	D3III	Sri Lanka	KX778760.1	2019	2015–2019		Leaf	0.001456		0					Linear
D3III|SriLanka|OK598125.1|2019	D3III	Sri Lanka	OK598125.1	2019	2015–2019		Leaf	0.002762		0					Linear
D3I|Bangladesh|OK079104.1|2020	D3I	Bangladesh	OK079104.1	2020	2020–2023		Leaf	0		0					Linear
D3I|Indonesia|ON229508.1|2020	D3I	Indonesia	ON229508.1	2020	2020–2023		Leaf	1e-06		0					Linear
D3I|Indonesia|ON229509.1|2020	D3I	Indonesia	ON229509.1	2020	2020–2023		Leaf	1e-06		0					Linear
D3I|Indonesia|ON229510.1|2020	D3I	Indonesia	ON229510.1	2020	2020–2023		Leaf	0.002076		0					Linear
D3I|Indonesia|ON229511.1|2020	D3I	Indonesia	ON229511.1	2020	2020–2023		Leaf	1e-06		0					Linear
D3I|Indonesia|ON229512.1|2020	D3I	Indonesia	ON229512.1	2020	2020–2023		Leaf	2e-06		0					Linear
D3I|Indonesia|ON229513.1|2020	D3I	Indonesia	ON229513.1	2020	2020–2023		Leaf	0.001372		0					Linear
D3I|Indonesia|ON229514.1|2020	D3I	Indonesia	ON229514.1	2020	2020–2023		Leaf	2e-06		0					Linear
D3I|Indonesia|ON229515.1|2020	D3I	Indonesia	ON229515.1	2020	2020–2023		Leaf	0.001372		0					Linear
D3I|Indonesia|ON229516.1|2020	D3I	Indonesia	ON229516.1	2020	2020–2023		Leaf	2e-06		0					Linear
D3I|Indonesia|ON229517.1|2020	D3I	Indonesia	ON229517.1	2020	2020–2023		Leaf	0.000686		0					Linear
D3I|Indonesia|ON229518.1|2020	D3I	Indonesia	ON229518.1	2020	2020–2023		Leaf	0.000686		0					Linear
D3I|Indonesia|ON229519.1|2020	D3I	Indonesia	ON229519.1	2020	2020–2023		Leaf	1e-06		0					Linear
D3I|Indonesia|ON584420.1|2020	D3I	Indonesia	ON584420.1	2020	2020–2023		Leaf	0.004198		0					Linear
D3I|Indonesia|ON584421.1|2020	D3I	Indonesia	ON584421.1	2020	2020–2023		Leaf	0.002067		0					Linear
D3I|Indonesia|OP941687.1|2020	D3I	Indonesia	OP941687.1	2020	2020–2023		Leaf	0.006412		0					Linear
D3I|SriLanka|OK598123.1|2020	D3I	Sri Lanka	OK598123.1	2020	2020–2023		Leaf	1e-06		0					Linear
D3I|SriLanka|OK598124.1|2020	D3I	Sri Lanka	OK598124.1	2020	2020–2023		Leaf	0.000686		0					Linear
D3I|SriLanka|OK631736.1|2020	D3I	Sri Lanka	OK631736.1	2020	2020–2023		Leaf	0		0					Linear
D3I|SriLanka|OQ103113.1|2020	D3I	Sri Lanka	OQ103113.1	2020	2020–2023		Leaf	0		0					Linear
D3I|SriLanka|OR394052.1|2020	D3I	Sri Lanka	OR394052.1	2020	2020–2023		Leaf	0		0					Linear
D3I|SriLanka|OR394054.1|2020	D3I	Sri Lanka	OR394054.1	2020	2020–2023		Leaf	0		0					Linear
D3I|Thailand|MZ636817.1|2020	D3I	Thailand	MZ636817.1	2020	2020–2023		Leaf	2e-06		0					Linear
D3I|Thailand|MZ636819.1|2020	D3I	Thailand	MZ636819.1	2020	2020–2023		Leaf	0.002063		0					Linear
D3I|Thailand|MZ636820.1|2020	D3I	Thailand	MZ636820.1	2020	2020–2023		Leaf	0.000684		0					Linear
D3III|India|ON123655.1|2020	D3III	India	ON123655.1	2020	2020–2023		Leaf	0.00069		0					Linear
D3III|Thailand|MZ636818.1|2020	D3III	Thailand	MZ636818.1	2020	2020–2023		Leaf	0.001391		0					Linear
D3I|Bangladesh|ON115817.1|2021	D3I	Bangladesh	ON115817.1	2021	2020–2023		Leaf	1e-06		0					Linear
D3I|Bangladesh|ON127551.1|2021	D3I	Bangladesh	ON127551.1	2021	2020–2023		Leaf	0.001373		0					Linear
D3I|Bangladesh|OQ519656.1|2021	D3I	Bangladesh	OQ519656.1	2021	2020–2023		Leaf	3e-06		0					Linear
D3I|Bangladesh|OQ519658.1|2021	D3I	Bangladesh	OQ519658.1	2021	2020–2023		Leaf	0.000686		0					Linear
D3I|Bangladesh|OQ519661.1|2021	D3I	Bangladesh	OQ519661.1	2021	2020–2023		Leaf	0		0					Linear
D3I|Bangladesh|OQ519662.1|2021	D3I	Bangladesh	OQ519662.1	2021	2020–2023		Leaf	0		0					Linear
D3I|Bangladesh|OQ826949.1|2021	D3I	Bangladesh	OQ826949.1	2021	2020–2023		Leaf	0.000687		0					Linear
D3I|Bangladesh|OQ826950.1|2021	D3I	Bangladesh	OQ826950.1	2021	2020–2023		Leaf	0.00069		0					Linear
D3I|Bangladesh|OQ826958.1|2021	D3I	Bangladesh	OQ826958.1	2021	2020–2023		Leaf	0.000683		0					Linear
D3I|Bangladesh|OQ826959.1|2021	D3I	Bangladesh	OQ826959.1	2021	2020–2023		Leaf	1e-06		0					Linear
D3I|Bangladesh|OQ826961.1|2021	D3I	Bangladesh	OQ826961.1	2021	2020–2023		Leaf	0.000687		0					Linear
D3I|Bangladesh|OQ826962.1|2021	D3I	Bangladesh	OQ826962.1	2021	2020–2023		Leaf	0		0					Linear
D3I|Bangladesh|OQ826967.1|2021	D3I	Bangladesh	OQ826967.1	2021	2020–2023		Leaf	0.000686		0					Linear
D3I|Bangladesh|OQ826969.1|2021	D3I	Bangladesh	OQ826969.1	2021	2020–2023		Leaf	0.000686		0					Linear
D3I|Bangladesh|OQ826970.1|2021	D3I	Bangladesh	OQ826970.1	2021	2020–2023		Leaf	0.000687		0					Linear
D3I|Bangladesh|OQ826971.1|2021	D3I	Bangladesh	OQ826971.1	2021	2020–2023		Leaf	0		0					Linear
D3I|Bangladesh|OQ826976.1|2021	D3I	Bangladesh	OQ826976.1	2021	2020–2023		Leaf	2e-06		0					Linear
D3I|Indonesia|OP941684.1|2021	D3I	Indonesia	OP941684.1	2021	2020–2023		Leaf	0.003569		0					Linear
D3I|Indonesia|OP941685.1|2021	D3I	Indonesia	OP941685.1	2021	2020–2023		Leaf	0.004284		0					Linear
D3I|Indonesia|OP941686.1|2021	D3I	Indonesia	OP941686.1	2021	2020–2023		Leaf	0.005054		0					Linear
D3I|SriLanka|OQ103114.1|2021	D3I	Sri Lanka	OQ103114.1	2021	2020–2023		Leaf	0.001371		0					Linear
D3III|India|OM638675.1|2021	D3III	India	OM638675.1	2021	2020–2023		Leaf	0.002804		0					Linear
D3III|India|ON109599.1|2021	D3III	India	ON109599.1	2021	2020–2023		Leaf	2e-06		0					Linear
D3III|India|OP159873.1|2021	D3III	India	OP159873.1	2021	2020–2023		Leaf	0.004945		0					Linear
D3III|India|OP159915.1|2021	D3III	India	OP159915.1	2021	2020–2023		Leaf	0.002755		0					Linear
D3III|India|OP159916.1|2021	D3III	India	OP159916.1	2021	2020–2023		Leaf	0.00709		0					Linear
D3III|India|OP159917.1|2021	D3III	India	OP159917.1	2021	2020–2023		Leaf	0.008436		0					Linear
D3I|Bangladesh|OQ826981.1|2022	D3I	Bangladesh	OQ826981.1	2022	2020–2023		Leaf	1e-06		0					Linear
D3I|Bangladesh|OQ826982.1|2022	D3I	Bangladesh	OQ826982.1	2022	2020–2023		Leaf	1e-06		0					Linear
D3I|Bangladesh|OQ826984.1|2022	D3I	Bangladesh	OQ826984.1	2022	2020–2023		Leaf	0.000686		0					Linear
D3I|Bangladesh|OQ826987.1|2022	D3I	Bangladesh	OQ826987.1	2022	2020–2023		Leaf	0.000686		0					Linear
D3I|Bangladesh|OQ826990.1|2022	D3I	Bangladesh	OQ826990.1	2022	2020–2023		Leaf	0.000687		0					Linear
D3I|Bangladesh|OQ826991.1|2022	D3I	Bangladesh	OQ826991.1	2022	2020–2023		Leaf	0.000686		0					Linear
D3I|Bangladesh|OQ826992.1|2022	D3I	Bangladesh	OQ826992.1	2022	2020–2023		Leaf	0.001374		0					Linear
D3I|Bangladesh|OQ826993.1|2022	D3I	Bangladesh	OQ826993.1	2022	2020–2023		Leaf	0		0					Linear
D3I|Bangladesh|OQ826994.1|2022	D3I	Bangladesh	OQ826994.1	2022	2020–2023		Leaf	1e-06		0					Linear
D3I|Bangladesh|OQ826996.1|2022	D3I	Bangladesh	OQ826996.1	2022	2020–2023		Leaf	0.000686		0					Linear
D3I|Bangladesh|OQ827000.1|2022	D3I	Bangladesh	OQ827000.1	2022	2020–2023		Leaf	1e-06		0					Linear
D3I|Bangladesh|OQ827005.1|2022	D3I	Bangladesh	OQ827005.1	2022	2020–2023		Leaf	0		0					Linear
D3I|Bangladesh|OQ827007.1|2022	D3I	Bangladesh	OQ827007.1	2022	2020–2023		Leaf	0.000686		0					Linear
D3I|Bangladesh|OQ827010.1|2022	D3I	Bangladesh	OQ827010.1	2022	2020–2023		Leaf	0.001378		0					Linear
D3I|Bangladesh|OQ827011.1|2022	D3I	Bangladesh	OQ827011.1	2022	2020–2023		Leaf	0.001374		0					Linear
D3I|Bangladesh|OQ827012.1|2022	D3I	Bangladesh	OQ827012.1	2022	2020–2023		Leaf	0		0					Linear
D3I|Bangladesh|OQ827013.1|2022	D3I	Bangladesh	OQ827013.1	2022	2020–2023		Leaf	1e-06		0					Linear
D3I|Bangladesh|OQ827015.1|2022	D3I	Bangladesh	OQ827015.1	2022	2020–2023		Leaf	0.000687		0					Linear
D3I|Bangladesh|OQ827016.1|2022	D3I	Bangladesh	OQ827016.1	2022	2020–2023		Leaf	0		0					Linear
D3I|Bangladesh|OQ827019.1|2022	D3I	Bangladesh	OQ827019.1	2022	2020–2023		Leaf	0.001373		0					Linear
D3I|SriLanka|OQ103123.1|2022	D3I	Sri Lanka	OQ103123.1	2022	2020–2023		Leaf	0.001371		0					Linear
D3I|SriLanka|OQ103317.1|2022	D3I	Sri Lanka	OQ103317.1	2022	2020–2023		Leaf	0.001373		0					Linear
D3III|India|OP921002.1|2022	D3III	India	OP921002.1	2022	2020–2023		Leaf	0.007678		0					Linear
D3III|India|OQ339138.1|2022	D3III	India	OQ339138.1	2022	2020–2023		Leaf	0.00276		0					Linear
D3III|India|OQ721955.1|2022	D3III	India	OQ721955.1	2022	2020–2023		Leaf	0.00206		0					Linear
D3III|India|OQ721956.1|2022	D3III	India	OQ721956.1	2022	2020–2023		Leaf	1e-06		0					Linear
D3III|India|OQ721957.1|2022	D3III	India	OQ721957.1	2022	2020–2023		Leaf	1e-06		0					Linear
D3III|India|OQ721958.1|2022	D3III	India	OQ721958.1	2022	2020–2023		Leaf	1e-06		0					Linear
D3III|India|OQ721959.1|2022	D3III	India	OQ721959.1	2022	2020–2023		Leaf	0.001373		0					Linear
D3III|India|OQ721960.1|2022	D3III	India	OQ721960.1	2022	2020–2023		Leaf	1e-06		0					Linear
D3III|India|OQ721961.1|2022	D3III	India	OQ721961.1	2022	2020–2023		Leaf	2e-06		0					Linear
D3III|India|OQ721962.1|2022	D3III	India	OQ721962.1	2022	2020–2023		Leaf	1e-06		0					Linear
D3III|India|OQ721963.1|2022	D3III	India	OQ721963.1	2022	2020–2023		Leaf	1e-06		0					Linear
D3III|Indonesia|OR875976.1|2022	D3III	Indonesia	OR875976.1	2022	2020–2023		Leaf	0.008371		0					Linear
D3III|Nepal|OQ714406.1|2022	D3III	Nepal	OQ714406.1	2022	2020–2023		Leaf	0.001438		0					Linear
D3III|Nepal|OR821726.1|2022	D3III	Nepal	OR821726.1	2022	2020–2023		Leaf	1e-06		0					Linear
D3III|Nepal|OR875975.1|2022	D3III	Nepal	OR875975.1	2022	2020–2023		Leaf	0.000686		0					Linear
D3III|Thailand|OR418423.1|2023	D3III	Thailand	OR418423.1	2023	2020–2023		Leaf	0.002767		0					Linear
							Root	0		0					Linear
							Internal node	0		0					Linear
							Internal node	0		0					Linear
							Internal node	0		0					Linear
							Internal node	0		0					Linear
							Internal node	0		0					Linear
							Internal node	0		0					Linear
							Internal node	0		0					Linear
							Internal node	0		0					Linear
							Internal node	0		0					Linear
							Internal node	0		0					Linear
							Internal node	0		0					Linear
							Internal node	0		0					Linear
							Internal node	0		0					Linear
							Internal node	0		0					Linear
							Internal node	0		0					Linear
							Internal node	0		0					Linear
							Internal node	0		0					Linear
							Internal node	0		0					Linear
							Internal node	0		0					Linear
							Internal node	0		0					Linear
							Internal node	0		0					Linear
							Internal node	0		0					Linear
							Internal node	0		0					Linear
							Internal node	0		0					Linear
							Internal node	0		0					Linear
							Internal node	0		0					Linear
							Internal node	0		0					Linear
							Internal node	0		0					Linear
							Internal node	0		0					Linear
							Internal node	0		0					Linear
							Internal node	0		0					Linear
							Internal node	0		0					Linear
							Internal node	0		0					Linear
							Internal node	0		0					Linear
							Internal node	0		0					Linear
							Internal node	0		0					Linear
							Internal node	0		0					Linear
							Internal node	0		0					Linear
							Internal node	0		0					Linear
							Internal node	0		0					Linear
							Internal node	0		0					Linear
							Internal node	0		0					Linear
							Internal node	0		0					Linear
							Internal node	0		0					Linear
							Internal node	0		0					Linear
							Internal node	0		0					Linear
							Internal node	0		0					Linear
							Internal node	0		0					Linear
							Internal node	0		0					Linear
							Internal node	0		0					Linear
							Internal node	0		0					Linear
							Internal node	0		0					Linear
							Internal node	0		0					Linear
							Internal node	0		0					Linear
							Internal node	0		0					Linear
							Internal node	0		0					Linear
							Internal node	0		0					Linear
							Internal node	0		0					Linear
							Internal node	0		0					Linear
							Internal node	0		0					Linear
							Internal node	0		0					Linear
							Internal node	0		0					Linear
							Internal node	0		0					Linear
							Internal node	0		0					Linear
							Internal node	0		0					Linear
							Internal node	0		0					Linear
							Internal node	0		0					Linear
							Internal node	0		0					Linear
							Internal node	0		0					Linear
							Internal node	0		0					Linear
							Internal node	0		0					Linear
							Internal node	0		0					Linear
							Internal node	0		0					Linear
							Internal node	0		0					Linear
							Internal node	0		0					Linear
							Internal node	0		0					Linear
							Internal node	0		0					Linear
							Internal node	0		0					Linear
							Internal node	0		0					Linear
							Internal node	0		0					Linear
							Internal node	0		0					Linear
							Internal node	0		0					Linear
							Internal node	0		0					Linear
							Internal node	0		0					Linear
							Internal node	0		0					Linear
							Internal node	0		0					Linear
							Internal node	0		0					Linear
							Internal node	1e-06		0					Linear
							Internal node	1e-06		0					Linear
							Internal node	1e-06		0					Linear
							Internal node	1e-06		0					Linear
							Internal node	1e-06		0					Linear
							Internal node	1e-06		0					Linear
							Internal node	1e-06		0					Linear
							Internal node	1e-06		0					Linear
							Internal node	1e-06		0					Linear
							Internal node	1e-06		0					Linear
							Internal node	1e-06		0					Linear
							Internal node	1e-06		0					Linear
							Internal node	1e-06		0					Linear
							Internal node	1e-06		0					Linear
							Internal node	1e-06		0					Linear
							Internal node	1e-06		0					Linear
							Internal node	1e-06		0					Linear
							Internal node	1e-06		0					Linear
							Internal node	1e-06		0					Linear
							Internal node	1e-06		0					Linear
							Internal node	1e-06		0					Linear
							Internal node	1e-06		0					Linear
							Internal node	1e-06		0					Linear
							Internal node	1e-06		0					Linear
							Internal node	1e-06		0					Linear
							Internal node	1e-06		0					Linear
							Internal node	1e-06		0					Linear
							Internal node	1e-06		0					Linear
							Internal node	1e-06		0					Linear
							Internal node	1e-06		0					Linear
							Internal node	1e-06		0					Linear
							Internal node	1e-06		0					Linear
							Internal node	1e-06		0					Linear
							Internal node	1e-06		0					Linear
							Internal node	1e-06		0					Linear
							Internal node	1e-06		0					Linear
							Internal node	1e-06		0					Linear
							Internal node	1e-06		0					Linear
							Internal node	1e-06		0					Linear
							Internal node	1e-06		0					Linear
							Internal node	1e-06		0					Linear
							Internal node	1e-06		0					Linear
							Internal node	1e-06		0					Linear
							Internal node	1e-06		0					Linear
							Internal node	1e-06		0					Linear
							Internal node	1e-06		0					Linear
							Internal node	1e-06		0					Linear
							Internal node	1e-06		0					Linear
							Internal node	1e-06		0					Linear
							Internal node	1e-06		0					Linear
							Internal node	1e-06		0					Linear
							Internal node	1e-06		0					Linear
							Internal node	1e-06		0					Linear
							Internal node	1e-06		0					Linear
							Internal node	1e-06		0					Linear
							Internal node	1e-06		0					Linear
							Internal node	1e-06		0					Linear
							Internal node	1e-06		0					Linear
							Internal node	1e-06		0					Linear
							Internal node	1e-06		0					Linear
							Internal node	1e-06		0					Linear
							Internal node	1e-06		0					Linear
							Internal node	1e-06		0					Linear
							Internal node	1e-06		0					Linear
							Internal node	1e-06		0					Linear
							Internal node	1e-06		0					Linear
							Internal node	1e-06		0					Linear
							Internal node	1e-06		0					Linear
							Internal node	1e-06		0					Linear
							Internal node	1e-06		0					Linear
							Internal node	1e-06		0					Linear
							Internal node	1e-06		0					Linear
							Internal node	1e-06		0					Linear
							Internal node	1e-06		0					Linear
							Internal node	1e-06		0					Linear
							Internal node	1e-06		0					Linear
							Internal node	1e-06		0					Linear
							Internal node	1e-06		0					Linear
							Internal node	1e-06		0					Linear
							Internal node	1e-06		0					Linear
							Internal node	1e-06		0					Linear
							Internal node	1e-06		0					Linear
							Internal node	1e-06		0					Linear
							Internal node	1e-06		0					Linear
							Internal node	1e-06		0					Linear
							Internal node	1e-06		0					Linear
							Internal node	1e-06		0					Linear
							Internal node	1e-06		0					Linear
							Internal node	1e-06		0					Linear
							Internal node	1e-06		0					Linear
							Internal node	1e-06		0					Linear
							Internal node	1e-06		0					Linear
							Internal node	1e-06		0					Linear
							Internal node	1e-06		0					Linear
							Internal node	1e-06		0					Linear
							Internal node	1e-06		0					Linear
							Internal node	1e-06		0					Linear
							Internal node	1e-06		0					Linear
							Internal node	1e-06		0					Linear
							Internal node	1e-06		0					Linear
							Internal node	1e-06		0					Linear
							Internal node	1e-06		0					Linear
							Internal node	1e-06		0					Linear
							Internal node	1e-06		0					Linear
							Internal node	1e-06		0					Linear
							Internal node	1e-06		0					Linear
							Internal node	1e-06		0					Linear
							Internal node	1e-06		0					Linear
							Internal node	1e-06		0					Linear
							Internal node	1e-06		0					Linear
							Internal node	1e-06		0					Linear
							Internal node	1e-06		0					Linear
							Internal node	1e-06		0					Linear
							Internal node	1e-06		0					Linear
							Internal node	1e-06		0					Linear
							Internal node	1e-06		0					Linear
							Internal node	1e-06		0					Linear
							Internal node	1e-06		0					Linear
							Internal node	1e-06		0					Linear
							Internal node	1e-06		0					Linear
							Internal node	1e-06		0					Linear
							Internal node	1e-06		0					Linear
							Internal node	1e-06		0					Linear
							Internal node	1e-06		0					Linear
							Internal node	1e-06		0					Linear
							Internal node	1e-06		0					Linear
							Internal node	1e-06		0					Linear
							Internal node	1e-06		0					Linear
							Internal node	1e-06		0					Linear
							Internal node	1e-06		0					Linear
							Internal node	1e-06		0					Linear
							Internal node	1e-06		0					Linear
							Internal node	1e-06		0					Linear
							Internal node	1e-06		0					Linear
							Internal node	1e-06		0					Linear
							Internal node	1e-06		0					Linear
							Internal node	1e-06		0					Linear
							Internal node	1e-06		0					Linear
							Internal node	1e-06		0					Linear
							Internal node	1e-06		0					Linear
							Internal node	1e-06		0					Linear
							Internal node	1e-06		0					Linear
							Internal node	1e-06		0					Linear
							Internal node	1e-06		0					Linear
							Internal node	1e-06		0					Linear
							Internal node	1e-06		0					Linear
							Internal node	1e-06		0					Linear
							Internal node	1e-06		0					Linear
							Internal node	1e-06		0					Linear
							Internal node	1e-06		0					Linear
							Internal node	1e-06		0					Linear
							Internal node	1e-06		0					Linear
							Internal node	1e-06		0					Linear
							Internal node	1e-06		0					Linear
							Internal node	1e-06		0					Linear
							Internal node	1e-06		0					Linear
							Internal node	1e-06		0					Linear
							Internal node	1e-06		0					Linear
							Internal node	1e-06		0					Linear
							Internal node	1e-06		0					Linear
							Internal node	1e-06		0					Linear
							Internal node	1e-06		0					Linear
							Internal node	1e-06		0					Linear
							Internal node	1e-06		0					Linear
							Internal node	1e-06		0					Linear
							Internal node	1e-06		0					Linear
							Internal node	1e-06		0					Linear
							Internal node	1e-06		0					Linear
							Internal node	1e-06		0					Linear
							Internal node	1e-06		0					Linear
							Internal node	1e-06		0					Linear
							Internal node	1e-06		0					Linear
							Internal node	1e-06		0					Linear
							Internal node	1e-06		0					Linear
							Internal node	1e-06		0					Linear
							Internal node	1e-06		0					Linear
							Internal node	1e-06		0					Linear
							Internal node	1e-06		0					Linear
							Internal node	1e-06		0					Linear
							Internal node	1e-06		0					Linear
							Internal node	1e-06		0					Linear
							Internal node	1e-06		0					Linear
							Internal node	1e-06		0					Linear
							Internal node	1e-06		0					Linear
							Internal node	1e-06		0					Linear
							Internal node	1e-06		0					Linear
							Internal node	1e-06		0					Linear
							Internal node	1e-06		0					Linear
							Internal node	2e-06		0					Linear
							Internal node	2e-06		0					Linear
							Internal node	2e-06		0					Linear
							Internal node	2e-06		0					Linear
							Internal node	2e-06		0					Linear
							Internal node	2e-06		0					Linear
							Internal node	2e-06		0					Linear
							Internal node	2e-06		0					Linear
							Internal node	2e-06		0					Linear
							Internal node	2e-06		0					Linear
							Internal node	2e-06		0					Linear
							Internal node	2e-06		0					Linear
							Internal node	2e-06		0					Linear
							Internal node	2e-06		0					Linear
							Internal node	2e-06		0					Linear
							Internal node	2e-06		0					Linear
							Internal node	2e-06		0					Linear
							Internal node	2e-06		0					Linear
							Internal node	2e-06		0					Linear
							Internal node	2e-06		0					Linear
							Internal node	2e-06		0					Linear
							Internal node	2e-06		0					Linear
							Internal node	2e-06		0					Linear
							Internal node	2e-06		0					Linear
							Internal node	2e-06		0					Linear
							Internal node	2e-06		0					Linear
							Internal node	2e-06		0					Linear
							Internal node	2e-06		0					Linear
							Internal node	2e-06		0					Linear
							Internal node	2e-06		0					Linear
							Internal node	2e-06		0					Linear
							Internal node	2e-06		0					Linear
							Internal node	2e-06		0					Linear
							Internal node	2e-06		0					Linear
							Internal node	2e-06		0					Linear
							Internal node	2e-06		0					Linear
							Internal node	2e-06		0					Linear
							Internal node	2e-06		0					Linear
							Internal node	2e-06		0					Linear
							Internal node	2e-06		0					Linear
							Internal node	2e-06		0					Linear
							Internal node	2e-06		0					Linear
							Internal node	2e-06		0					Linear
							Internal node	2e-06		0					Linear
							Internal node	2e-06		0					Linear
							Internal node	2e-06		0					Linear
							Internal node	2e-06		0					Linear
							Internal node	2e-06		0					Linear
							Internal node	2e-06		0					Linear
							Internal node	2e-06		0					Linear
							Internal node	2e-06		0					Linear
							Internal node	2e-06		0					Linear
							Internal node	2e-06		0					Linear
							Internal node	2e-06		0					Linear
							Internal node	2e-06		0					Linear
							Internal node	2e-06		0					Linear
							Internal node	2e-06		0					Linear
							Internal node	2e-06		0					Linear
							Internal node	2e-06		0					Linear
							Internal node	2e-06		0					Linear
							Internal node	2e-06		0					Linear
							Internal node	2e-06		0					Linear
							Internal node	2e-06		0					Linear
							Internal node	2e-06		0					Linear
							Internal node	2e-06		0					Linear
							Internal node	2e-06		0					Linear
							Internal node	2e-06		0					Linear
							Internal node	2e-06		0					Linear
							Internal node	2e-06		0					Linear
							Internal node	2e-06		0					Linear
							Internal node	2e-06		0					Linear
[truncated: 1,303 more rows]
