# Supplementary material for: Unraveling Dengue Virus Diversity in Asia: An Epidemiological Study through Genetic Sequences and Phylogenetic Analysis
Source: Viruses. 2024 Jun 28;16(7):1046. doi: 10.3390/v16071046 (PMC11281397; doi:10.3390/v16071046)
Supplement: Supplementary file 1 [file viruses-16-01046-s001.zip › Table S4.xlsx]

## Sheet: DV4NewRandom1000v6
Table S4. Metadata of dengue virus type 4 sequences in a phylogenetic tree of Figure 9.
Name	Genotype	Country	Accession	Collection date	Year	Description	Node type	Branch length	Bootstrap value	Size	Start of sequence	Latin name	Taxonomy	Common name	Linear
D4I|Philippines|KR011349|1956	D4I	Philippines	KR011349	1956	Pre 1989		Leaf	1e-06		0					Linear
D4I|Philippines|GQ868594|1956	D4I	Philippines	GQ868594	1956	Pre 1989		Leaf	0.001373		0					Linear
D4I|Philippines|AB609591|1956	D4I	Philippines	AB609591	1956	Pre 1989		Leaf	0.00417		0					Linear
D4I|Philippines|FJ439174|1956	D4I	Philippines	FJ439174	1956	Pre 1989		Leaf	1e-06		0					Linear
D4I|India|JQ686059.1|1961	D4I	India	JQ686059.1	1961	Pre 1989		Leaf	0.006055		0					Linear
D4I|India|JF262783.1|1961	D4I	India	JF262783.1	1961	Pre 1989		Leaf	2e-06		0					Linear
D4I|India|OR389348.1|1961	D4I	India	OR389348.1	1961	Pre 1989		Leaf	1e-06		0					Linear
D4II|India|OR389347.1|1961	D4II	India	OR389347.1	1961	Pre 1989		Leaf	0.011315		0					Linear
D4I|India|JQ686065.1|1962	D4I	India	JQ686065.1	1962	Pre 1989		Leaf	0.010769		0					Linear
D4I|India|JQ686064.1|1962	D4I	India	JQ686064.1	1962	Pre 1989		Leaf	1e-06		0					Linear
D4I|India|JQ922558.1|1962	D4I	India	JQ922558.1	1962	Pre 1989		Leaf	1e-06		0					Linear
D4I|India|JQ686057.1|1963	D4I	India	JQ686057.1	1963	Pre 1989		Leaf	0.002002		0					Linear
D4I|India|JQ686063.1|1965	D4I	India	JQ686063.1	1965	Pre 1989		Leaf	3e-06		0					Linear
D4I|India|JQ686061.1|1965	D4I	India	JQ686061.1	1965	Pre 1989		Leaf	0.011482		0					Linear
D4I|India|OR389349.1|1965	D4I	India	OR389349.1	1965	Pre 1989		Leaf	0.001669		0					Linear
D4I|Malaysia|AF231722.1|1969	D4I	Malaysia	AF231722.1	1969	Pre 1989		Leaf	0.003008		0					Linear
D4II|Indonesia|MW945636.1|1973	D4II	Indonesia	MW945636.1	1973	Pre 1989		Leaf	0.001414		0					Linear
D4IV|Malaysia|MW945552|1973	D4IV	Malaysia	MW945552	1973	Pre 1989		Leaf	0		0					Linear
D4IV|Malaysia|JF262780|1973	D4IV	Malaysia	JF262780	1973	Pre 1989		Leaf	1e-06		0					Linear
D4IV|Malaysia|OR389042.1|1973	D4IV	Malaysia	OR389042.1	1973	Pre 1989		Leaf	2e-06		0					Linear
D4IV|Malaysia|JF262779|1975	D4IV	Malaysia	JF262779	1975	Pre 1989		Leaf	0		0					Linear
D4IV|Malaysia|OR389044.1|1975	D4IV	Malaysia	OR389044.1	1975	Pre 1989		Leaf	2e-06		0					Linear
D4IV|Malaysia|OR389043.1|1975	D4IV	Malaysia	OR389043.1	1975	Pre 1989		Leaf	3e-06		0					Linear
D4IV|Malaysia|EF457906|1975	D4IV	Malaysia	EF457906	1975	Pre 1989		Leaf	2e-06		0					Linear
D4I|Myanmar|OK469358.1|1976	D4I	Myanmar	OK469358.1	1976	Pre 1989		Leaf	0.000794		0					Linear
D4II|Indonesia|OK605767.1|1976	D4II	Indonesia	OK605767.1	1976	Pre 1989		Leaf	0.003107		0					Linear
D4I|Thailand|AY618991.1|1977	D4I	Thailand	AY618991.1	1977	Pre 1989		Leaf	0.004242		0					Linear
D4I|SriLanka|AY550909.1|1978	D4I	SriLanka	AY550909.1	1978	Pre 1989		Leaf	0.000682		0					Linear
D4I|SriLanka|OR389352.1|1978	D4I	SriLanka	OR389352.1	1978	Pre 1989		Leaf	0.004054		0					Linear
D4II|Indonesia|JN022608.1|1978	D4II	Indonesia	JN022608.1	1978	Pre 1989		Leaf	0.009948		0					Linear
D4I|India|JQ686058.1|1979	D4I	India	JQ686058.1	1979	Pre 1989		Leaf	1e-06		0					Linear
D4I|India|JQ922559.1|1979	D4I	India	JQ922559.1	1979	Pre 1989		Leaf	1e-06		0					Linear
D4I|Thailand|AY618956.1|1983	D4I	Thailand	AY618956.1	1983	Pre 1989		Leaf	2e-06		0					Linear
D4I|Thailand|AY618958.1|1984	D4I	Thailand	AY618958.1	1984	Pre 1989		Leaf	0.000682		0					Linear
D4I|Indonesia|OR389350.1|1984	D4I	Indonesia	OR389350.1	1984	Pre 1989		Leaf	2e-06		0					Linear
D4I|Thailand|AY618961.1|1985	D4I	Thailand	AY618961.1	1985	Pre 1989		Leaf	0.002055		0					Linear
D4I|Thailand|AY618960.1|1985	D4I	Thailand	AY618960.1	1985	Pre 1989		Leaf	0.00137		0					Linear
D4I|Thailand|MW945503.1|1985	D4I	Thailand	MW945503.1	1985	Pre 1989		Leaf	0.003408		0					Linear
D4II|Indonesia|OR389351.1|1985	D4II	Indonesia	OR389351.1	1985	Pre 1989		Leaf	0.011321		0					Linear
D4I|Thailand|AY618962.1|1986	D4I	Thailand	AY618962.1	1986	Pre 1989		Leaf	0.007641		0					Linear
D4II|Singapore|OK469361.1|1990	D4II	Singapore	OK469361.1	1990	1990–1994		Leaf	0.011127		0					Linear
D4I|Thailand|MW945755.1|1993	D4I	Thailand	MW945755.1	1993	1990–1994		Leaf	0.006335		0					Linear
D4I|Thailand|MW945741.1|1994	D4I	Thailand	MW945741.1	1994	1990–1994		Leaf	0.00137		0					Linear
D4I|Thailand|MW945679.1|1994	D4I	Thailand	MW945679.1	1994	1990–1994		Leaf	0.000683		0					Linear
D4I|Thailand|MW945669.1|1994	D4I	Thailand	MW945669.1	1994	1990–1994		Leaf	0.002058		0					Linear
D4I|Thailand|MW945540.1|1994	D4I	Thailand	MW945540.1	1994	1990–1994		Leaf	0.002745		0					Linear
D4I|Thailand|MW945476.1|1994	D4I	Thailand	MW945476.1	1994	1990–1994		Leaf	2e-06		0					Linear
D4I|Thailand|MW945625.1|1994	D4I	Thailand	MW945625.1	1994	1990–1994		Leaf	0.002055		0					Linear
D4I|Thailand|MW945572.1|1994	D4I	Thailand	MW945572.1	1994	1990–1994		Leaf	0.000683		0					Linear
D4I|Thailand|MW945714.1|1994	D4I	Thailand	MW945714.1	1994	1990–1994		Leaf	0.001404		0					Linear
D4I|Thailand|MW945602.1|1994	D4I	Thailand	MW945602.1	1994	1990–1994		Leaf	0.000684		0					Linear
D4I|Thailand|MW945461.1|1994	D4I	Thailand	MW945461.1	1994	1990–1994		Leaf	3e-06		0					Linear
D4I|Thailand|MW945661.1|1994	D4I	Thailand	MW945661.1	1994	1990–1994		Leaf	0.002073		0					Linear
D4I|Thailand|AY618973.1|1994	D4I	Thailand	AY618973.1	1994	1990–1994		Leaf	0.003448		0					Linear
D4I|Thailand|MW945704.1|1994	D4I	Thailand	MW945704.1	1994	1990–1994		Leaf	0.001376		0					Linear
D4I|Thailand|MW945650.1|1994	D4I	Thailand	MW945650.1	1994	1990–1994		Leaf	0.001368		0					Linear
D4I|Thailand|MW945687.1|1994	D4I	Thailand	MW945687.1	1994	1990–1994		Leaf	0.002087		0					Linear
D4I|Thailand|MW945568.1|1994	D4I	Thailand	MW945568.1	1994	1990–1994		Leaf	0.000683		0					Linear
D4I|Thailand|MW945514.1|1994	D4I	Thailand	MW945514.1	1994	1990–1994		Leaf	0.000683		0					Linear
D4I|Thailand|MW945744.1|1994	D4I	Thailand	MW945744.1	1994	1990–1994		Leaf	0.001367		0					Linear
D4I|Thailand|MW945663.1|1994	D4I	Thailand	MW945663.1	1994	1990–1994		Leaf	0.002749		0					Linear
D4I|Thailand|MW945654.1|1994	D4I	Thailand	MW945654.1	1994	1990–1994		Leaf	0.003497		0					Linear
D4I|Thailand|MW945677.1|1994	D4I	Thailand	MW945677.1	1994	1990–1994		Leaf	0.004177		0					Linear
D4I|Thailand|AY618972.1|1994	D4I	Thailand	AY618972.1	1994	1990–1994		Leaf	0.004851		0					Linear
D4I|Thailand|MW945757.1|1995	D4I	Thailand	MW945757.1	1995	1995–1999		Leaf	0.000683		0					Linear
D4I|Thailand|AY618975.1|1995	D4I	Thailand	AY618975.1	1995	1995–1999		Leaf	0.001368		0					Linear
D4I|Thailand|MW945626.1|1995	D4I	Thailand	MW945626.1	1995	1995–1999		Leaf	0.000684		0					Linear
D4I|Thailand|AY618974.1|1995	D4I	Thailand	AY618974.1	1995	1995–1999		Leaf	3e-06		0					Linear
D4I|Thailand|MW945487.1|1995	D4I	Thailand	MW945487.1	1995	1995–1999		Leaf	0.004184		0					Linear
D4I|Thailand|MW945709.1|1995	D4I	Thailand	MW945709.1	1995	1995–1999		Leaf	0.004842		0					Linear
D4II|Singapore|OK469362.1|1995	D4II	Singapore	OK469362.1	1995	1995–1999		Leaf	0.003947		0					Linear
D4I|Thailand|MW945721.1|1996	D4I	Thailand	MW945721.1	1996	1995–1999		Leaf	0.004138		0					Linear
D4I|Thailand|MW945485.1|1996	D4I	Thailand	MW945485.1	1996	1995–1999		Leaf	1e-06		0					Linear
D4I|Thailand|AY618977.1|1996	D4I	Thailand	AY618977.1	1996	1995–1999		Leaf	1e-06		0					Linear
D4I|India|AB111086.1|1996	D4I	India	AB111086.1	1996	1995–1999		Leaf	0.005622		0					Linear
D4III|Thailand|MW945619.1|1996	D4III	Thailand	MW945619.1	1996	1995–1999		Leaf	0.001379		0					Linear
D4II|Malaysia|FM986672|1997	D4II	Malaysia	FM986672	1997	1995–1999		Leaf	1e-06		0					Linear
D4II|Malaysia|FM986673|1997	D4II	Malaysia	FM986673	1997	1995–1999		Leaf	1e-06		0					Linear
D4III|Thailand|MW945667.1|1997	D4III	Thailand	MW945667.1	1997	1995–1999		Leaf	1e-06		0					Linear
D4III|Thailand|AY618978.1|1997	D4III	Thailand	AY618978.1	1997	1995–1999		Leaf	1e-06		0					Linear
D4III|Thailand|AY618988.1|1997	D4III	Thailand	AY618988.1	1997	1995–1999		Leaf	1e-06		0					Linear
D4III|Thailand|AY618979.1|1997	D4III	Thailand	AY618979.1	1997	1995–1999		Leaf	1e-06		0					Linear
D4III|Thailand|MW945758.1|1997	D4III	Thailand	MW945758.1	1997	1995–1999		Leaf	1e-06		0					Linear
D4I|VietNam|AY786191.1|1998	D4I	VietNam	AY786191.1	1998	1995–1999		Leaf	0.004139		0					Linear
D4I|Thailand|AY618983.1|1998	D4I	Thailand	AY618983.1	1998	1995–1999		Leaf	0.004826		0					Linear
D4I|Thailand|MW945620.1|1999	D4I	Thailand	MW945620.1	1999	1995–1999		Leaf	0.001369		0					Linear
D4I|Thailand|MW945690.1|1999	D4I	Thailand	MW945690.1	1999	1995–1999		Leaf	2e-06		0					Linear
D4I|Thailand|MW945689.1|1999	D4I	Thailand	MW945689.1	1999	1995–1999		Leaf	1e-06		0					Linear
D4I|Thailand|MW945739.1|1999	D4I	Thailand	MW945739.1	1999	1995–1999		Leaf	1e-06		0					Linear
D4I|Thailand|MW945674.1|1999	D4I	Thailand	MW945674.1	1999	1995–1999		Leaf	0.003444		0					Linear
D4I|Thailand|MW945642.1|1999	D4I	Thailand	MW945642.1	1999	1995–1999		Leaf	0.000684		0					Linear
D4I|Thailand|MW945656.1|1999	D4I	Thailand	MW945656.1	1999	1995–1999		Leaf	0		0					Linear
D4I|Thailand|MW945513.1|1999	D4I	Thailand	MW945513.1	1999	1995–1999		Leaf	0		0					Linear
D4I|Thailand|MW945580.1|1999	D4I	Thailand	MW945580.1	1999	1995–1999		Leaf	1e-06		0					Linear
D4I|Thailand|MW945601.1|1999	D4I	Thailand	MW945601.1	1999	1995–1999		Leaf	1e-06		0					Linear
D4I|Thailand|MW945680.1|1999	D4I	Thailand	MW945680.1	1999	1995–1999		Leaf	1e-06		0					Linear
D4I|Thailand|MW945702.1|1999	D4I	Thailand	MW945702.1	1999	1995–1999		Leaf	0.001371		0					Linear
D4I|Thailand|MW945688.1|1999	D4I	Thailand	MW945688.1	1999	1995–1999		Leaf	1e-06		0					Linear
D4I|Thailand|MW945524.1|1999	D4I	Thailand	MW945524.1	1999	1995–1999		Leaf	1e-06		0					Linear
D4I|Thailand|MW945612.1|1999	D4I	Thailand	MW945612.1	1999	1995–1999		Leaf	0.000687		0					Linear
D4I|Thailand|MW945564.1|1999	D4I	Thailand	MW945564.1	1999	1995–1999		Leaf	0.001369		0					Linear
D4I|Thailand|MW945571.1|1999	D4I	Thailand	MW945571.1	1999	1995–1999		Leaf	0.000683		0					Linear
D4I|Thailand|MW945522.1|1999	D4I	Thailand	MW945522.1	1999	1995–1999		Leaf	0		0					Linear
D4I|Thailand|AY618985.1|1999	D4I	Thailand	AY618985.1	1999	1995–1999		Leaf	0		0					Linear
D4I|Thailand|MW945492.1|1999	D4I	Thailand	MW945492.1	1999	1995–1999		Leaf	2e-06		0					Linear
D4I|VietNam|AY786190.1|1999	D4I	VietNam	AY786190.1	1999	1995–1999		Leaf	0.002759		0					Linear
D4I|VietNam|AY786198.1|1999	D4I	VietNam	AY786198.1	1999	1995–1999		Leaf	1e-06		0					Linear
D4I|VietNam|AY786197.1|1999	D4I	VietNam	AY786197.1	1999	1995–1999		Leaf	1e-06		0					Linear
D4II|Malaysia|FM986664|1999	D4II	Malaysia	FM986664	1999	1995–1999		Leaf	0		0					Linear
D4II|Malaysia|FM986667|1999	D4II	Malaysia	FM986667	1999	1995–1999		Leaf	0		0					Linear
D4II|Malaysia|FM986666|1999	D4II	Malaysia	FM986666	1999	1995–1999		Leaf	0		0					Linear
D4II|Malaysia|FM986668|1999	D4II	Malaysia	FM986668	1999	1995–1999		Leaf	0		0					Linear
D4II|Malaysia|FM986670|1999	D4II	Malaysia	FM986670	1999	1995–1999		Leaf	0		0					Linear
D4II|Malaysia|FM986671|1999	D4II	Malaysia	FM986671	1999	1995–1999		Leaf	0		0					Linear
D4II|Malaysia|FM986669|1999	D4II	Malaysia	FM986669	1999	1995–1999		Leaf	0		0					Linear
D4II|Malaysia|FM986665|1999	D4II	Malaysia	FM986665	1999	1995–1999		Leaf	3e-06		0					Linear
D4III|Thailand|MW945493.1|1999	D4III	Thailand	MW945493.1	1999	1995–1999		Leaf	0.004874		0					Linear
D4III|Thailand|AY618986.1|1999	D4III	Thailand	AY618986.1	1999	1995–1999		Leaf	1e-06		0					Linear
D4I|Thailand|MW945630.1|2000	D4I	Thailand	MW945630.1	2000	2000–2004		Leaf	0.001383		0					Linear
D4I|Thailand|MW945715.1|2000	D4I	Thailand	MW945715.1	2000	2000–2004		Leaf	0.000683		0					Linear
D4I|Thailand|MW945545.1|2000	D4I	Thailand	MW945545.1	2000	2000–2004		Leaf	1e-06		0					Linear
D4I|Thailand|MW945695.1|2000	D4I	Thailand	MW945695.1	2000	2000–2004		Leaf	1e-06		0					Linear
D4I|Thailand|MW945599.1|2000	D4I	Thailand	MW945599.1	2000	2000–2004		Leaf	1e-06		0					Linear
D4I|Thailand|MW945608.1|2000	D4I	Thailand	MW945608.1	2000	2000–2004		Leaf	1e-06		0					Linear
D4I|Thailand|AY618935.1|2000	D4I	Thailand	AY618935.1	2000	2000–2004		Leaf	2e-06		0					Linear
D4I|Thailand|MW945548.1|2000	D4I	Thailand	MW945548.1	2000	2000–2004		Leaf	0		0					Linear
D4I|Thailand|MW945729.1|2000	D4I	Thailand	MW945729.1	2000	2000–2004		Leaf	1e-06		0					Linear
D4I|Thailand|AY618936.1|2000	D4I	Thailand	AY618936.1	2000	2000–2004		Leaf	0.000683		0					Linear
D4I|Thailand|AY618938.1|2000	D4I	Thailand	AY618938.1	2000	2000–2004		Leaf	0.001369		0					Linear
D4I|Thailand|MW945510.1|2000	D4I	Thailand	MW945510.1	2000	2000–2004		Leaf	2e-06		0					Linear
D4I|Thailand|MW945534.1|2000	D4I	Thailand	MW945534.1	2000	2000–2004		Leaf	0.000684		0					Linear
D4I|VietNam|AY786194.1|2000	D4I	VietNam	AY786194.1	2000	2000–2004		Leaf	1e-06		0					Linear
D4I|Cambodia|KF955514.1|2001	D4I	Cambodia	KF955514.1	2001	2000–2004		Leaf	0.001367		0					Linear
D4I|Thailand|MW945718.1|2001	D4I	Thailand	MW945718.1	2001	2000–2004		Leaf	0.002056		0					Linear
D4I|Thailand|MW945583.1|2001	D4I	Thailand	MW945583.1	2001	2000–2004		Leaf	0.001369		0					Linear
D4I|Thailand|MW945615.1|2001	D4I	Thailand	MW945615.1	2001	2000–2004		Leaf	1e-06		0					Linear
D4I|Thailand|MW945745.1|2001	D4I	Thailand	MW945745.1	2001	2000–2004		Leaf	1e-06		0					Linear
D4I|Thailand|MW945639.1|2001	D4I	Thailand	MW945639.1	2001	2000–2004		Leaf	0.001368		0					Linear
D4I|Thailand|MW945484.1|2001	D4I	Thailand	MW945484.1	2001	2000–2004		Leaf	0.001379		0					Linear
D4I|Thailand|MW945655.1|2001	D4I	Thailand	MW945655.1	2001	2000–2004		Leaf	1e-06		0					Linear
D4I|Thailand|MW945578.1|2001	D4I	Thailand	MW945578.1	2001	2000–2004		Leaf	0		0					Linear
D4I|Thailand|MW945455.1|2001	D4I	Thailand	MW945455.1	2001	2000–2004		Leaf	1e-06		0					Linear
D4I|Thailand|MW945682.1|2001	D4I	Thailand	MW945682.1	2001	2000–2004		Leaf	0.002746		0					Linear
D4I|Thailand|MW945471.1|2001	D4I	Thailand	MW945471.1	2001	2000–2004		Leaf	0.002099		0					Linear
D4I|Thailand|MW945486.1|2001	D4I	Thailand	MW945486.1	2001	2000–2004		Leaf	2e-06		0					Linear
D4I|Thailand|MW945730.1|2001	D4I	Thailand	MW945730.1	2001	2000–2004		Leaf	1e-06		0					Linear
D4I|VietNam|AY786201.1|2001	D4I	VietNam	AY786201.1	2001	2000–2004		Leaf	0.004834		0					Linear
D4I|VietNam|JN376795.1|2001	D4I	VietNam	JN376795.1	2001	2000–2004		Leaf	0.001387		0					Linear
D4I|VietNam|AY786193.1|2001	D4I	VietNam	AY786193.1	2001	2000–2004		Leaf	0.006244		0					Linear
D4I|VietNam|AY786192.1|2001	D4I	VietNam	AY786192.1	2001	2000–2004		Leaf	0.002055		0					Linear
D4I|VietNam|AY786189.1|2001	D4I	VietNam	AY786189.1	2001	2000–2004		Leaf	0.008389		0					Linear
D4II|Singapore|EU448464|2001	D4II	Singapore	EU448464	2001	2000–2004		Leaf	0.000693		0					Linear
D4II|Malaysia|AJ428556|2001	D4II	Malaysia	AJ428556	2001	2000–2004		Leaf	0.008531		0					Linear
D4II|Malaysia|AJ428558|2001	D4II	Malaysia	AJ428558	2001	2000–2004		Leaf	0.000684		0					Linear
D4II|Malaysia|AJ428560|2001	D4II	Malaysia	AJ428560	2001	2000–2004		Leaf	0.000689		0					Linear
D4II|Malaysia|AJ428557|2001	D4II	Malaysia	AJ428557	2001	2000–2004		Leaf	0.00109		0					Linear
D4II|Malaysia|AJ428559|2001	D4II	Malaysia	AJ428559	2001	2000–2004		Leaf	0.000974		0					Linear
D4III|Thailand|MW945621.1|2001	D4III	Thailand	MW945621.1	2001	2000–2004		Leaf	0.00208		0					Linear
D4I|Thailand|MW945473.1|2002	D4I	Thailand	MW945473.1	2002	2000–2004		Leaf	0.00206		0					Linear
D4I|Thailand|MW945460.1|2002	D4I	Thailand	MW945460.1	2002	2000–2004		Leaf	0.002763		0					Linear
D4I|Thailand|MW945480.1|2002	D4I	Thailand	MW945480.1	2002	2000–2004		Leaf	1e-06		0					Linear
D4I|Thailand|MW945494.1|2002	D4I	Thailand	MW945494.1	2002	2000–2004		Leaf	0.000683		0					Linear
D4I|Thailand|MW945665.1|2002	D4I	Thailand	MW945665.1	2002	2000–2004		Leaf	1e-06		0					Linear
D4I|Thailand|MW945617.1|2002	D4I	Thailand	MW945617.1	2002	2000–2004		Leaf	0.002058		0					Linear
D4I|VietNam|EU448451.1|2002	D4I	VietNam	EU448451.1	2002	2000–2004		Leaf	0.000684		0					Linear
D4I|VietNam|JN376796.1|2002	D4I	VietNam	JN376796.1	2002	2000–2004		Leaf	0.001367		0					Linear
D4I|VietNam|AY786202.1|2002	D4I	VietNam	AY786202.1	2002	2000–2004		Leaf	0.004913		0					Linear
D4I|VietNam|AY786188.1|2002	D4I	VietNam	AY786188.1	2002	2000–2004		Leaf	0.000685		0					Linear
D4I|VietNam|AY786195.1|2002	D4I	VietNam	AY786195.1	2002	2000–2004		Leaf	0.005549		0					Linear
D4I|VietNam|AY786196.1|2002	D4I	VietNam	AY786196.1	2002	2000–2004		Leaf	0.002058		0					Linear
D4I|Cambodia|KF955510.1|2002	D4I	Cambodia	KF955510.1	2002	2000–2004		Leaf	0.003459		0					Linear
D4II|Malaysia|FM986674|2002	D4II	Malaysia	FM986674	2002	2000–2004		Leaf	0.003467		0					Linear
D4I|Thailand|MW945606.1|2003	D4I	Thailand	MW945606.1	2003	2000–2004		Leaf	0.00137		0					Linear
D4I|Thailand|MW945541.1|2003	D4I	Thailand	MW945541.1	2003	2000–2004		Leaf	1e-06		0					Linear
D4I|Thailand|MW945632.1|2003	D4I	Thailand	MW945632.1	2003	2000–2004		Leaf	1e-06		0					Linear
D4I|Thailand|ON045743.1|2003	D4I	Thailand	ON045743.1	2003	2000–2004		Leaf	0.001368		0					Linear
D4I|Thailand|MW945666.1|2003	D4I	Thailand	MW945666.1	2003	2000–2004		Leaf	0.001368		0					Linear
D4I|Thailand|MW945587.1|2003	D4I	Thailand	MW945587.1	2003	2000–2004		Leaf	1e-06		0					Linear
D4I|Thailand|MW945676.1|2003	D4I	Thailand	MW945676.1	2003	2000–2004		Leaf	0.000683		0					Linear
D4I|Thailand|ON045744.1|2003	D4I	Thailand	ON045744.1	2003	2000–2004		Leaf	0.000684		0					Linear
D4I|Thailand|MW945731.1|2003	D4I	Thailand	MW945731.1	2003	2000–2004		Leaf	0.002056		0					Linear
D4I|Thailand|ON045742.1|2003	D4I	Thailand	ON045742.1	2003	2000–2004		Leaf	0.001368		0					Linear
D4I|Thailand|ON045734.1|2003	D4I	Thailand	ON045734.1	2003	2000–2004		Leaf	0.00275		0					Linear
D4I|Thailand|MW945474.1|2003	D4I	Thailand	MW945474.1	2003	2000–2004		Leaf	0		0					Linear
D4I|Thailand|ON045737.1|2003	D4I	Thailand	ON045737.1	2003	2000–2004		Leaf	0		0					Linear
D4I|Thailand|ON045738.1|2003	D4I	Thailand	ON045738.1	2003	2000–2004		Leaf	0		0					Linear
D4I|Thailand|MW945628.1|2003	D4I	Thailand	MW945628.1	2003	2000–2004		Leaf	1e-06		0					Linear
D4I|Thailand|MW945579.1|2003	D4I	Thailand	MW945579.1	2003	2000–2004		Leaf	1e-06		0					Linear
D4I|Thailand|ON045736.1|2003	D4I	Thailand	ON045736.1	2003	2000–2004		Leaf	1e-06		0					Linear
D4I|Thailand|MW945456.1|2003	D4I	Thailand	MW945456.1	2003	2000–2004		Leaf	0.002059		0					Linear
D4I|Thailand|MW945698.1|2003	D4I	Thailand	MW945698.1	2003	2000–2004		Leaf	1e-06		0					Linear
D4I|Thailand|ON045735.1|2003	D4I	Thailand	ON045735.1	2003	2000–2004		Leaf	0.000683		0					Linear
D4I|VietNam|JN376797.1|2003	D4I	VietNam	JN376797.1	2003	2000–2004		Leaf	0.004137		0					Linear
D4I|Cambodia|EU448453.1|2003	D4I	Cambodia	EU448453.1	2003	2000–2004		Leaf	0.003454		0					Linear
D4I|SriLanka|OR389046.1|2003	D4I	SriLanka	OR389046.1	2003	2000–2004		Leaf	0.006408		0					Linear
D4I|Philippines|EU448449|2003	D4I	Philippines	EU448449	2003	2000–2004		Leaf	0.004857		0					Linear
D4I|Thailand|ON045745.1|2004	D4I	Thailand	ON045745.1	2004	2000–2004		Leaf	1e-06		0					Linear
D4I|Thailand|MW945499.1|2004	D4I	Thailand	MW945499.1	2004	2000–2004		Leaf	0.000686		0					Linear
D4I|Thailand|ON045746.1|2004	D4I	Thailand	ON045746.1	2004	2000–2004		Leaf	0.001371		0					Linear
D4I|Thailand|ON045729.1|2004	D4I	Thailand	ON045729.1	2004	2000–2004		Leaf	0.000683		0					Linear
D4I|Thailand|JQ993285.1|2004	D4I	Thailand	JQ993285.1	2004	2000–2004		Leaf	0.001368		0					Linear
D4I|Thailand|MW945672.1|2004	D4I	Thailand	MW945672.1	2004	2000–2004		Leaf	1e-06		0					Linear
D4I|Thailand|MW945475.1|2004	D4I	Thailand	MW945475.1	2004	2000–2004		Leaf	0.002055		0					Linear
D4I|Singapore|KP792536|2004	D4I	Singapore	KP792536	2004	2000–2004		Leaf	0.001367		0					Linear
D4I|Thailand|ON045751.1|2004	D4I	Thailand	ON045751.1	2004	2000–2004		Leaf	0.001369		0					Linear
D4I|Thailand|MW945627.1|2004	D4I	Thailand	MW945627.1	2004	2000–2004		Leaf	1e-06		0					Linear
D4I|Thailand|ON045730.1|2004	D4I	Thailand	ON045730.1	2004	2000–2004		Leaf	0.002748		0					Linear
D4I|Thailand|ON045748.1|2004	D4I	Thailand	ON045748.1	2004	2000–2004		Leaf	0.004148		0					Linear
D4I|Thailand|MW945719.1|2004	D4I	Thailand	MW945719.1	2004	2000–2004		Leaf	0.000683		0					Linear
D4I|Thailand|JQ993286.1|2004	D4I	Thailand	JQ993286.1	2004	2000–2004		Leaf	1e-06		0					Linear
D4I|Thailand|JQ993305.1|2004	D4I	Thailand	JQ993305.1	2004	2000–2004		Leaf	1e-06		0					Linear
D4I|Thailand|JQ993290.1|2004	D4I	Thailand	JQ993290.1	2004	2000–2004		Leaf	0		0					Linear
D4I|Thailand|JQ993289.1|2004	D4I	Thailand	JQ993289.1	2004	2000–2004		Leaf	0		0					Linear
D4I|Thailand|JQ993291.1|2004	D4I	Thailand	JQ993291.1	2004	2000–2004		Leaf	1e-06		0					Linear
D4I|Thailand|JQ993295.1|2004	D4I	Thailand	JQ993295.1	2004	2000–2004		Leaf	0.000683		0					Linear
D4I|Thailand|MW945635.1|2004	D4I	Thailand	MW945635.1	2004	2000–2004		Leaf	2e-06		0					Linear
D4I|VietNam|JN376798.1|2004	D4I	VietNam	JN376798.1	2004	2000–2004		Leaf	0.002071		0					Linear
D4I|VietNam|EU448452.1|2004	D4I	VietNam	EU448452.1	2004	2000–2004		Leaf	0.003447		0					Linear
D4I|Thailand|MW945657.1|2004	D4I	Thailand	MW945657.1	2004	2000–2004		Leaf	0.001369		0					Linear
D4I|Philippines|JN575591|2004	D4I	Philippines	JN575591	2004	2000–2004		Leaf	0.001376		0					Linear
D4II|Indonesia|AY858049.1|2004	D4II	Indonesia	AY858049.1	2004	2000–2004		Leaf	0.002755		0					Linear
D4II|Indonesia|AY858050.1|2004	D4II	Indonesia	AY858050.1	2004	2000–2004		Leaf	0.006265		0					Linear
D4II|Indonesia|EU448461.1|2004	D4II	Indonesia	EU448461.1	2004	2000–2004		Leaf	0.00779		0					Linear
D4II|Philippines|EU448458|2004	D4II	Philippines	EU448458	2004	2000–2004		Leaf	3e-06		0					Linear
D4I|Thailand|JQ993270.1|2005	D4I	Thailand	JQ993270.1	2005	2005–2009		Leaf	0		0					Linear
D4I|Thailand|JQ993272.1|2005	D4I	Thailand	JQ993272.1	2005	2005–2009		Leaf	1e-06		0					Linear
D4I|Cambodia|EU448455.1|2005	D4I	Cambodia	EU448455.1	2005	2005–2009		Leaf	0.000891		0					Linear
D4I|Thailand|ON045755.1|2005	D4I	Thailand	ON045755.1	2005	2005–2009		Leaf	0.000683		0					Linear
D4I|Thailand|ON045756.1|2005	D4I	Thailand	ON045756.1	2005	2005–2009		Leaf	0.002054		0					Linear
D4I|Thailand|ON045757.1|2005	D4I	Thailand	ON045757.1	2005	2005–2009		Leaf	0.002055		0					Linear
D4I|Thailand|MW945707.1|2005	D4I	Thailand	MW945707.1	2005	2005–2009		Leaf	0.001368		0					Linear
D4I|Thailand|MW945566.1|2005	D4I	Thailand	MW945566.1	2005	2005–2009		Leaf	0.004165		0					Linear
D4I|Thailand|KF955517.1|2005	D4I	Thailand	KF955517.1	2005	2005–2009		Leaf	0		0					Linear
D4I|Thailand|JQ993277.1|2005	D4I	Thailand	JQ993277.1	2005	2005–2009		Leaf	0		0					Linear
D4I|Thailand|JQ993281.1|2005	D4I	Thailand	JQ993281.1	2005	2005–2009		Leaf	0		0					Linear
D4I|Thailand|JQ993283.1|2005	D4I	Thailand	JQ993283.1	2005	2005–2009		Leaf	3e-06		0					Linear
D4I|Thailand|MW945742.1|2005	D4I	Thailand	MW945742.1	2005	2005–2009		Leaf	0.001368		0					Linear
D4I|Thailand|MN272386.1|2005	D4I	Thailand	MN272386.1	2005	2005–2009		Leaf	0.00069		0					Linear
D4I|Thailand|MW945595.1|2005	D4I	Thailand	MW945595.1	2005	2005–2009		Leaf	0.002079		0					Linear
D4I|Thailand|MN271024.1|2005	D4I	Thailand	MN271024.1	2005	2005–2009		Leaf	1e-06		0					Linear
D4I|Thailand|MN271025.1|2005	D4I	Thailand	MN271025.1	2005	2005–2009		Leaf	1e-06		0					Linear
D4I|Thailand|JF812108.1|2005	D4I	Thailand	JF812108.1	2005	2005–2009		Leaf	0.004165		0					Linear
D4I|Thailand|MW945523.1|2005	D4I	Thailand	MW945523.1	2005	2005–2009		Leaf	2e-06		0					Linear
D4I|VietNam|JN376799.1|2005	D4I	VietNam	JN376799.1	2005	2005–2009		Leaf	0.004153		0					Linear
D4I|Philippines|EU448448|2005	D4I	Philippines	EU448448	2005	2005–2009		Leaf	0.000685		0					Linear
D4I|Philippines|KT749991|2005	D4I	Philippines	KT749991	2005	2005–2009		Leaf	0.00069		0					Linear
D4II|Singapore|GQ398256|2005	D4II	Singapore	GQ398256	2005	2005–2009		Leaf	0		0					Linear
D4III|Thailand|MW945727.1|2005	D4III	Thailand	MW945727.1	2005	2005–2009		Leaf	0.003004		0					Linear
D4I|Thailand|MW945652.1|2006	D4I	Thailand	MW945652.1	2006	2005–2009		Leaf	1e-06		0					Linear
D4I|Thailand|JQ993241.1|2006	D4I	Thailand	JQ993241.1	2006	2005–2009		Leaf	0		0					Linear
D4I|Thailand|JQ993262.1|2006	D4I	Thailand	JQ993262.1	2006	2005–2009		Leaf	0.001366		0					Linear
D4I|Thailand|MW945749.1|2006	D4I	Thailand	MW945749.1	2006	2005–2009		Leaf	0.000682		0					Linear
D4I|Thailand|MW945644.1|2006	D4I	Thailand	MW945644.1	2006	2005–2009		Leaf	2e-06		0					Linear
D4I|Thailand|MW945528.1|2006	D4I	Thailand	MW945528.1	2006	2005–2009		Leaf	0.001368		0					Linear
D4I|Thailand|MW945576.1|2006	D4I	Thailand	MW945576.1	2006	2005–2009		Leaf	0.001382		0					Linear
D4I|Thailand|MW945584.1|2006	D4I	Thailand	MW945584.1	2006	2005–2009		Leaf	0.004142		0					Linear
D4I|Thailand|KF955531.1|2006	D4I	Thailand	KF955531.1	2006	2005–2009		Leaf	0.002076		0					Linear
D4I|Thailand|JQ993306.1|2006	D4I	Thailand	JQ993306.1	2006	2005–2009		Leaf	1e-06		0					Linear
D4I|Thailand|JQ993263.1|2006	D4I	Thailand	JQ993263.1	2006	2005–2009		Leaf	1e-06		0					Linear
D4I|Thailand|JQ993237.1|2006	D4I	Thailand	JQ993237.1	2006	2005–2009		Leaf	0.000684		0					Linear
D4I|Thailand|MW945751.1|2006	D4I	Thailand	MW945751.1	2006	2005–2009		Leaf	0.002057		0					Linear
D4I|Thailand|MW945683.1|2006	D4I	Thailand	MW945683.1	2006	2005–2009		Leaf	0.002057		0					Linear
D4I|Thailand|JQ993256.1|2006	D4I	Thailand	JQ993256.1	2006	2005–2009		Leaf	0.002056		0					Linear
D4I|Thailand|MW945496.1|2006	D4I	Thailand	MW945496.1	2006	2005–2009		Leaf	0.002057		0					Linear
D4I|Thailand|MW945479.1|2006	D4I	Thailand	MW945479.1	2006	2005–2009		Leaf	0.004837		0					Linear
D4I|Thailand|MW945495.1|2006	D4I	Thailand	MW945495.1	2006	2005–2009		Leaf	1e-06		0					Linear
D4I|Thailand|MW945611.1|2006	D4I	Thailand	MW945611.1	2006	2005–2009		Leaf	0.006242		0					Linear
D4I|Thailand|JQ993254.1|2006	D4I	Thailand	JQ993254.1	2006	2005–2009		Leaf	0.002086		0					Linear
D4I|VietNam|EU448450.1|2006	D4I	VietNam	EU448450.1	2006	2005–2009		Leaf	0.003466		0					Linear
D4I|VietNam|JN376800.1|2006	D4I	VietNam	JN376800.1	2006	2005–2009		Leaf	0.004135		0					Linear
D4I|Myanmar|EU478410|2006	D4I	Myanmar	EU478410	2006	2005–2009		Leaf	0.000682		0					Linear
D4I|Myanmar|EU478408|2006	D4I	Myanmar	EU478408	2006	2005–2009		Leaf	0.000682		0					Linear
D4II|Indonesia|EU448460.1|2006	D4II	Indonesia	EU448460.1	2006	2005–2009		Leaf	2e-06		0					Linear
D4I|Cambodia|KF955512.1|2007	D4I	Cambodia	KF955512.1	2007	2005–2009		Leaf	0.00413		0					Linear
D4I|Thailand|MW945516.1|2007	D4I	Thailand	MW945516.1	2007	2005–2009		Leaf	1e-06		0					Linear
D4I|Cambodia|KF955528.1|2007	D4I	Cambodia	KF955528.1	2007	2005–2009		Leaf	3e-06		0					Linear
D4I|Cambodia|JN638571.1|2007	D4I	Cambodia	JN638571.1	2007	2005–2009		Leaf	2e-06		0					Linear
D4I|Thailand|MW945737.1|2007	D4I	Thailand	MW945737.1	2007	2005–2009		Leaf	1e-06		0					Linear
D4I|Thailand|MW945640.1|2007	D4I	Thailand	MW945640.1	2007	2005–2009		Leaf	1e-06		0					Linear
D4I|Thailand|MW945466.1|2007	D4I	Thailand	MW945466.1	2007	2005–2009		Leaf	0.001859		0					Linear
D4I|Thailand|MW945538.1|2007	D4I	Thailand	MW945538.1	2007	2005–2009		Leaf	0.002743		0					Linear
D4I|Thailand|MW945712.1|2007	D4I	Thailand	MW945712.1	2007	2005–2009		Leaf	0.000682		0					Linear
D4I|Thailand|EU448454.1|2007	D4I	Thailand	EU448454.1	2007	2005–2009		Leaf	1e-06		0					Linear
D4I|Thailand|MW945488.1|2007	D4I	Thailand	MW945488.1	2007	2005–2009		Leaf	0.000683		0					Linear
D4I|Thailand|MW945546.1|2007	D4I	Thailand	MW945546.1	2007	2005–2009		Leaf	0.005527		0					Linear
D4I|Thailand|MW945531.1|2007	D4I	Thailand	MW945531.1	2007	2005–2009		Leaf	0.006232		0					Linear
D4I|Thailand|MW945651.1|2007	D4I	Thailand	MW945651.1	2007	2005–2009		Leaf	0.004136		0					Linear
D4I|Thailand|MW945512.1|2007	D4I	Thailand	MW945512.1	2007	2005–2009		Leaf	0.000684		0					Linear
D4I|Thailand|MW945570.1|2007	D4I	Thailand	MW945570.1	2007	2005–2009		Leaf	3e-06		0					Linear
D4I|Thailand|MW945607.1|2007	D4I	Thailand	MW945607.1	2007	2005–2009		Leaf	0.002782		0					Linear
D4I|Thailand|KF955534.1|2007	D4I	Thailand	KF955534.1	2007	2005–2009		Leaf	1e-06		0					Linear
D4I|Thailand|JQ993252.1|2007	D4I	Thailand	JQ993252.1	2007	2005–2009		Leaf	1e-06		0					Linear
D4I|Thailand|MW945464.1|2007	D4I	Thailand	MW945464.1	2007	2005–2009		Leaf	0.000683		0					Linear
D4I|Thailand|MW945586.1|2007	D4I	Thailand	MW945586.1	2007	2005–2009		Leaf	0.00137		0					Linear
D4I|Thailand|MW945668.1|2007	D4I	Thailand	MW945668.1	2007	2005–2009		Leaf	0.005626		0					Linear
D4I|VietNam|JN376801.1|2007	D4I	VietNam	JN376801.1	2007	2005–2009		Leaf	0.001372		0					Linear
D4I|Cambodia|KF955527.1|2007	D4I	Cambodia	KF955527.1	2007	2005–2009		Leaf	0.001367		0					Linear
D4I|Cambodia|KF955515.1|2007	D4I	Cambodia	KF955515.1	2007	2005–2009		Leaf	0.002054		0					Linear
D4I|India|HM237348.1|2007	D4I	India	HM237348.1	2007	2005–2009		Leaf	0.002722		0					Linear
D4I|India|HM237349.1|2007	D4I	India	HM237349.1	2007	2005–2009		Leaf	0.007953		0					Linear
D4II|Indonesia|EU448463.1|2007	D4II	Indonesia	EU448463.1	2007	2005–2009		Leaf	0.00279		0					Linear
D4II|Indonesia|KC762696.1|2007	D4II	Indonesia	KC762696.1	2007	2005–2009		Leaf	0.000685		0					Linear
D4II|Indonesia|KC762694.1|2007	D4II	Indonesia	KC762694.1	2007	2005–2009		Leaf	1e-06		0					Linear
D4II|Indonesia|KC762695.1|2007	D4II	Indonesia	KC762695.1	2007	2005–2009		Leaf	0.004937		0					Linear
D4II|Indonesia|KC762697.1|2007	D4II	Indonesia	KC762697.1	2007	2005–2009		Leaf	0.002742		0					Linear
D4II|Indonesia|EU448459.1|2007	D4II	Indonesia	EU448459.1	2007	2005–2009		Leaf	0.000686		0					Linear
D4I|Myanmar|OR389045.1|2008	D4I	Myanmar	OR389045.1	2008	2005–2009		Leaf	1e-06		0					Linear
D4I|Myanmar|MW945664|2008	D4I	Myanmar	MW945664	2008	2005–2009		Leaf	1e-06		0					Linear
D4I|Cambodia|JN638570.1|2008	D4I	Cambodia	JN638570.1	2008	2005–2009		Leaf	1e-06		0					Linear
D4I|Cambodia|KF955513.1|2008	D4I	Cambodia	KF955513.1	2008	2005–2009		Leaf	1e-06		0					Linear
D4I|Thailand|MW945573.1|2008	D4I	Thailand	MW945573.1	2008	2005–2009		Leaf	0.002751		0					Linear
D4I|Cambodia|JN638572.1|2008	D4I	Cambodia	JN638572.1	2008	2005–2009		Leaf	0.001369		0					Linear
D4I|Thailand|MW945743.1|2008	D4I	Thailand	MW945743.1	2008	2005–2009		Leaf	0.00206		0					Linear
D4I|Thailand|MW945585.1|2008	D4I	Thailand	MW945585.1	2008	2005–2009		Leaf	0.001366		0					Linear
D4I|Thailand|MW945589.1|2008	D4I	Thailand	MW945589.1	2008	2005–2009		Leaf	0.004858		0					Linear
D4I|Thailand|MW945555.1|2008	D4I	Thailand	MW945555.1	2008	2005–2009		Leaf	0.000683		0					Linear
D4I|Thailand|MW945686.1|2008	D4I	Thailand	MW945686.1	2008	2005–2009		Leaf	0.003437		0					Linear
D4I|Thailand|MW945557.1|2008	D4I	Thailand	MW945557.1	2008	2005–2009		Leaf	0.003437		0					Linear
D4I|Thailand|MW945653.1|2008	D4I	Thailand	MW945653.1	2008	2005–2009		Leaf	1e-06		0					Linear
D4I|Thailand|MW945530.1|2008	D4I	Thailand	MW945530.1	2008	2005–2009		Leaf	0.000687		0					Linear
D4I|Thailand|MW945511.1|2008	D4I	Thailand	MW945511.1	2008	2005–2009		Leaf	0.00136		0					Linear
D4I|VietNam|JN376802.1|2008	D4I	VietNam	JN376802.1	2008	2005–2009		Leaf	3e-06		0					Linear
D4I|Cambodia|KF955516.1|2008	D4I	Cambodia	KF955516.1	2008	2005–2009		Leaf	0.002054		0					Linear
D4I|Philippines|KJ946244|2008	D4I	Philippines	KJ946244	2008	2005–2009		Leaf	0.000683		0					Linear
D4II|Indonesia|JF967766.1|2008	D4II	Indonesia	JF967766.1	2008	2005–2009		Leaf	0.002787		0					Linear
D4II|Indonesia|JF967764.1|2008	D4II	Indonesia	JF967764.1	2008	2005–2009		Leaf	0.002757		0					Linear
D4II|Singapore|HQ875339|2008	D4II	Singapore	HQ875339	2008	2005–2009		Leaf	0		0					Linear
D4II|Singapore|JN019830|2008	D4II	Singapore	JN019830	2008	2005–2009		Leaf	0		0					Linear
D4II|Indonesia|JF967761.1|2008	D4II	Indonesia	JF967761.1	2008	2005–2009		Leaf	0.002757		0					Linear
D4II|Indonesia|KC762698.1|2008	D4II	Indonesia	KC762698.1	2008	2005–2009		Leaf	0.00345		0					Linear
D4II|Indonesia|KC762699.1|2008	D4II	Indonesia	KC762699.1	2008	2005–2009		Leaf	0.000685		0					Linear
D4II|Indonesia|JF967759.1|2008	D4II	Indonesia	JF967759.1	2008	2005–2009		Leaf	0.005549		0					Linear
D4II|Indonesia|JF967767.1|2008	D4II	Indonesia	JF967767.1	2008	2005–2009		Leaf	0.002789		0					Linear
D4II|Indonesia|JF967760.1|2008	D4II	Indonesia	JF967760.1	2008	2005–2009		Leaf	1e-06		0					Linear
D4II|Indonesia|JF967763.1|2008	D4II	Indonesia	JF967763.1	2008	2005–2009		Leaf	1e-06		0					Linear
D4II|Indonesia|JF967762.1|2008	D4II	Indonesia	JF967762.1	2008	2005–2009		Leaf	3e-06		0					Linear
D4II|Indonesia|JF967765.1|2008	D4II	Indonesia	JF967765.1	2008	2005–2009		Leaf	3e-06		0					Linear
D4I|Singapore|JN019829|2009	D4I	Singapore	JN019829	2009	2005–2009		Leaf	0.002055		0					Linear
D4I|Thailand|MW945588.1|2009	D4I	Thailand	MW945588.1	2009	2005–2009		Leaf	0.002054		0					Linear
D4I|Thailand|MW945746.1|2009	D4I	Thailand	MW945746.1	2009	2005–2009		Leaf	0.001368		0					Linear
D4I|Laos|KY849762|2009	D4I	Laos	KY849762	2009	2005–2009		Leaf	2e-06		0					Linear
D4I|Thailand|MW945470.1|2009	D4I	Thailand	MW945470.1	2009	2005–2009		Leaf	0.004133		0					Linear
D4I|VietNam|JN376803.1|2009	D4I	VietNam	JN376803.1	2009	2005–2009		Leaf	2e-06		0					Linear
D4I|India|JQ922560.1|2009	D4I	India	JQ922560.1	2009	2005–2009		Leaf	0		0					Linear
D4I|India|JQ686067.1|2009	D4I	India	JQ686067.1	2009	2005–2009		Leaf	1e-06		0					Linear
D4I|India|KU509287.1|2009	D4I	India	KU509287.1	2009	2005–2009		Leaf	0.003452		0					Linear
D4I|Pakistan|KF041260|2009	D4I	Pakistan	KF041260	2009	2005–2009		Leaf	1e-06		0					Linear
D4I|Pakistan|JF967773|2009	D4I	Pakistan	JF967773	2009	2005–2009		Leaf	1e-06		0					Linear
D4I|Philippines|JF967776|2009	D4I	Philippines	JF967776	2009	2005–2009		Leaf	0.002367		0					Linear
D4II|Indonesia|JF967768.1|2009	D4II	Indonesia	JF967768.1	2009	2005–2009		Leaf	0.001373		0					Linear
D4II|Indonesia|JF967771.1|2009	D4II	Indonesia	JF967771.1	2009	2005–2009		Leaf	0.002063		0					Linear
D4II|Indonesia|JF967774.1|2009	D4II	Indonesia	JF967774.1	2009	2005–2009		Leaf	0.001378		0					Linear
D4II|Malaysia|JN575590|2009	D4II	Malaysia	JN575590	2009	2005–2009		Leaf	1e-06		0					Linear
D4II|Singapore|JN019822|2009	D4II	Singapore	JN019822	2009	2005–2009		Leaf	1e-06		0					Linear
D4II|Singapore|JN019817|2009	D4II	Singapore	JN019817	2009	2005–2009		Leaf	0		0					Linear
D4II|Singapore|JN019826|2009	D4II	Singapore	JN019826	2009	2005–2009		Leaf	0		0					Linear
D4II|Singapore|JN019825|2009	D4II	Singapore	JN019825	2009	2005–2009		Leaf	1e-06		0					Linear
D4II|Singapore|OP410999.1|2009	D4II	Singapore	OP410999.1	2009	2005–2009		Leaf	0		0					Linear
D4II|Singapore|JN019819|2009	D4II	Singapore	JN019819	2009	2005–2009		Leaf	0		0					Linear
D4II|Singapore|JN019821|2009	D4II	Singapore	JN019821	2009	2005–2009		Leaf	0		0					Linear
D4II|Singapore|JN019820|2009	D4II	Singapore	JN019820	2009	2005–2009		Leaf	0		0					Linear
D4II|Singapore|JN019818|2009	D4II	Singapore	JN019818	2009	2005–2009		Leaf	1e-06		0					Linear
D4II|Singapore|JN019827|2009	D4II	Singapore	JN019827	2009	2005–2009		Leaf	0.002064		0					Linear
D4II|Indonesia|JF967778.1|2009	D4II	Indonesia	JF967778.1	2009	2005–2009		Leaf	0.003451		0					Linear
D4II|Indonesia|JF967777.1|2009	D4II	Indonesia	JF967777.1	2009	2005–2009		Leaf	0.0042		0					Linear
D4II|Indonesia|JF967770.1|2009	D4II	Indonesia	JF967770.1	2009	2005–2009		Leaf	0.004203		0					Linear
D4II|Indonesia|JF967769.1|2009	D4II	Indonesia	JF967769.1	2009	2005–2009		Leaf	0.006345		0					Linear
D4II|Indonesia|JF967772.1|2009	D4II	Indonesia	JF967772.1	2009	2005–2009		Leaf	0.005569		0					Linear
D4II|Indonesia|JF967775.1|2009	D4II	Indonesia	JF967775.1	2009	2005–2009		Leaf	0.004844		0					Linear
D4II|Indonesia|KX646389.1|2009	D4II	Indonesia	KX646389.1	2009	2005–2009		Leaf	1e-06		0					Linear
D4II|Indonesia|KX646391.1|2009	D4II	Indonesia	KX646391.1	2009	2005–2009		Leaf	1e-06		0					Linear
D4II|Indonesia|KX646390.1|2009	D4II	Indonesia	KX646390.1	2009	2005–2009		Leaf	0.003456		0					Linear
D4I|Thailand|MW945697.1|2010	D4I	Thailand	MW945697.1	2010	2010–2014		Leaf	1e-06		0					Linear
D4I|Thailand|MW945645.1|2010	D4I	Thailand	MW945645.1	2010	2010–2014		Leaf	3e-06		0					Linear
D4I|Myanmar|JF967792|2010	D4I	Myanmar	JF967792	2010	2010–2014		Leaf	0.00069		0					Linear
D4I|Thailand|MW945603.1|2010	D4I	Thailand	MW945603.1	2010	2010–2014		Leaf	0.000684		0					Linear
D4I|Thailand|MW945567.1|2010	D4I	Thailand	MW945567.1	2010	2010–2014		Leaf	1e-06		0					Linear
D4I|Thailand|ON045767.1|2010	D4I	Thailand	ON045767.1	2010	2010–2014		Leaf	1e-06		0					Linear
D4I|Thailand|MW945638.1|2010	D4I	Thailand	MW945638.1	2010	2010–2014		Leaf	0.001371		0					Linear
D4I|Cambodia|KF543272.1|2010	D4I	Cambodia	KF543272.1	2010	2010–2014		Leaf	0.00413		0					Linear
D4I|Thailand|JN575594.1|2010	D4I	Thailand	JN575594.1	2010	2010–2014		Leaf	0.002743		0					Linear
D4I|Thailand|MW945482.1|2010	D4I	Thailand	MW945482.1	2010	2010–2014		Leaf	0.006283		0					Linear
D4I|Thailand|MW945558.1|2010	D4I	Thailand	MW945558.1	2010	2010–2014		Leaf	0.002753		0					Linear
D4I|VietNam|JF967787.1|2010	D4I	VietNam	JF967787.1	2010	2010–2014		Leaf	1e-06		0					Linear
D4I|VietNam|JF967791.1|2010	D4I	VietNam	JF967791.1	2010	2010–2014		Leaf	0.000683		0					Linear
D4I|VietNam|JN376777.1|2010	D4I	VietNam	JN376777.1	2010	2010–2014		Leaf	0.000683		0					Linear
D4I|VietNam|JF967788.1|2010	D4I	VietNam	JF967788.1	2010	2010–2014		Leaf	0.00138		0					Linear
D4I|Thailand|MW945498.1|2010	D4I	Thailand	MW945498.1	2010	2010–2014		Leaf	0.001367		0					Linear
D4I|India|JF967790.1|2010	D4I	India	JF967790.1	2010	2010–2014		Leaf	0.009173		0					Linear
D4II|Indonesia|JF967785.1|2010	D4II	Indonesia	JF967785.1	2010	2010–2014		Leaf	0.002063		0					Linear
D4II|Indonesia|KT204464.1|2010	D4II	Indonesia	KT204464.1	2010	2010–2014		Leaf	0.000685		0					Linear
D4II|Indonesia|JF967784.1|2010	D4II	Indonesia	JF967784.1	2010	2010–2014		Leaf	0.002756		0					Linear
D4II|Indonesia|KM216740.1|2010	D4II	Indonesia	KM216740.1	2010	2010–2014		Leaf	0.001379		0					Linear
D4II|Indonesia|JN575589.1|2010	D4II	Indonesia	JN575589.1	2010	2010–2014		Leaf	0.002097		0					Linear
D4II|Singapore|JN544416|2010	D4II	Singapore	JN544416	2010	2010–2014		Leaf	0.00211		0					Linear
D4II|Indonesia|KM216739.1|2010	D4II	Indonesia	KM216739.1	2010	2010–2014		Leaf	0.00278		0					Linear
D4II|Indonesia|JF967781.1|2010	D4II	Indonesia	JF967781.1	2010	2010–2014		Leaf	0.002062		0					Linear
D4II|Indonesia|KM216744.1|2010	D4II	Indonesia	KM216744.1	2010	2010–2014		Leaf	0.00415		0					Linear
D4II|Indonesia|JN575588.1|2010	D4II	Indonesia	JN575588.1	2010	2010–2014		Leaf	0.002109		0					Linear
D4II|Indonesia|JF967789.1|2010	D4II	Indonesia	JF967789.1	2010	2010–2014		Leaf	0.002755		0					Linear
D4II|Singapore|JN019816|2010	D4II	Singapore	JN019816	2010	2010–2014		Leaf	1e-06		0					Linear
D4II|Singapore|JN019824|2010	D4II	Singapore	JN019824	2010	2010–2014		Leaf	0.000686		0					Linear
D4II|Singapore|JN019823|2010	D4II	Singapore	JN019823	2010	2010–2014		Leaf	0.000686		0					Linear
D4II|Indonesia|JF967782.1|2010	D4II	Indonesia	JF967782.1	2010	2010–2014		Leaf	0.00185		0					Linear
D4II|Singapore|JX024757|2010	D4II	Singapore	JX024757	2010	2010–2014		Leaf	1e-06		0					Linear
D4II|Singapore|JX024758|2010	D4II	Singapore	JX024758	2010	2010–2014		Leaf	1e-06		0					Linear
D4II|Indonesia|JF967779.1|2010	D4II	Indonesia	JF967779.1	2010	2010–2014		Leaf	0.007066		0					Linear
D4II|Singapore|JN019828|2010	D4II	Singapore	JN019828	2010	2010–2014		Leaf	1e-06		0					Linear
D4II|Indonesia|JN575583.1|2010	D4II	Indonesia	JN575583.1	2010	2010–2014		Leaf	0.005674		0					Linear
D4II|Indonesia|JF967783.1|2010	D4II	Indonesia	JF967783.1	2010	2010–2014		Leaf	0.005725		0					Linear
D4II|Philippines|JF967786|2010	D4II	Philippines	JF967786	2010	2010–2014		Leaf	0.001027		0					Linear
D4I|Thailand|MW945596.1|2011	D4I	Thailand	MW945596.1	2011	2010–2014		Leaf	1e-06		0					Linear
D4I|Thailand|ON045769.1|2011	D4I	Thailand	ON045769.1	2011	2010–2014		Leaf	1e-06		0					Linear
D4I|Thailand|MW945509.1|2011	D4I	Thailand	MW945509.1	2011	2010–2014		Leaf	0		0					Linear
D4I|Thailand|MW945505.1|2011	D4I	Thailand	MW945505.1	2011	2010–2014		Leaf	0.000685		0					Linear
D4I|Thailand|MN449001.1|2011	D4I	Thailand	MN449001.1	2011	2010–2014		Leaf	1e-06		0					Linear
D4I|Thailand|MN448997.1|2011	D4I	Thailand	MN448997.1	2011	2010–2014		Leaf	1e-06		0					Linear
D4I|Thailand|MW945684.1|2011	D4I	Thailand	MW945684.1	2011	2010–2014		Leaf	1e-06		0					Linear
D4I|Thailand|ON045768.1|2011	D4I	Thailand	ON045768.1	2011	2010–2014		Leaf	1e-06		0					Linear
D4I|Thailand|MW945738.1|2011	D4I	Thailand	MW945738.1	2011	2010–2014		Leaf	0		0					Linear
D4I|Thailand|KT749998.1|2011	D4I	Thailand	KT749998.1	2011	2010–2014		Leaf	0		0					Linear
D4I|Thailand|ON005192.1|2011	D4I	Thailand	ON005192.1	2011	2010–2014		Leaf	1e-06		0					Linear
D4I|Thailand|MW945502.1|2011	D4I	Thailand	MW945502.1	2011	2010–2014		Leaf	0.000684		0					Linear
D4I|VietNam|JX556940.1|2011	D4I	VietNam	JX556940.1	2011	2010–2014		Leaf	0.000683		0					Linear
D4I|VietNam|JX556941.1|2011	D4I	VietNam	JX556941.1	2011	2010–2014		Leaf	0.000683		0					Linear
D4I|VietNam|JX556942.1|2011	D4I	VietNam	JX556942.1	2011	2010–2014		Leaf	0.002048		0					Linear
D4I|Cambodia|OR389040.1|2011	D4I	Cambodia	OR389040.1	2011	2010–2014		Leaf	2e-06		0					Linear
D4I|Cambodia|KF543273.1|2011	D4I	Cambodia	KF543273.1	2011	2010–2014		Leaf	2e-06		0					Linear
D4I|Thailand|MN448999.1|2011	D4I	Thailand	MN448999.1	2011	2010–2014		Leaf	0		0					Linear
D4I|Thailand|MN448996.1|2011	D4I	Thailand	MN448996.1	2011	2010–2014		Leaf	0		0					Linear
D4I|Thailand|MN448994.1|2011	D4I	Thailand	MN448994.1	2011	2010–2014		Leaf	1e-06		0					Linear
D4I|Thailand|MN448995.1|2011	D4I	Thailand	MN448995.1	2011	2010–2014		Leaf	0.000683		0					Linear
D4I|Thailand|MN449000.1|2011	D4I	Thailand	MN449000.1	2011	2010–2014		Leaf	3e-06		0					Linear
D4I|Thailand|MN449002.1|2011	D4I	Thailand	MN449002.1	2011	2010–2014		Leaf	0.000683		0					Linear
D4I|Thailand|KR922405.1|2011	D4I	Thailand	KR922405.1	2011	2010–2014		Leaf	0.004134		0					Linear
D4I|VietNam|JX556925.1|2011	D4I	VietNam	JX556925.1	2011	2010–2014		Leaf	0.00275		0					Linear
D4I|VietNam|JX556931.1|2011	D4I	VietNam	JX556931.1	2011	2010–2014		Leaf	0.003016		0					Linear
D4I|VietNam|JX556930.1|2011	D4I	VietNam	JX556930.1	2011	2010–2014		Leaf	0.006134		0					Linear
D4I|VietNam|JX556936.1|2011	D4I	VietNam	JX556936.1	2011	2010–2014		Leaf	0.012771		0					Linear
D4I|VietNam|JX556924.1|2011	D4I	VietNam	JX556924.1	2011	2010–2014		Leaf	0.001368		0					Linear
D4I|VietNam|JX556923.1|2011	D4I	VietNam	JX556923.1	2011	2010–2014		Leaf	1e-06		0					Linear
D4I|VietNam|JX556938.1|2011	D4I	VietNam	JX556938.1	2011	2010–2014		Leaf	0.005532		0					Linear
D4I|VietNam|JX556933.1|2011	D4I	VietNam	JX556933.1	2011	2010–2014		Leaf	0.004853		0					Linear
D4I|VietNam|JX556929.1|2011	D4I	VietNam	JX556929.1	2011	2010–2014		Leaf	0.002745		0					Linear
D4I|VietNam|JX556928.1|2011	D4I	VietNam	JX556928.1	2011	2010–2014		Leaf	0.000683		0					Linear
D4I|VietNam|JX556935.1|2011	D4I	VietNam	JX556935.1	2011	2010–2014		Leaf	0.009825		0					Linear
D4I|VietNam|JX556939.1|2011	D4I	VietNam	JX556939.1	2011	2010–2014		Leaf	0.011991		0					Linear
D4I|Singapore|KP792537|2011	D4I	Singapore	KP792537	2011	2010–2014		Leaf	0.000675		0					Linear
D4I|VietNam|JX556932.1|2011	D4I	VietNam	JX556932.1	2011	2010–2014		Leaf	0.005589		0					Linear
D4I|VietNam|JX556926.1|2011	D4I	VietNam	JX556926.1	2011	2010–2014		Leaf	1e-06		0					Linear
D4I|VietNam|JX556927.1|2011	D4I	VietNam	JX556927.1	2011	2010–2014		Leaf	1e-06		0					Linear
D4I|VietNam|KY851709.1|2011	D4I	VietNam	KY851709.1	2011	2010–2014		Leaf	0.003436		0					Linear
D4I|VietNam|JX556937.1|2011	D4I	VietNam	JX556937.1	2011	2010–2014		Leaf	0.005811		0					Linear
D4II|Thailand|KT749994.1|2011	D4II	Thailand	KT749994.1	2011	2010–2014		Leaf	0.004854		0					Linear
D4II|Singapore|JN544414|2011	D4II	Singapore	JN544414	2011	2010–2014		Leaf	0.002064		0					Linear
D4II|Malaysia|KY851676|2011	D4II	Malaysia	KY851676	2011	2010–2014		Leaf	0.003467		0					Linear
D4II|Singapore|JN544415|2011	D4II	Singapore	JN544415	2011	2010–2014		Leaf	0.004178		0					Linear
D4II|Indonesia|KM216747.1|2011	D4II	Indonesia	KM216747.1	2011	2010–2014		Leaf	3e-06		0					Linear
D4II|Singapore|JN544417|2011	D4II	Singapore	JN544417	2011	2010–2014		Leaf	0.000697		0					Linear
D4II|Philippines|KT749997|2011	D4II	Philippines	KT749997	2011	2010–2014		Leaf	0.008628		0					Linear
D4I|Thailand|MW945518.1|2012	D4I	Thailand	MW945518.1	2012	2010–2014		Leaf	0		0					Linear
D4I|Thailand|ON045770.1|2012	D4I	Thailand	ON045770.1	2012	2010–2014		Leaf	0		0					Linear
D4I|Thailand|MW945637.1|2012	D4I	Thailand	MW945637.1	2012	2010–2014		Leaf	1e-06		0					Linear
D4I|Thailand|ON045771.1|2012	D4I	Thailand	ON045771.1	2012	2010–2014		Leaf	0.002756		0					Linear
D4I|Thailand|MN449005.1|2012	D4I	Thailand	MN449005.1	2012	2010–2014		Leaf	0.001374		0					Linear
D4I|Thailand|MN449006.1|2012	D4I	Thailand	MN449006.1	2012	2010–2014		Leaf	1e-06		0					Linear
D4I|Thailand|MN449004.1|2012	D4I	Thailand	MN449004.1	2012	2010–2014		Leaf	1e-06		0					Linear
D4I|Thailand|MN448998.1|2012	D4I	Thailand	MN448998.1	2012	2010–2014		Leaf	0.000684		0					Linear
D4I|Thailand|MN449003.1|2012	D4I	Thailand	MN449003.1	2012	2010–2014		Leaf	1e-06		0					Linear
D4I|Thailand|KY851681.1|2012	D4I	Thailand	KY851681.1	2012	2010–2014		Leaf	1e-06		0					Linear
D4I|Thailand|MW945701.1|2012	D4I	Thailand	MW945701.1	2012	2010–2014		Leaf	1e-06		0					Linear
D4I|VietNam|JX644006.1|2012	D4I	VietNam	JX644006.1	2012	2010–2014		Leaf	0.003444		0					Linear
D4I|VietNam|KY851704.1|2012	D4I	VietNam	KY851704.1	2012	2010–2014		Leaf	0.000683		0					Linear
D4I|VietNam|KY851702.1|2012	D4I	VietNam	KY851702.1	2012	2010–2014		Leaf	0.001373		0					Linear
D4I|VietNam|KY851708.1|2012	D4I	VietNam	KY851708.1	2012	2010–2014		Leaf	0.002743		0					Linear
D4I|VietNam|KP793079.1|2012	D4I	VietNam	KP793079.1	2012	2010–2014		Leaf	0.000683		0					Linear
D4I|VietNam|OP503437.1|2012	D4I	VietNam	OP503437.1	2012	2010–2014		Leaf	0.001537		0					Linear
D4I|VietNam|JX644012.1|2012	D4I	VietNam	JX644012.1	2012	2010–2014		Leaf	0.000686		0					Linear
D4I|VietNam|KY882549.1|2012	D4I	VietNam	KY882549.1	2012	2010–2014		Leaf	0.002087		0					Linear
D4I|VietNam|OP503424.1|2012	D4I	VietNam	OP503424.1	2012	2010–2014		Leaf	0.002759		0					Linear
D4I|VietNam|OP503421.1|2012	D4I	VietNam	OP503421.1	2012	2010–2014		Leaf	0.001379		0					Linear
D4I|VietNam|OP503432.1|2012	D4I	VietNam	OP503432.1	2012	2010–2014		Leaf	0.003436		0					Linear
D4I|VietNam|OP503427.1|2012	D4I	VietNam	OP503427.1	2012	2010–2014		Leaf	0.001371		0					Linear
D4I|VietNam|OP503438.1|2012	D4I	VietNam	OP503438.1	2012	2010–2014		Leaf	0.002054		0					Linear
D4I|VietNam|JX644008.1|2012	D4I	VietNam	JX644008.1	2012	2010–2014		Leaf	0.000683		0					Linear
D4I|VietNam|KY851705.1|2012	D4I	VietNam	KY851705.1	2012	2010–2014		Leaf	0.00137		0					Linear
D4I|VietNam|KY851700.1|2012	D4I	VietNam	KY851700.1	2012	2010–2014		Leaf	0.000686		0					Linear
D4I|VietNam|KY851706.1|2012	D4I	VietNam	KY851706.1	2012	2010–2014		Leaf	0.003449		0					Linear
D4I|VietNam|KY851687.1|2012	D4I	VietNam	KY851687.1	2012	2010–2014		Leaf	0.00137		0					Linear
D4I|VietNam|KY851689.1|2012	D4I	VietNam	KY851689.1	2012	2010–2014		Leaf	0.002055		0					Linear
D4I|India|KJ938506.1|2012	D4I	India	KJ938506.1	2012	2010–2014		Leaf	2e-06		0					Linear
D4I|India|KJ938501.1|2012	D4I	India	KJ938501.1	2012	2010–2014		Leaf	2e-06		0					Linear
D4I|India|KJ938507.1|2012	D4I	India	KJ938507.1	2012	2010–2014		Leaf	1e-06		0					Linear
D4I|India|KJ938505.1|2012	D4I	India	KJ938505.1	2012	2010–2014		Leaf	0.000689		0					Linear
D4I|India|KJ938503.1|2012	D4I	India	KJ938503.1	2012	2010–2014		Leaf	3e-06		0					Linear
D4I|India|KJ938504.1|2012	D4I	India	KJ938504.1	2012	2010–2014		Leaf	0.004879		0					Linear
D4I|India|KJ938502.1|2012	D4I	India	KJ938502.1	2012	2010–2014		Leaf	0.005489		0					Linear
D4I|India|KY978446.1|2012	D4I	India	KY978446.1	2012	2010–2014		Leaf	0.005051		0					Linear
D4I|SriLanka|KX059023.1|2012	D4I	SriLanka	KX059023.1	2012	2010–2014		Leaf	0.001375		0					Linear
D4I|SriLanka|KX059017.1|2012	D4I	SriLanka	KX059017.1	2012	2010–2014		Leaf	0.000685		0					Linear
D4I|SriLanka|KX059018.1|2012	D4I	SriLanka	KX059018.1	2012	2010–2014		Leaf	0.001373		0					Linear
D4I|SriLanka|KX059035.1|2012	D4I	SriLanka	KX059035.1	2012	2010–2014		Leaf	1e-06		0					Linear
D4I|SriLanka|KX059020.1|2012	D4I	SriLanka	KX059020.1	2012	2010–2014		Leaf	0.000686		0					Linear
D4I|SriLanka|KX059022.1|2012	D4I	SriLanka	KX059022.1	2012	2010–2014		Leaf	1e-06		0					Linear
D4I|SriLanka|KX059033.1|2012	D4I	SriLanka	KX059033.1	2012	2010–2014		Leaf	1e-06		0					Linear
D4I|SriLanka|KX059031.1|2012	D4I	SriLanka	KX059031.1	2012	2010–2014		Leaf	1e-06		0					Linear
D4I|SriLanka|KX059036.1|2012	D4I	SriLanka	KX059036.1	2012	2010–2014		Leaf	0.001374		0					Linear
D4I|SriLanka|KX059019.1|2012	D4I	SriLanka	KX059019.1	2012	2010–2014		Leaf	0.002757		0					Linear
D4I|SriLanka|KX059032.1|2012	D4I	SriLanka	KX059032.1	2012	2010–2014		Leaf	0.001378		0					Linear
D4I|SriLanka|KX059034.1|2012	D4I	SriLanka	KX059034.1	2012	2010–2014		Leaf	0.001378		0					Linear
D4I|SriLanka|KX059030.1|2012	D4I	SriLanka	KX059030.1	2012	2010–2014		Leaf	1e-06		0					Linear
D4I|SriLanka|KX059029.1|2012	D4I	SriLanka	KX059029.1	2012	2010–2014		Leaf	1e-06		0					Linear
D4I|SriLanka|KX059037.1|2012	D4I	SriLanka	KX059037.1	2012	2010–2014		Leaf	0.000688		0					Linear
D4I|SriLanka|KX059028.1|2012	D4I	SriLanka	KX059028.1	2012	2010–2014		Leaf	1e-06		0					Linear
D4I|SriLanka|KX059016.1|2012	D4I	SriLanka	KX059016.1	2012	2010–2014		Leaf	0.001376		0					Linear
D4I|SriLanka|KX059021.1|2012	D4I	SriLanka	KX059021.1	2012	2010–2014		Leaf	0.000686		0					Linear
D4I|SriLanka|KX059015.1|2012	D4I	SriLanka	KX059015.1	2012	2010–2014		Leaf	1e-06		0					Linear
D4I|India|KY978447.1|2012	D4I	India	KY978447.1	2012	2010–2014		Leaf	0.007711		0					Linear
D4I|Philippines|KY851745|2012	D4I	Philippines	KY851745	2012	2010–2014		Leaf	0.003512		0					Linear
D4I|Philippines|KY851730|2012	D4I	Philippines	KY851730	2012	2010–2014		Leaf	0.003528		0					Linear
D4I|Philippines|KT750001|2012	D4I	Philippines	KT750001	2012	2010–2014		Leaf	0.000699		0					Linear
D4II|Indonesia|KF052668.1|2012	D4II	Indonesia	KF052668.1	2012	2010–2014		Leaf	0.000684		0					Linear
D4II|Malaysia|KY851684|2012	D4II	Malaysia	KY851684	2012	2010–2014		Leaf	1e-06		0					Linear
D4II|Malaysia|KY851683|2012	D4II	Malaysia	KY851683	2012	2010–2014		Leaf	0.00276		0					Linear
D4II|Indonesia|KF052666.1|2012	D4II	Indonesia	KF052666.1	2012	2010–2014		Leaf	0.008378		0					Linear
D4II|Malaysia|KY851682|2012	D4II	Malaysia	KY851682	2012	2010–2014		Leaf	0.002063		0					Linear
D4II|Malaysia|KY851675|2012	D4II	Malaysia	KY851675	2012	2010–2014		Leaf	0.002083		0					Linear
D4II|Indonesia|KT204459.1|2012	D4II	Indonesia	KT204459.1	2012	2010–2014		Leaf	0.003503		0					Linear
D4II|Indonesia|KF052667.1|2012	D4II	Indonesia	KF052667.1	2012	2010–2014		Leaf	0.003499		0					Linear
D4II|Philippines|KY851667|2012	D4II	Philippines	KY851667	2012	2010–2014		Leaf	0.000685		0					Linear
D4II|Philippines|KY851744|2012	D4II	Philippines	KY851744	2012	2010–2014		Leaf	0.006262		0					Linear
D4II|Philippines|KY851746|2012	D4II	Philippines	KY851746	2012	2010–2014		Leaf	1e-06		0					Linear
D4II|Philippines|KY851747|2012	D4II	Philippines	KY851747	2012	2010–2014		Leaf	1e-06		0					Linear
D4II|Philippines|KY851743|2012	D4II	Philippines	KY851743	2012	2010–2014		Leaf	0.000686		0					Linear
D4II|Philippines|KT749999|2012	D4II	Philippines	KT749999	2012	2010–2014		Leaf	0.002677		0					Linear
D4II|Philippines|KY851734|2012	D4II	Philippines	KY851734	2012	2010–2014		Leaf	0.00216		0					Linear
D4I|Laos|MT122852|2013	D4I	Laos	MT122852	2013	2010–2014		Leaf	1e-06		0					Linear
D4I|Laos|MN628258.1|2013	D4I	Laos	MN628258.1	2013	2010–2014		Leaf	1e-06		0					Linear
D4I|Thailand|KU509296.1|2013	D4I	Thailand	KU509296.1	2013	2010–2014		Leaf	0.002776		0					Linear
D4I|Thailand|MW945550.1|2013	D4I	Thailand	MW945550.1	2013	2010–2014		Leaf	3e-06		0					Linear
D4I|Thailand|KU509300.1|2013	D4I	Thailand	KU509300.1	2013	2010–2014		Leaf	0.002057		0					Linear
D4I|Thailand|MW945532.1|2013	D4I	Thailand	MW945532.1	2013	2010–2014		Leaf	0.000685		0					Linear
D4I|Thailand|KT750007.1|2013	D4I	Thailand	KT750007.1	2013	2010–2014		Leaf	0.002754		0					Linear
D4I|Myanmar|KR051897.1|2013	D4I	Myanmar	KR051897.1	2013	2010–2014		Leaf	1e-06		0					Linear
D4I|Myanmar|KR051895|2013	D4I	Myanmar	KR051895	2013	2010–2014		Leaf	1e-06		0					Linear
D4I|Myanmar|KJ470765|2013	D4I	Myanmar	KJ470765	2013	2010–2014		Leaf	0.001369		0					Linear
D4I|Myanmar|KR051894|2013	D4I	Myanmar	KR051894	2013	2010–2014		Leaf	0.000673		0					Linear
D4I|Myanmar|KR051892|2013	D4I	Myanmar	KR051892	2013	2010–2014		Leaf	0.00138		0					Linear
D4I|Myanmar|KR051893|2013	D4I	Myanmar	KR051893	2013	2010–2014		Leaf	0.001375		0					Linear
D4I|Myanmar|KJ470764|2013	D4I	Myanmar	KJ470764	2013	2010–2014		Leaf	0.00068		0					Linear
D4I|Myanmar|KR051896|2013	D4I	Myanmar	KR051896	2013	2010–2014		Leaf	0.002084		0					Linear
D4I|Thailand|KY451945.1|2013	D4I	Thailand	KY451945.1	2013	2010–2014		Leaf	1e-06		0					Linear
D4I|Thailand|KY234182.1|2013	D4I	Thailand	KY234182.1	2013	2010–2014		Leaf	1e-06		0					Linear
D4I|Thailand|MW945506.1|2013	D4I	Thailand	MW945506.1	2013	2010–2014		Leaf	0.002073		0					Linear
D4I|Thailand|MW945574.1|2013	D4I	Thailand	MW945574.1	2013	2010–2014		Leaf	0.001388		0					Linear
D4I|Thailand|MW945734.1|2013	D4I	Thailand	MW945734.1	2013	2010–2014		Leaf	0.003442		0					Linear
D4I|Thailand|MW945593.1|2013	D4I	Thailand	MW945593.1	2013	2010–2014		Leaf	0.00137		0					Linear
D4I|Thailand|MW945490.1|2013	D4I	Thailand	MW945490.1	2013	2010–2014		Leaf	0.003446		0					Linear
D4I|Thailand|MW945582.1|2013	D4I	Thailand	MW945582.1	2013	2010–2014		Leaf	0.005538		0					Linear
D4I|Thailand|KY851724.1|2013	D4I	Thailand	KY851724.1	2013	2010–2014		Leaf	0.000684		0					Linear
D4I|Cambodia|AB873105.1|2013	D4I	Cambodia	AB873105.1	2013	2010–2014		Leaf	0.008349		0					Linear
D4I|Thailand|MW945533.1|2013	D4I	Thailand	MW945533.1	2013	2010–2014		Leaf	0.004126		0					Linear
D4I|VietNam|OP503413.1|2013	D4I	VietNam	OP503413.1	2013	2010–2014		Leaf	0.001377		0					Linear
D4I|VietNam|KP292913.1|2013	D4I	VietNam	KP292913.1	2013	2010–2014		Leaf	0		0					Linear
D4I|VietNam|KP292925.1|2013	D4I	VietNam	KP292925.1	2013	2010–2014		Leaf	0		0					Linear
D4I|VietNam|KP292919.1|2013	D4I	VietNam	KP292919.1	2013	2010–2014		Leaf	0		0					Linear
D4I|VietNam|KP292911.1|2013	D4I	VietNam	KP292911.1	2013	2010–2014		Leaf	1e-06		0					Linear
D4I|VietNam|KP292922.1|2013	D4I	VietNam	KP292922.1	2013	2010–2014		Leaf	0.00137		0					Linear
D4I|VietNam|KP292921.1|2013	D4I	VietNam	KP292921.1	2013	2010–2014		Leaf	0.004833		0					Linear
D4I|VietNam|KY851685.1|2013	D4I	VietNam	KY851685.1	2013	2010–2014		Leaf	0.00137		0					Linear
D4I|VietNam|KP292918.1|2013	D4I	VietNam	KP292918.1	2013	2010–2014		Leaf	0.002055		0					Linear
D4I|VietNam|KP292916.1|2013	D4I	VietNam	KP292916.1	2013	2010–2014		Leaf	0.002054		0					Linear
D4I|VietNam|OP503417.1|2013	D4I	VietNam	OP503417.1	2013	2010–2014		Leaf	0.001367		0					Linear
D4I|VietNam|KY851692.1|2013	D4I	VietNam	KY851692.1	2013	2010–2014		Leaf	0.004003		0					Linear
D4I|VietNam|OP503434.1|2013	D4I	VietNam	OP503434.1	2013	2010–2014		Leaf	0.001533		0					Linear
D4I|VietNam|OP503425.1|2013	D4I	VietNam	OP503425.1	2013	2010–2014		Leaf	0.003457		0					Linear
D4I|VietNam|OP503412.1|2013	D4I	VietNam	OP503412.1	2013	2010–2014		Leaf	1e-06		0					Linear
D4I|VietNam|OP503404.1|2013	D4I	VietNam	OP503404.1	2013	2010–2014		Leaf	0.002065		0					Linear
D4I|VietNam|KP292914.1|2013	D4I	VietNam	KP292914.1	2013	2010–2014		Leaf	1e-06		0					Linear
D4I|VietNam|KP292929.1|2013	D4I	VietNam	KP292929.1	2013	2010–2014		Leaf	1e-06		0					Linear
D4I|VietNam|KY851691.1|2013	D4I	VietNam	KY851691.1	2013	2010–2014		Leaf	0.001368		0					Linear
D4I|VietNam|KP292927.1|2013	D4I	VietNam	KP292927.1	2013	2010–2014		Leaf	0.009816		0					Linear
D4I|SriLanka|KX059025.1|2013	D4I	SriLanka	KX059025.1	2013	2010–2014		Leaf	0.000685		0					Linear
D4I|SriLanka|KX059024.1|2013	D4I	SriLanka	KX059024.1	2013	2010–2014		Leaf	1e-06		0					Linear
D4I|SriLanka|KX059026.1|2013	D4I	SriLanka	KX059026.1	2013	2010–2014		Leaf	1e-06		0					Linear
D4I|SriLanka|KX059027.1|2013	D4I	SriLanka	KX059027.1	2013	2010–2014		Leaf	0.001377		0					Linear
D4I|Philippines|KY851728|2013	D4I	Philippines	KY851728	2013	2010–2014		Leaf	0.00206		0					Linear
D4I|Philippines|KY882547|2013	D4I	Philippines	KY882547	2013	2010–2014		Leaf	0.003487		0					Linear
D4II|Indonesia|KY851680.1|2013	D4II	Indonesia	KY851680.1	2013	2010–2014		Leaf	0.006322		0					Linear
D4II|Indonesia|MK629494.1|2013	D4II	Indonesia	MK629494.1	2013	2010–2014		Leaf	0.004863		0					Linear
D4II|Singapore|KX224304|2013	D4II	Singapore	KX224304	2013	2010–2014		Leaf	0.001376		0					Linear
D4II|Singapore|KX224302|2013	D4II	Singapore	KX224302	2013	2010–2014		Leaf	0.000686		0					Linear
D4II|Singapore|KX224301|2013	D4II	Singapore	KX224301	2013	2010–2014		Leaf	1e-06		0					Linear
D4II|Singapore|KX224311|2013	D4II	Singapore	KX224311	2013	2010–2014		Leaf	0.000686		0					Linear
D4II|Singapore|KR779790|2013	D4II	Singapore	KR779790	2013	2010–2014		Leaf	0.004195		0					Linear
D4II|Indonesia|KT750003.1|2013	D4II	Indonesia	KT750003.1	2013	2010–2014		Leaf	1e-06		0					Linear
D4II|Indonesia|MK629499.1|2013	D4II	Indonesia	MK629499.1	2013	2010–2014		Leaf	0.000685		0					Linear
D4II|Malaysia|MH888334|2013	D4II	Malaysia	MH888334	2013	2010–2014		Leaf	0.002765		0					Linear
D4II|Philippines|KY851669|2013	D4II	Philippines	KY851669	2013	2010–2014		Leaf	0.004246		0					Linear
D4II|Philippines|KY851725|2013	D4II	Philippines	KY851725	2013	2010–2014		Leaf	0.001444		0					Linear
D4II|Philippines|KY851726|2013	D4II	Philippines	KY851726	2013	2010–2014		Leaf	0.000681		0					Linear
D4II|Philippines|KY851733|2013	D4II	Philippines	KY851733	2013	2010–2014		Leaf	0.000688		0					Linear
D4II|Philippines|KY851666|2013	D4II	Philippines	KY851666	2013	2010–2014		Leaf	1e-06		0					Linear
D4I|Thailand|MW945591.1|2014	D4I	Thailand	MW945591.1	2014	2010–2014		Leaf	1e-06		0					Linear
D4I|Thailand|MW945597.1|2014	D4I	Thailand	MW945597.1	2014	2010–2014		Leaf	1e-06		0					Linear
D4I|Thailand|MW945622.1|2014	D4I	Thailand	MW945622.1	2014	2010–2014		Leaf	1e-06		0					Linear
D4I|Thailand|MW945508.1|2014	D4I	Thailand	MW945508.1	2014	2010–2014		Leaf	1e-06		0					Linear
D4I|Thailand|MW945565.1|2014	D4I	Thailand	MW945565.1	2014	2010–2014		Leaf	0.002058		0					Linear
D4I|Singapore|KX224312|2014	D4I	Singapore	KX224312	2014	2010–2014		Leaf	1e-06		0					Linear
D4I|Thailand|MW945594.1|2014	D4I	Thailand	MW945594.1	2014	2010–2014		Leaf	0		0					Linear
D4I|Thailand|MW945459.1|2014	D4I	Thailand	MW945459.1	2014	2010–2014		Leaf	0		0					Linear
D4I|Thailand|MW945759.1|2014	D4I	Thailand	MW945759.1	2014	2010–2014		Leaf	2e-06		0					Linear
D4I|Thailand|MW945733.1|2014	D4I	Thailand	MW945733.1	2014	2010–2014		Leaf	1e-06		0					Linear
D4I|Thailand|MW945559.1|2014	D4I	Thailand	MW945559.1	2014	2010–2014		Leaf	0.00137		0					Linear
D4I|Thailand|MW945708.1|2014	D4I	Thailand	MW945708.1	2014	2010–2014		Leaf	0.002065		0					Linear
D4I|Thailand|MW945613.1|2014	D4I	Thailand	MW945613.1	2014	2010–2014		Leaf	0.005535		0					Linear
D4I|Thailand|MW945624.1|2014	D4I	Thailand	MW945624.1	2014	2010–2014		Leaf	0.000684		0					Linear
D4I|VietNam|OP503410.1|2014	D4I	VietNam	OP503410.1	2014	2010–2014		Leaf	0.004129		0					Linear
D4I|Pakistan|KT239366|2014	D4I	Pakistan	KT239366	2014	2010–2014		Leaf	2e-06		0					Linear
D4I|Pakistan|KT239364|2014	D4I	Pakistan	KT239364	2014	2010–2014		Leaf	1e-06		0					Linear
D4I|Pakistan|KT239363|2014	D4I	Pakistan	KT239363	2014	2010–2014		Leaf	1e-06		0					Linear
D4II|Indonesia|MK629496.1|2014	D4II	Indonesia	MK629496.1	2014	2010–2014		Leaf	0.00345		0					Linear
D4II|Malaysia|MH051734|2014	D4II	Malaysia	MH051734	2014	2010–2014		Leaf	0.002087		0					Linear
D4II|Laos|MT122853|2014	D4II	Laos	MT122853	2014	2010–2014		Leaf	1e-06		0					Linear
D4II|Laos|MT122854|2014	D4II	Laos	MT122854	2014	2010–2014		Leaf	1e-06		0					Linear
D4II|Malaysia|LC064748|2014	D4II	Malaysia	LC064748	2014	2010–2014		Leaf	0.004177		0					Linear
D4II|Indonesia|KU529756.1|2014	D4II	Indonesia	KU529756.1	2014	2010–2014		Leaf	1e-06		0					Linear
D4II|Indonesia|MH823210.1|2014	D4II	Indonesia	MH823210.1	2014	2010–2014		Leaf	1e-06		0					Linear
D4II|Indonesia|KU529755.1|2014	D4II	Indonesia	KU529755.1	2014	2010–2014		Leaf	0.002073		0					Linear
D4II|Philippines|KU523871|2014	D4II	Philippines	KU523871	2014	2010–2014		Leaf	0.003448		0					Linear
D4II|Thailand|KX147336.1|2014	D4II	Thailand	KX147336.1	2014	2010–2014		Leaf	0.004524		0					Linear
D4I|Indonesia|MK629501.1|2015	D4I	Indonesia	MK629501.1	2015	2015–2019		Leaf	0.000687		0					Linear
D4I|Thailand|MK780889.1|2015	D4I	Thailand	MK780889.1	2015	2015–2019		Leaf	2e-06		0					Linear
D4I|Thailand|MK780890.1|2015	D4I	Thailand	MK780890.1	2015	2015–2019		Leaf	2e-06		0					Linear
D4I|Thailand|KT825074.1|2015	D4I	Thailand	KT825074.1	2015	2015–2019		Leaf	0.001369		0					Linear
D4I|Laos|MT122855|2015	D4I	Laos	MT122855	2015	2015–2019		Leaf	1e-06		0					Linear
D4I|Laos|MN628257.1|2015	D4I	Laos	MN628257.1	2015	2015–2019		Leaf	1e-06		0					Linear
D4I|Myanmar|KX357898.1|2015	D4I	Myanmar	KX357898.1	2015	2015–2019		Leaf	1e-06		0					Linear
D4I|Myanmar|KX357899|2015	D4I	Myanmar	KX357899	2015	2015–2019		Leaf	1e-06		0					Linear
D4I|Laos|MT122857|2015	D4I	Laos	MT122857	2015	2015–2019		Leaf	2e-06		0					Linear
D4I|Myanmar|KX357897|2015	D4I	Myanmar	KX357897	2015	2015–2019		Leaf	0.009085		0					Linear
D4I|Myanmar|MH893693|2015	D4I	Myanmar	MH893693	2015	2015–2019		Leaf	0.003472		0					Linear
D4I|Thailand|MZ505612.1|2015	D4I	Thailand	MZ505612.1	2015	2015–2019		Leaf	0.00236		0					Linear
D4I|Myanmar|MH893692|2015	D4I	Myanmar	MH893692	2015	2015–2019		Leaf	0.001373		0					Linear
D4I|Laos|MT122856|2015	D4I	Laos	MT122856	2015	2015–2019		Leaf	0.00206		0					Linear
D4I|Myanmar|KX357895|2015	D4I	Myanmar	KX357895	2015	2015–2019		Leaf	2e-06		0					Linear
D4I|Myanmar|KX357896|2015	D4I	Myanmar	KX357896	2015	2015–2019		Leaf	0.00137		0					Linear
D4I|India|MH594956.1|2015	D4I	India	MH594956.1	2015	2015–2019		Leaf	1e-06		0					Linear
D4I|India|MH594957.1|2015	D4I	India	MH594957.1	2015	2015–2019		Leaf	1e-06		0					Linear
D4I|India|MH594955.1|2015	D4I	India	MH594955.1	2015	2015–2019		Leaf	0.003463		0					Linear
D4I|India|MH594952.1|2015	D4I	India	MH594952.1	2015	2015–2019		Leaf	2e-06		0					Linear
D4I|India|MH594958.1|2015	D4I	India	MH594958.1	2015	2015–2019		Leaf	0.001372		0					Linear
D4I|India|KX845005.1|2015	D4I	India	KX845005.1	2015	2015–2019		Leaf	0.007669		0					Linear
D4II|Indonesia|KY006156.1|2015	D4II	Indonesia	KY006156.1	2015	2015–2019		Leaf	0.001382		0					Linear
D4II|Indonesia|MK629495.1|2015	D4II	Indonesia	MK629495.1	2015	2015–2019		Leaf	0.001394		0					Linear
D4II|Indonesia|KU529758.1|2015	D4II	Indonesia	KU529758.1	2015	2015–2019		Leaf	0.002076		0					Linear
D4II|Indonesia|MK629498.1|2015	D4II	Indonesia	MK629498.1	2015	2015–2019		Leaf	0.003474		0					Linear
D4II|Indonesia|KY709196.1|2015	D4II	Indonesia	KY709196.1	2015	2015–2019		Leaf	0.000686		0					Linear
D4II|Indonesia|KY709195.1|2015	D4II	Indonesia	KY709195.1	2015	2015–2019		Leaf	0.006325		0					Linear
D4II|Indonesia|KU529757.1|2015	D4II	Indonesia	KU529757.1	2015	2015–2019		Leaf	0.00767		0					Linear
D4II|Singapore|KY921908|2015	D4II	Singapore	KY921908	2015	2015–2019		Leaf	0.004225		0					Linear
D4II|Indonesia|KU523872.1|2015	D4II	Indonesia	KU523872.1	2015	2015–2019		Leaf	0.005548		0					Linear
D4II|Indonesia|KY006155.1|2015	D4II	Indonesia	KY006155.1	2015	2015–2019		Leaf	0.000685		0					Linear
D4II|Indonesia|KY006154.1|2015	D4II	Indonesia	KY006154.1	2015	2015–2019		Leaf	2e-06		0					Linear
D4II|Philippines|LC553253|2015	D4II	Philippines	LC553253	2015	2015–2019		Leaf	0.00636		0					Linear
D4II|Philippines|MN027553|2015	D4II	Philippines	MN027553	2015	2015–2019		Leaf	0.004144		0					Linear
D4II|Philippines|LC553254|2015	D4II	Philippines	LC553254	2015	2015–2019		Leaf	0.010078		0					Linear
D4II|Thailand|MK780900.1|2015	D4II	Thailand	MK780900.1	2015	2015–2019		Leaf	0		0					Linear
D4II|Thailand|MK780898.1|2015	D4II	Thailand	MK780898.1	2015	2015–2019		Leaf	1e-06		0					Linear
D4II|Thailand|MK780903.1|2015	D4II	Thailand	MK780903.1	2015	2015–2019		Leaf	1e-06		0					Linear
D4II|Thailand|MK780901.1|2015	D4II	Thailand	MK780901.1	2015	2015–2019		Leaf	1e-06		0					Linear
D4II|Thailand|MK780899.1|2015	D4II	Thailand	MK780899.1	2015	2015–2019		Leaf	1e-06		0					Linear
D4II|Thailand|MK780902.1|2015	D4II	Thailand	MK780902.1	2015	2015–2019		Leaf	0.004216		0					Linear
D4I|Thailand|MT524504.1|2016	D4I	Thailand	MT524504.1	2016	2015–2019		Leaf	0.000683		0					Linear
D4I|Thailand|MT524512.1|2016	D4I	Thailand	MT524512.1	2016	2015–2019		Leaf	3e-06		0					Linear
D4I|Laos|MN628255.1|2016	D4I	Laos	MN628255.1	2016	2015–2019		Leaf	0.00137		0					Linear
D4I|Thailand|MT524505.1|2016	D4I	Thailand	MT524505.1	2016	2015–2019		Leaf	1e-06		0					Linear
D4I|Thailand|MT524507.1|2016	D4I	Thailand	MT524507.1	2016	2015–2019		Leaf	0.000684		0					Linear
D4I|Thailand|MT524508.1|2016	D4I	Thailand	MT524508.1	2016	2015–2019		Leaf	1e-06		0					Linear
D4I|Thailand|MT524506.1|2016	D4I	Thailand	MT524506.1	2016	2015–2019		Leaf	0.002749		0					Linear
D4I|Thailand|MT524503.1|2016	D4I	Thailand	MT524503.1	2016	2015–2019		Leaf	0.001373		0					Linear
D4I|Indonesia|KY427081.1|2016	D4I	Indonesia	KY427081.1	2016	2015–2019		Leaf	0.000681		0					Linear
D4I|Thailand|MK780893.1|2016	D4I	Thailand	MK780893.1	2016	2015–2019		Leaf	0.002763		0					Linear
D4I|Thailand|LC410201.1|2016	D4I	Thailand	LC410201.1	2016	2015–2019		Leaf	0.008364		0					Linear
D4I|Laos|MT122863|2016	D4I	Laos	MT122863	2016	2015–2019		Leaf	1e-06		0					Linear
D4I|Thailand|MK780897.1|2016	D4I	Thailand	MK780897.1	2016	2015–2019		Leaf	0.000669		0					Linear
D4I|Thailand|MK780891.1|2016	D4I	Thailand	MK780891.1	2016	2015–2019		Leaf	0.002076		0					Linear
D4I|Thailand|MT524510.1|2016	D4I	Thailand	MT524510.1	2016	2015–2019		Leaf	0.00275		0					Linear
D4I|Laos|MT122861|2016	D4I	Laos	MT122861	2016	2015–2019		Leaf	1e-06		0					Linear
D4I|Laos|MT122864|2016	D4I	Laos	MT122864	2016	2015–2019		Leaf	1e-06		0					Linear
D4I|Laos|MT122860|2016	D4I	Laos	MT122860	2016	2015–2019		Leaf	0.000684		0					Linear
D4I|Thailand|LC410200.1|2016	D4I	Thailand	LC410200.1	2016	2015–2019		Leaf	0.002064		0					Linear
D4I|Laos|MT122858|2016	D4I	Laos	MT122858	2016	2015–2019		Leaf	0.000684		0					Linear
D4I|Thailand|MH893694.1|2016	D4I	Thailand	MH893694.1	2016	2015–2019		Leaf	2e-06		0					Linear
D4I|Thailand|MT524513.1|2016	D4I	Thailand	MT524513.1	2016	2015–2019		Leaf	0.001375		0					Linear
D4I|Thailand|MK780895.1|2016	D4I	Thailand	MK780895.1	2016	2015–2019		Leaf	1e-06		0					Linear
D4I|Thailand|MK780896.1|2016	D4I	Thailand	MK780896.1	2016	2015–2019		Leaf	0.001371		0					Linear
D4I|Thailand|MK780894.1|2016	D4I	Thailand	MK780894.1	2016	2015–2019		Leaf	0.000684		0					Linear
D4I|Myanmar|MH893695|2016	D4I	Myanmar	MH893695	2016	2015–2019		Leaf	0.003441		0					Linear
D4I|Laos|MT122862|2016	D4I	Laos	MT122862	2016	2015–2019		Leaf	0.001854		0					Linear
D4I|Thailand|LC410196.1|2016	D4I	Thailand	LC410196.1	2016	2015–2019		Leaf	2e-06		0					Linear
D4I|Laos|MT122859|2016	D4I	Laos	MT122859	2016	2015–2019		Leaf	2e-06		0					Linear
D4I|Laos|MN628256.1|2016	D4I	Laos	MN628256.1	2016	2015–2019		Leaf	1e-06		0					Linear
D4I|Thailand|LC410198.1|2016	D4I	Thailand	LC410198.1	2016	2015–2019		Leaf	0.00275		0					Linear
D4I|VietNam|MK238029.1|2016	D4I	VietNam	MK238029.1	2016	2015–2019		Leaf	0.001375		0					Linear
D4I|VietNam|MK238010.1|2016	D4I	VietNam	MK238010.1	2016	2015–2019		Leaf	1e-06		0					Linear
D4I|VietNam|MK238016.1|2016	D4I	VietNam	MK238016.1	2016	2015–2019		Leaf	1e-06		0					Linear
D4I|VietNam|MK238007.1|2016	D4I	VietNam	MK238007.1	2016	2015–2019		Leaf	0.005541		0					Linear
D4I|VietNam|MK238015.1|2016	D4I	VietNam	MK238015.1	2016	2015–2019		Leaf	2e-06		0					Linear
D4I|VietNam|MK238003.1|2016	D4I	VietNam	MK238003.1	2016	2015–2019		Leaf	0.001333		0					Linear
D4I|VietNam|MK238030.1|2016	D4I	VietNam	MK238030.1	2016	2015–2019		Leaf	0.001369		0					Linear
D4I|VietNam|MK238032.1|2016	D4I	VietNam	MK238032.1	2016	2015–2019		Leaf	1e-06		0					Linear
D4I|VietNam|MK238028.1|2016	D4I	VietNam	MK238028.1	2016	2015–2019		Leaf	0.000684		0					Linear
D4I|VietNam|MK238006.1|2016	D4I	VietNam	MK238006.1	2016	2015–2019		Leaf	1e-06		0					Linear
D4I|VietNam|MK238004.1|2016	D4I	VietNam	MK238004.1	2016	2015–2019		Leaf	0.001368		0					Linear
D4I|VietNam|MK238005.1|2016	D4I	VietNam	MK238005.1	2016	2015–2019		Leaf	1e-06		0					Linear
D4I|VietNam|MK238012.1|2016	D4I	VietNam	MK238012.1	2016	2015–2019		Leaf	1e-06		0					Linear
D4I|VietNam|MK238009.1|2016	D4I	VietNam	MK238009.1	2016	2015–2019		Leaf	1e-06		0					Linear
D4I|VietNam|MK238033.1|2016	D4I	VietNam	MK238033.1	2016	2015–2019		Leaf	0.000683		0					Linear
D4I|VietNam|MK238001.1|2016	D4I	VietNam	MK238001.1	2016	2015–2019		Leaf	0.002065		0					Linear
D4I|VietNam|MK238026.1|2016	D4I	VietNam	MK238026.1	2016	2015–2019		Leaf	0.002757		0					Linear
D4I|VietNam|MK238024.1|2016	D4I	VietNam	MK238024.1	2016	2015–2019		Leaf	0.002747		0					Linear
D4I|VietNam|MK238023.1|2016	D4I	VietNam	MK238023.1	2016	2015–2019		Leaf	0.002054		0					Linear
D4I|India|MG272273.1|2016	D4I	India	MG272273.1	2016	2015–2019		Leaf	0.003177		0					Linear
D4I|India|MG272272.1|2016	D4I	India	MG272272.1	2016	2015–2019		Leaf	0.002804		0					Linear
D4I|India|MG272274.1|2016	D4I	India	MG272274.1	2016	2015–2019		Leaf	0.004191		0					Linear
D4I|India|MK858142.2|2016	D4I	India	MK858142.2	2016	2015–2019		Leaf	0.00138		0					Linear
D4I|India|MK858144.1|2016	D4I	India	MK858144.1	2016	2015–2019		Leaf	0.001391		0					Linear
D4I|India|MK858147.1|2016	D4I	India	MK858147.1	2016	2015–2019		Leaf	0.003547		0					Linear
D4I|SriLanka|KY427080.1|2016	D4I	SriLanka	KY427080.1	2016	2015–2019		Leaf	0.002781		0					Linear
D4I|India|MK858146.2|2016	D4I	India	MK858146.2	2016	2015–2019		Leaf	0.00557		0					Linear
D4II|Indonesia|OK180552.1|2016	D4II	Indonesia	OK180552.1	2016	2015–2019		Leaf	3e-06		0					Linear
D4II|Indonesia|OK180553.1|2016	D4II	Indonesia	OK180553.1	2016	2015–2019		Leaf	1e-06		0					Linear
D4II|Indonesia|OK180551.1|2016	D4II	Indonesia	OK180551.1	2016	2015–2019		Leaf	0.000685		0					Linear
D4II|Indonesia|MK629497.1|2016	D4II	Indonesia	MK629497.1	2016	2015–2019		Leaf	0.003473		0					Linear
D4II|Indonesia|MT122206.1|2016	D4II	Indonesia	MT122206.1	2016	2015–2019		Leaf	2e-06		0					Linear
D4II|Indonesia|MK629502.1|2016	D4II	Indonesia	MK629502.1	2016	2015–2019		Leaf	0.003507		0					Linear
D4II|Indonesia|MH178418.1|2016	D4II	Indonesia	MH178418.1	2016	2015–2019		Leaf	0.010556		0					Linear
D4II|Indonesia|MH178419.1|2016	D4II	Indonesia	MH178419.1	2016	2015–2019		Leaf	0.001374		0					Linear
D4II|Indonesia|KY427077.1|2016	D4II	Indonesia	KY427077.1	2016	2015–2019		Leaf	0.000686		0					Linear
D4II|Indonesia|MH173175.1|2016	D4II	Indonesia	MH173175.1	2016	2015–2019		Leaf	0.000686		0					Linear
D4II|Indonesia|MK629500.1|2016	D4II	Indonesia	MK629500.1	2016	2015–2019		Leaf	2e-06		0					Linear
D4II|Indonesia|OK180549.1|2016	D4II	Indonesia	OK180549.1	2016	2015–2019		Leaf	0.001374		0					Linear
D4II|Indonesia|OK180550.1|2016	D4II	Indonesia	OK180550.1	2016	2015–2019		Leaf	0.002756		0					Linear
D4II|VietNam|MK238031.1|2016	D4II	VietNam	MK238031.1	2016	2015–2019		Leaf	0.013721		0					Linear
D4II|Singapore|KY921910|2016	D4II	Singapore	KY921910	2016	2015–2019		Leaf	1e-06		0					Linear
D4II|Singapore|OP411001.1|2016	D4II	Singapore	OP411001.1	2016	2015–2019		Leaf	3e-06		0					Linear
D4II|Singapore|KY921909|2016	D4II	Singapore	KY921909	2016	2015–2019		Leaf	0.002758		0					Linear
D4II|Indonesia|MZ505613.1|2016	D4II	Indonesia	MZ505613.1	2016	2015–2019		Leaf	1e-06		0					Linear
D4II|Indonesia|OK180554.1|2016	D4II	Indonesia	OK180554.1	2016	2015–2019		Leaf	1e-06		0					Linear
D4II|Indonesia|OK180555.1|2016	D4II	Indonesia	OK180555.1	2016	2015–2019		Leaf	1e-06		0					Linear
D4I|Thailand|LC410202.1|2017	D4I	Thailand	LC410202.1	2017	2015–2019		Leaf	2e-06		0					Linear
D4I|Thailand|LC410203.1|2017	D4I	Thailand	LC410203.1	2017	2015–2019		Leaf	1e-06		0					Linear
D4I|Laos|MT122866|2017	D4I	Laos	MT122866	2017	2015–2019		Leaf	1e-06		0					Linear
D4I|Laos|MT122872|2017	D4I	Laos	MT122872	2017	2015–2019		Leaf	1e-06		0					Linear
D4I|Laos|MT122874|2017	D4I	Laos	MT122874	2017	2015–2019		Leaf	0.000683		0					Linear
D4I|Laos|MT122871|2017	D4I	Laos	MT122871	2017	2015–2019		Leaf	0.002767		0					Linear
D4I|Laos|MT122868|2017	D4I	Laos	MT122868	2017	2015–2019		Leaf	0.000684		0					Linear
D4I|Laos|MT122869|2017	D4I	Laos	MT122869	2017	2015–2019		Leaf	1e-06		0					Linear
D4I|Laos|MT122873|2017	D4I	Laos	MT122873	2017	2015–2019		Leaf	0.000685		0					Linear
D4I|Laos|MT122878|2017	D4I	Laos	MT122878	2017	2015–2019		Leaf	0.001371		0					Linear
D4I|Laos|MT122877|2017	D4I	Laos	MT122877	2017	2015–2019		Leaf	2e-06		0					Linear
D4I|Laos|MT122865|2017	D4I	Laos	MT122865	2017	2015–2019		Leaf	0.000684		0					Linear
D4I|Laos|MT122876|2017	D4I	Laos	MT122876	2017	2015–2019		Leaf	0.002781		0					Linear
D4I|Thailand|MT524511.1|2017	D4I	Thailand	MT524511.1	2017	2015–2019		Leaf	0.004832		0					Linear
D4I|Laos|MT122867|2017	D4I	Laos	MT122867	2017	2015–2019		Leaf	0.00137		0					Linear
D4I|Myanmar|MW788994|2017	D4I	Myanmar	MW788994	2017	2015–2019		Leaf	1e-06		0					Linear
D4I|Myanmar|MW788996|2017	D4I	Myanmar	MW788996	2017	2015–2019		Leaf	0.001369		0					Linear
D4I|Myanmar|MW788988|2017	D4I	Myanmar	MW788988	2017	2015–2019		Leaf	0.000684		0					Linear
D4I|Myanmar|MW788991|2017	D4I	Myanmar	MW788991	2017	2015–2019		Leaf	0.000684		0					Linear
D4I|Myanmar|ON891146.1|2017	D4I	Myanmar	ON891146.1	2017	2015–2019		Leaf	1e-06		0					Linear
D4I|Myanmar|ON908246.1|2017	D4I	Myanmar	ON908246.1	2017	2015–2019		Leaf	1e-06		0					Linear
D4I|Myanmar|MW788992|2017	D4I	Myanmar	MW788992	2017	2015–2019		Leaf	1e-06		0					Linear
D4I|Myanmar|MW788993|2017	D4I	Myanmar	MW788993	2017	2015–2019		Leaf	1e-06		0					Linear
D4I|Myanmar|MW788989|2017	D4I	Myanmar	MW788989	2017	2015–2019		Leaf	0.001371		0					Linear
D4I|Myanmar|MW788995|2017	D4I	Myanmar	MW788995	2017	2015–2019		Leaf	2e-06		0					Linear
D4I|Myanmar|MW788997|2017	D4I	Myanmar	MW788997	2017	2015–2019		Leaf	1e-06		0					Linear
D4I|Myanmar|MW788990|2017	D4I	Myanmar	MW788990	2017	2015–2019		Leaf	0.002053		0					Linear
D4I|Laos|MT122870|2017	D4I	Laos	MT122870	2017	2015–2019		Leaf	0.000685		0					Linear
D4I|VietNam|OQ426984.1|2017	D4I	VietNam	OQ426984.1	2017	2015–2019		Leaf	1e-06		0					Linear
D4I|Laos|MT122875|2017	D4I	Laos	MT122875	2017	2015–2019		Leaf	0.006252		0					Linear
D4I|VietNam|OQ427001.1|2017	D4I	VietNam	OQ427001.1	2017	2015–2019		Leaf	0.002749		0					Linear
D4I|VietNam|OQ426983.1|2017	D4I	VietNam	OQ426983.1	2017	2015–2019		Leaf	0		0					Linear
D4I|VietNam|OQ427000.1|2017	D4I	VietNam	OQ427000.1	2017	2015–2019		Leaf	0		0					Linear
D4I|VietNam|OQ426980.1|2017	D4I	VietNam	OQ426980.1	2017	2015–2019		Leaf	0		0					Linear
D4I|VietNam|OQ426987.1|2017	D4I	VietNam	OQ426987.1	2017	2015–2019		Leaf	1e-06		0					Linear
D4I|VietNam|OQ426988.1|2017	D4I	VietNam	OQ426988.1	2017	2015–2019		Leaf	1e-06		0					Linear
D4I|VietNam|OQ426986.1|2017	D4I	VietNam	OQ426986.1	2017	2015–2019		Leaf	1e-06		0					Linear
D4I|VietNam|OQ427005.1|2017	D4I	VietNam	OQ427005.1	2017	2015–2019		Leaf	0		0					Linear
D4I|VietNam|OQ427008.1|2017	D4I	VietNam	OQ427008.1	2017	2015–2019		Leaf	0		0					Linear
D4I|VietNam|OQ427009.1|2017	D4I	VietNam	OQ427009.1	2017	2015–2019		Leaf	0.002056		0					Linear
D4I|VietNam|OQ426979.1|2017	D4I	VietNam	OQ426979.1	2017	2015–2019		Leaf	2e-06		0					Linear
D4I|VietNam|OQ427006.1|2017	D4I	VietNam	OQ427006.1	2017	2015–2019		Leaf	0		0					Linear
D4I|VietNam|OQ427004.1|2017	D4I	VietNam	OQ427004.1	2017	2015–2019		Leaf	0		0					Linear
D4I|VietNam|OQ427007.1|2017	D4I	VietNam	OQ427007.1	2017	2015–2019		Leaf	0		0					Linear
D4I|VietNam|OQ427002.1|2017	D4I	VietNam	OQ427002.1	2017	2015–2019		Leaf	0		0					Linear
D4I|VietNam|OQ427003.1|2017	D4I	VietNam	OQ427003.1	2017	2015–2019		Leaf	1e-06		0					Linear
D4I|VietNam|OQ426985.1|2017	D4I	VietNam	OQ426985.1	2017	2015–2019		Leaf	0.000683		0					Linear
D4I|VietNam|MK238019.1|2017	D4I	VietNam	MK238019.1	2017	2015–2019		Leaf	0.0007		0					Linear
D4I|VietNam|MK238018.1|2017	D4I	VietNam	MK238018.1	2017	2015–2019		Leaf	0.002755		0					Linear
D4I|India|MH174974.1|2017	D4I	India	MH174974.1	2017	2015–2019		Leaf	1e-06		0					Linear
D4I|India|MK654681.1|2017	D4I	India	MK654681.1	2017	2015–2019		Leaf	0.007814		0					Linear
D4I|India|MH891769.1|2017	D4I	India	MH891769.1	2017	2015–2019		Leaf	0.002071		0					Linear
D4I|India|MH174973.1|2017	D4I	India	MH174973.1	2017	2015–2019		Leaf	0.003598		0					Linear
D4I|Singapore|OP411000.1|2017	D4I	Singapore	OP411000.1	2017	2015–2019		Leaf	0.004952		0					Linear
D4I|India|MW192825.1|2017	D4I	India	MW192825.1	2017	2015–2019		Leaf	0.002791		0					Linear
D4I|India|MN239489.2|2017	D4I	India	MN239489.2	2017	2015–2019		Leaf	0.002079		0					Linear
D4I|India|MN244933.1|2017	D4I	India	MN244933.1	2017	2015–2019		Leaf	0.007027		0					Linear
D4I|India|MH174975.1|2017	D4I	India	MH174975.1	2017	2015–2019		Leaf	0.004327		0					Linear
D4I|India|MN244930.1|2017	D4I	India	MN244930.1	2017	2015–2019		Leaf	0.001446		0					Linear
D4I|SriLanka|MN083242.1|2017	D4I	SriLanka	MN083242.1	2017	2015–2019		Leaf	0.004958		0					Linear
D4I|SriLanka|MN083244.1|2017	D4I	SriLanka	MN083244.1	2017	2015–2019		Leaf	0		0					Linear
D4I|SriLanka|MN083243.1|2017	D4I	SriLanka	MN083243.1	2017	2015–2019		Leaf	1e-06		0					Linear
D4I|Thailand|MN955687.1|2018	D4I	Thailand	MN955687.1	2018	2015–2019		Leaf	0.003444		0					Linear
D4I|Thailand|MZ636824.1|2018	D4I	Thailand	MZ636824.1	2018	2015–2019		Leaf	0.002778		0					Linear
D4I|Laos|MT122881|2018	D4I	Laos	MT122881	2018	2015–2019		Leaf	0.00137		0					Linear
D4I|Laos|MT122882|2018	D4I	Laos	MT122882	2018	2015–2019		Leaf	0.003507		0					Linear
D4I|Thailand|MZ636822.1|2018	D4I	Thailand	MZ636822.1	2018	2015–2019		Leaf	0.004138		0					Linear
D4I|Thailand|MZ636825.1|2018	D4I	Thailand	MZ636825.1	2018	2015–2019		Leaf	0.002098		0					Linear
D4I|Thailand|MN955691.1|2018	D4I	Thailand	MN955691.1	2018	2015–2019		Leaf	0.000688		0					Linear
D4I|Thailand|MN955690.1|2018	D4I	Thailand	MN955690.1	2018	2015–2019		Leaf	0.000684		0					Linear
D4I|Thailand|MN955692.1|2018	D4I	Thailand	MN955692.1	2018	2015–2019		Leaf	1e-06		0					Linear
D4I|Myanmar|MW369432|2018	D4I	Myanmar	MW369432	2018	2015–2019		Leaf	0.000685		0					Linear
D4I|Myanmar|MW789006|2018	D4I	Myanmar	MW789006	2018	2015–2019		Leaf	0.001373		0					Linear
D4I|Myanmar|MW789005|2018	D4I	Myanmar	MW789005	2018	2015–2019		Leaf	0.000683		0					Linear
D4I|Myanmar|MW789003|2018	D4I	Myanmar	MW789003	2018	2015–2019		Leaf	0.000684		0					Linear
D4I|Myanmar|MW369430|2018	D4I	Myanmar	MW369430	2018	2015–2019		Leaf	1e-06		0					Linear
D4I|Myanmar|MW369431|2018	D4I	Myanmar	MW369431	2018	2015–2019		Leaf	0.002058		0					Linear
D4I|Myanmar|MW789004|2018	D4I	Myanmar	MW789004	2018	2015–2019		Leaf	0.001369		0					Linear
D4I|Myanmar|MW788998|2018	D4I	Myanmar	MW788998	2018	2015–2019		Leaf	0.002057		0					Linear
D4I|Myanmar|MW369429|2018	D4I	Myanmar	MW369429	2018	2015–2019		Leaf	0.000683		0					Linear
D4I|Thailand|MN955693.1|2018	D4I	Thailand	MN955693.1	2018	2015–2019		Leaf	0.002057		0					Linear
D4I|Myanmar|MW789002.1|2018	D4I	Myanmar	MW789002.1	2018	2015–2019		Leaf	0		0					Linear
D4I|Myanmar|MW789001|2018	D4I	Myanmar	MW789001	2018	2015–2019		Leaf	0		0					Linear
D4I|Myanmar|MW789000|2018	D4I	Myanmar	MW789000	2018	2015–2019		Leaf	0.000683		0					Linear
D4I|Myanmar|MW789007|2018	D4I	Myanmar	MW789007	2018	2015–2019		Leaf	0.00137		0					Linear
D4I|Myanmar|MW369433|2018	D4I	Myanmar	MW369433	2018	2015–2019		Leaf	0.004149		0					Linear
D4I|Myanmar|MW788999|2018	D4I	Myanmar	MW788999	2018	2015–2019		Leaf	0.002064		0					Linear
D4I|Myanmar|MW369434|2018	D4I	Myanmar	MW369434	2018	2015–2019		Leaf	0.001375		0					Linear
D4I|Myanmar|MW369428|2018	D4I	Myanmar	MW369428	2018	2015–2019		Leaf	0.00276		0					Linear
D4I|Myanmar|MW369435|2018	D4I	Myanmar	MW369435	2018	2015–2019		Leaf	0.000677		0					Linear
D4I|Thailand|MZ636826.1|2018	D4I	Thailand	MZ636826.1	2018	2015–2019		Leaf	0.004139		0					Linear
D4I|Laos|MT122879|2018	D4I	Laos	MT122879	2018	2015–2019		Leaf	1e-06		0					Linear
D4I|Laos|MT122880|2018	D4I	Laos	MT122880	2018	2015–2019		Leaf	0.000689		0					Linear
D4I|Thailand|MZ636823.1|2018	D4I	Thailand	MZ636823.1	2018	2015–2019		Leaf	0.00206		0					Linear
D4I|Thailand|MN955689.1|2018	D4I	Thailand	MN955689.1	2018	2015–2019		Leaf	1e-06		0					Linear
D4I|Thailand|MN955688.1|2018	D4I	Thailand	MN955688.1	2018	2015–2019		Leaf	0.001371		0					Linear
D4I|Laos|MT122883|2018	D4I	Laos	MT122883	2018	2015–2019		Leaf	1e-06		0					Linear
D4I|Laos|MT122886|2018	D4I	Laos	MT122886	2018	2015–2019		Leaf	0.000684		0					Linear
D4I|Laos|MT122884|2018	D4I	Laos	MT122884	2018	2015–2019		Leaf	1e-06		0					Linear
D4I|VietNam|OQ427059.1|2018	D4I	VietNam	OQ427059.1	2018	2015–2019		Leaf	0		0					Linear
D4I|VietNam|OQ427015.1|2018	D4I	VietNam	OQ427015.1	2018	2015–2019		Leaf	0		0					Linear
D4I|VietNam|OQ427017.1|2018	D4I	VietNam	OQ427017.1	2018	2015–2019		Leaf	0		0					Linear
D4I|VietNam|OQ427014.1|2018	D4I	VietNam	OQ427014.1	2018	2015–2019		Leaf	0		0					Linear
D4I|VietNam|OQ426992.1|2018	D4I	VietNam	OQ426992.1	2018	2015–2019		Leaf	0		0					Linear
D4I|VietNam|OQ427055.1|2018	D4I	VietNam	OQ427055.1	2018	2015–2019		Leaf	0		0					Linear
D4I|VietNam|OQ427038.1|2018	D4I	VietNam	OQ427038.1	2018	2015–2019		Leaf	1e-06		0					Linear
D4I|VietNam|OQ427024.1|2018	D4I	VietNam	OQ427024.1	2018	2015–2019		Leaf	0.000683		0					Linear
D4I|VietNam|OQ427028.1|2018	D4I	VietNam	OQ427028.1	2018	2015–2019		Leaf	0.000682		0					Linear
D4I|VietNam|OQ427026.1|2018	D4I	VietNam	OQ427026.1	2018	2015–2019		Leaf	0.000683		0					Linear
D4I|VietNam|OQ427054.1|2018	D4I	VietNam	OQ427054.1	2018	2015–2019		Leaf	0.000683		0					Linear
D4I|VietNam|OQ427033.1|2018	D4I	VietNam	OQ427033.1	2018	2015–2019		Leaf	2e-06		0					Linear
D4I|VietNam|OQ427021.1|2018	D4I	VietNam	OQ427021.1	2018	2015–2019		Leaf	0.001373		0					Linear
D4I|VietNam|OQ426993.1|2018	D4I	VietNam	OQ426993.1	2018	2015–2019		Leaf	0.000675		0					Linear
D4I|VietNam|OQ426981.1|2018	D4I	VietNam	OQ426981.1	2018	2015–2019		Leaf	0.004893		0					Linear
D4I|Cambodia|ON908241.1|2018	D4I	Cambodia	ON908241.1	2018	2015–2019		Leaf	1e-06		0					Linear
D4I|Cambodia|ON891141.1|2018	D4I	Cambodia	ON891141.1	2018	2015–2019		Leaf	1e-06		0					Linear
D4I|Cambodia|ON908242.1|2018	D4I	Cambodia	ON908242.1	2018	2015–2019		Leaf	1e-06		0					Linear
D4I|Cambodia|ON891143.1|2018	D4I	Cambodia	ON891143.1	2018	2015–2019		Leaf	1e-06		0					Linear
D4I|VietNam|OQ427025.1|2018	D4I	VietNam	OQ427025.1	2018	2015–2019		Leaf	0.004129		0					Linear
D4I|VietNam|OQ427011.1|2018	D4I	VietNam	OQ427011.1	2018	2015–2019		Leaf	0		0					Linear
D4I|VietNam|OQ427010.1|2018	D4I	VietNam	OQ427010.1	2018	2015–2019		Leaf	1e-06		0					Linear
D4I|VietNam|OQ427027.1|2018	D4I	VietNam	OQ427027.1	2018	2015–2019		Leaf	0		0					Linear
D4I|VietNam|OQ426990.1|2018	D4I	VietNam	OQ426990.1	2018	2015–2019		Leaf	0.001368		0					Linear
D4I|India|ON799403.1|2018	D4I	India	ON799403.1	2018	2015–2019		Leaf	0.000694		0					Linear
D4I|India|OP895706.1|2018	D4I	India	OP895706.1	2018	2015–2019		Leaf	1e-06		0					Linear
D4I|India|OP310809.1|2018	D4I	India	OP310809.1	2018	2015–2019		Leaf	0.00139		0					Linear
D4I|India|MZ310555.1|2018	D4I	India	MZ310555.1	2018	2015–2019		Leaf	0.002095		0					Linear
D4I|India|MZ310557.1|2018	D4I	India	MZ310557.1	2018	2015–2019		Leaf	0.001382		0					Linear
D4I|India|MN239487.1|2018	D4I	India	MN239487.1	2018	2015–2019		Leaf	0.003539		0					Linear
D4I|India|MZ310561.1|2018	D4I	India	MZ310561.1	2018	2015–2019		Leaf	0.002071		0					Linear
D4I|India|MZ310562.1|2018	D4I	India	MZ310562.1	2018	2015–2019		Leaf	0.007154		0					Linear
D4I|India|OP984198.1|2018	D4I	India	OP984198.1	2018	2015–2019		Leaf	0.000686		0					Linear
D4I|India|ON123668.1|2018	D4I	India	ON123668.1	2018	2015–2019		Leaf	1e-06		0					Linear
D4I|India|OP310810.1|2018	D4I	India	OP310810.1	2018	2015–2019		Leaf	0.000688		0					Linear
D4I|India|OP310811.1|2018	D4I	India	OP310811.1	2018	2015–2019		Leaf	1e-06		0					Linear
D4I|India|MZ310559.1|2018	D4I	India	MZ310559.1	2018	2015–2019		Leaf	0.002764		0					Linear
D4I|India|MZ310560.1|2018	D4I	India	MZ310560.1	2018	2015–2019		Leaf	0.004164		0					Linear
D4I|India|MZ310554.1|2018	D4I	India	MZ310554.1	2018	2015–2019		Leaf	1e-06		0					Linear
D4I|India|MZ310558.1|2018	D4I	India	MZ310558.1	2018	2015–2019		Leaf	1e-06		0					Linear
D4I|India|MZ310556.1|2018	D4I	India	MZ310556.1	2018	2015–2019		Leaf	0.005698		0					Linear
D4II|Indonesia|MW648237.1|2018	D4II	Indonesia	MW648237.1	2018	2015–2019		Leaf	1e-06		0					Linear
D4II|Indonesia|MW648239.1|2018	D4II	Indonesia	MW648239.1	2018	2015–2019		Leaf	1e-06		0					Linear
D4II|Indonesia|MW648240.1|2018	D4II	Indonesia	MW648240.1	2018	2015–2019		Leaf	0.00277		0					Linear
D4II|Indonesia|MW648238.1|2018	D4II	Indonesia	MW648238.1	2018	2015–2019		Leaf	0.003468		0					Linear
D4II|Indonesia|MW648236.1|2018	D4II	Indonesia	MW648236.1	2018	2015–2019		Leaf	0.002771		0					Linear
D4I|Thailand|MZ636827.1|2019	D4I	Thailand	MZ636827.1	2019	2015–2019		Leaf	0.002753		0					Linear
D4I|Myanmar|ON891118.1|2019	D4I	Myanmar	ON891118.1	2019	2015–2019		Leaf	1e-06		0					Linear
D4I|Myanmar|ON908240.1|2019	D4I	Myanmar	ON908240.1	2019	2015–2019		Leaf	1e-06		0					Linear
D4I|Laos|MT122888|2019	D4I	Laos	MT122888	2019	2015–2019		Leaf	0.002753		0					Linear
D4I|Laos|MT122887|2019	D4I	Laos	MT122887	2019	2015–2019		Leaf	0.001371		0					Linear
D4I|Laos|MT122891|2019	D4I	Laos	MT122891	2019	2015–2019		Leaf	0.001371		0					Linear
D4I|Laos|MT122892|2019	D4I	Laos	MT122892	2019	2015–2019		Leaf	0.000684		0					Linear
D4I|Laos|MT122896|2019	D4I	Laos	MT122896	2019	2015–2019		Leaf	1e-06		0					Linear
D4I|Laos|MT122890|2019	D4I	Laos	MT122890	2019	2015–2019		Leaf	0.000684		0					Linear
D4I|Laos|MT122894|2019	D4I	Laos	MT122894	2019	2015–2019		Leaf	0.000684		0					Linear
D4I|Laos|MT122889|2019	D4I	Laos	MT122889	2019	2015–2019		Leaf	1e-06		0					Linear
D4I|Laos|MT122895|2019	D4I	Laos	MT122895	2019	2015–2019		Leaf	1e-06		0					Linear
D4I|Laos|MT122893|2019	D4I	Laos	MT122893	2019	2015–2019		Leaf	0.000685		0					Linear
D4I|Laos|MT122885|2019	D4I	Laos	MT122885	2019	2015–2019		Leaf	0.000684		0					Linear
D4I|VietNam|OQ427053.1|2019	D4I	VietNam	OQ427053.1	2019	2015–2019		Leaf	0		0					Linear
D4I|VietNam|OQ427039.1|2019	D4I	VietNam	OQ427039.1	2019	2015–2019		Leaf	0		0					Linear
D4I|VietNam|OQ426999.1|2019	D4I	VietNam	OQ426999.1	2019	2015–2019		Leaf	0.000683		0					Linear
D4I|VietNam|OQ427043.1|2019	D4I	VietNam	OQ427043.1	2019	2015–2019		Leaf	1e-06		0					Linear
D4I|VietNam|OQ427044.1|2019	D4I	VietNam	OQ427044.1	2019	2015–2019		Leaf	0.000683		0					Linear
D4I|VietNam|OQ427051.1|2019	D4I	VietNam	OQ427051.1	2019	2015–2019		Leaf	0.000682		0					Linear
D4I|VietNam|OQ427045.1|2019	D4I	VietNam	OQ427045.1	2019	2015–2019		Leaf	0.000682		0					Linear
D4I|VietNam|OQ427048.1|2019	D4I	VietNam	OQ427048.1	2019	2015–2019		Leaf	0.005564		0					Linear
D4I|Cambodia|MZ976859.1|2019	D4I	Cambodia	MZ976859.1	2019	2015–2019		Leaf	0.002747		0					Linear
D4I|Cambodia|OQ678015.1|2019	D4I	Cambodia	OQ678015.1	2019	2015–2019		Leaf	0.003434		0					Linear
D4I|Cambodia|MZ976858.1|2019	D4I	Cambodia	MZ976858.1	2019	2015–2019		Leaf	0.000683		0					Linear
D4I|VietNam|OQ427022.1|2019	D4I	VietNam	OQ427022.1	2019	2015–2019		Leaf	0.002771		0					Linear
D4I|VietNam|OQ427040.1|2019	D4I	VietNam	OQ427040.1	2019	2015–2019		Leaf	1e-06		0					Linear
D4I|VietNam|OQ426997.1|2019	D4I	VietNam	OQ426997.1	2019	2015–2019		Leaf	1e-06		0					Linear
D4I|VietNam|OQ426998.1|2019	D4I	VietNam	OQ426998.1	2019	2015–2019		Leaf	0.001367		0					Linear
D4I|VietNam|OQ427042.1|2019	D4I	VietNam	OQ427042.1	2019	2015–2019		Leaf	1e-06		0					Linear
D4I|VietNam|OQ427052.1|2019	D4I	VietNam	OQ427052.1	2019	2015–2019		Leaf	0.000683		0					Linear
D4I|VietNam|OQ427050.1|2019	D4I	VietNam	OQ427050.1	2019	2015–2019		Leaf	0		0					Linear
D4I|VietNam|OQ427046.1|2019	D4I	VietNam	OQ427046.1	2019	2015–2019		Leaf	0		0					Linear
D4I|VietNam|OQ427049.1|2019	D4I	VietNam	OQ427049.1	2019	2015–2019		Leaf	0		0					Linear
D4I|VietNam|OQ427047.1|2019	D4I	VietNam	OQ427047.1	2019	2015–2019		Leaf	1e-06		0					Linear
D4I|VietNam|OQ427041.1|2019	D4I	VietNam	OQ427041.1	2019	2015–2019		Leaf	0.002744		0					Linear
D4II|Indonesia|MW362805.1|2019	D4II	Indonesia	MW362805.1	2019	2015–2019		Leaf	0.001379		0					Linear
D4II|Indonesia|MT377745.1|2019	D4II	Indonesia	MT377745.1	2019	2015–2019		Leaf	3e-06		0					Linear
D4II|Indonesia|OL314745.1|2019	D4II	Indonesia	OL314745.1	2019	2015–2019		Leaf	0.002066		0					Linear
D4II|Indonesia|OL314743.1|2019	D4II	Indonesia	OL314743.1	2019	2015–2019		Leaf	0.004187		0					Linear
D4II|Indonesia|OL314741.1|2019	D4II	Indonesia	OL314741.1	2019	2015–2019		Leaf	0.004197		0					Linear
D4II|Indonesia|OL314744.1|2019	D4II	Indonesia	OL314744.1	2019	2015–2019		Leaf	0.000694		0					Linear
D4II|Indonesia|OL314747.1|2019	D4II	Indonesia	OL314747.1	2019	2015–2019		Leaf	1e-06		0					Linear
D4II|Indonesia|OL314735.1|2019	D4II	Indonesia	OL314735.1	2019	2015–2019		Leaf	0.001374		0					Linear
D4II|Indonesia|MT377744.1|2019	D4II	Indonesia	MT377744.1	2019	2015–2019		Leaf	0.00137		0					Linear
D4II|Indonesia|MT377747.1|2019	D4II	Indonesia	MT377747.1	2019	2015–2019		Leaf	2e-06		0					Linear
D4II|Indonesia|MT377738.1|2019	D4II	Indonesia	MT377738.1	2019	2015–2019		Leaf	0.002085		0					Linear
D4II|Indonesia|OL314746.1|2019	D4II	Indonesia	OL314746.1	2019	2015–2019		Leaf	0.000686		0					Linear
D4II|Indonesia|MT377746.1|2019	D4II	Indonesia	MT377746.1	2019	2015–2019		Leaf	0.000687		0					Linear
D4II|Singapore|OP411002.1|2019	D4II	Singapore	OP411002.1	2019	2015–2019		Leaf	1e-06		0					Linear
D4II|Indonesia|ON584422.1|2019	D4II	Indonesia	ON584422.1	2019	2015–2019		Leaf	0.002065		0					Linear
D4II|Indonesia|MT377742.1|2019	D4II	Indonesia	MT377742.1	2019	2015–2019		Leaf	0.000698		0					Linear
D4II|Indonesia|OL314742.1|2019	D4II	Indonesia	OL314742.1	2019	2015–2019		Leaf	0.001504		0					Linear
D4II|Indonesia|OL314736.1|2019	D4II	Indonesia	OL314736.1	2019	2015–2019		Leaf	0.002758		0					Linear
D4II|Indonesia|MT377749.1|2019	D4II	Indonesia	MT377749.1	2019	2015–2019		Leaf	0.001373		0					Linear
D4II|Indonesia|MT377740.1|2019	D4II	Indonesia	MT377740.1	2019	2015–2019		Leaf	1e-06		0					Linear
D4II|Indonesia|OL314740.1|2019	D4II	Indonesia	OL314740.1	2019	2015–2019		Leaf	0.002756		0					Linear
D4I|Thailand|MZ636831.1|2020	D4I	Thailand	MZ636831.1	2020	2020–2023		Leaf	0.005555		0					Linear
D4I|Thailand|MZ636829.1|2020	D4I	Thailand	MZ636829.1	2020	2020–2023		Leaf	0.00624		0					Linear
D4I|Thailand|MZ636833.1|2020	D4I	Thailand	MZ636833.1	2020	2020–2023		Leaf	0.003443		0					Linear
D4I|Thailand|MZ636832.1|2020	D4I	Thailand	MZ636832.1	2020	2020–2023		Leaf	0.000683		0					Linear
D4I|Thailand|MZ636834.1|2020	D4I	Thailand	MZ636834.1	2020	2020–2023		Leaf	0.000682		0					Linear
D4I|Thailand|MZ636828.1|2020	D4I	Thailand	MZ636828.1	2020	2020–2023		Leaf	0.002761		0					Linear
D4I|Thailand|MZ636830.1|2020	D4I	Thailand	MZ636830.1	2020	2020–2023		Leaf	0.004155		0					Linear
D4I|India|ON799402.1|2020	D4I	India	ON799402.1	2020	2020–2023		Leaf	0.002073		0					Linear
D4II|Malaysia|OP600478.1|2020	D4II	Malaysia	OP600478.1	2020	2020–2023		Leaf	0.004167		0					Linear
D4II|Indonesia|ON229523.1|2020	D4II	Indonesia	ON229523.1	2020	2020–2023		Leaf	0.000685		0					Linear
D4II|Malaysia|OP600506.1|2020	D4II	Malaysia	OP600506.1	2020	2020–2023		Leaf	0.000686		0					Linear
D4II|Malaysia|OP600507.1|2020	D4II	Malaysia	OP600507.1	2020	2020–2023		Leaf	0.000687		0					Linear
D4II|Indonesia|ON584425.1|2020	D4II	Indonesia	ON584425.1	2020	2020–2023		Leaf	0.002806		0					Linear
D4II|Indonesia|ON229521.1|2020	D4II	Indonesia	ON229521.1	2020	2020–2023		Leaf	1e-06		0					Linear
D4II|Indonesia|ON229522.1|2020	D4II	Indonesia	ON229522.1	2020	2020–2023		Leaf	1e-06		0					Linear
D4II|Indonesia|ON229520.1|2020	D4II	Indonesia	ON229520.1	2020	2020–2023		Leaf	2e-06		0					Linear
D4II|Malaysia|OP600495.1|2020	D4II	Malaysia	OP600495.1	2020	2020–2023		Leaf	0.000683		0					Linear
D4II|Malaysia|OP600497.1|2020	D4II	Malaysia	OP600497.1	2020	2020–2023		Leaf	0.001374		0					Linear
D4II|Indonesia|ON584424.1|2020	D4II	Indonesia	ON584424.1	2020	2020–2023		Leaf	0.001373		0					Linear
D4I|India|OM639996.1|2021	D4I	India	OM639996.1	2021	2020–2023		Leaf	0		0					Linear
D4I|India|OM639998.1|2021	D4I	India	OM639998.1	2021	2020–2023		Leaf	0		0					Linear
D4I|India|OP809592.1|2021	D4I	India	OP809592.1	2021	2020–2023		Leaf	0		0					Linear
D4I|India|OP809586.1|2021	D4I	India	OP809586.1	2021	2020–2023		Leaf	0		0					Linear
D4I|India|OP809588.1|2021	D4I	India	OP809588.1	2021	2020–2023		Leaf	0		0					Linear
D4I|India|OP809591.1|2021	D4I	India	OP809591.1	2021	2020–2023		Leaf	0		0					Linear
D4I|India|OM639997.1|2021	D4I	India	OM639997.1	2021	2020–2023		Leaf	1e-06		0					Linear
D4I|India|OP809585.1|2021	D4I	India	OP809585.1	2021	2020–2023		Leaf	0.001377		0					Linear
D4I|India|OP809590.1|2021	D4I	India	OP809590.1	2021	2020–2023		Leaf	0.000686		0					Linear
D4I|India|OP809589.1|2021	D4I	India	OP809589.1	2021	2020–2023		Leaf	0.000686		0					Linear
D4I|India|OP809584.1|2021	D4I	India	OP809584.1	2021	2020–2023		Leaf	0.000686		0					Linear
D4I|India|OM639994.1|2021	D4I	India	OM639994.1	2021	2020–2023		Leaf	1e-06		0					Linear
D4I|India|OP809587.1|2021	D4I	India	OP809587.1	2021	2020–2023		Leaf	0.000686		0					Linear
D4I|India|OM639999.1|2021	D4I	India	OM639999.1	2021	2020–2023		Leaf	0.002077		0					Linear
D4I|India|OM640000.1|2021	D4I	India	OM640000.1	2021	2020–2023		Leaf	0.004239		0					Linear
D4II|Malaysia|OP600496.1|2021	D4II	Malaysia	OP600496.1	2021	2020–2023		Leaf	0.002066		0					Linear
D4II|Malaysia|ON907584.1|2021	D4II	Malaysia	ON907584.1	2021	2020–2023		Leaf	1e-06		0					Linear
D4II|Malaysia|ON908239.1|2021	D4II	Malaysia	ON908239.1	2021	2020–2023		Leaf	1e-06		0					Linear
D4II|Malaysia|ON891131.1|2021	D4II	Malaysia	ON891131.1	2021	2020–2023		Leaf	3e-06		0					Linear
D4II|Malaysia|OP600498.1|2021	D4II	Malaysia	OP600498.1	2021	2020–2023		Leaf	1e-06		0					Linear
D4II|Malaysia|OP600508.1|2021	D4II	Malaysia	OP600508.1	2021	2020–2023		Leaf	0.000683		0					Linear
D4II|Malaysia|OP600509.1|2022	D4II	Malaysia	OP600509.1	2022	2020–2023		Leaf	0.002081		0					Linear
D4II|Malaysia|OP600499.1|2022	D4II	Malaysia	OP600499.1	2022	2020–2023		Leaf	1e-06		0					Linear
D4II|Malaysia|OP604360.1|2022	D4II	Malaysia	OP604360.1	2022	2020–2023		Leaf	1e-06		0					Linear
D4II|Malaysia|OP600510.1|2022	D4II	Malaysia	OP600510.1	2022	2020–2023		Leaf	1e-06		0					Linear
D4II|Malaysia|OP600511.1|2022	D4II	Malaysia	OP600511.1	2022	2020–2023		Leaf	1e-06		0					Linear
D4II|Malaysia|OP600512.1|2022	D4II	Malaysia	OP600512.1	2022	2020–2023		Leaf	0.002063		0					Linear
D4II|Indonesia|OR136172.1|2023	D4II	Indonesia	OR136172.1	2023	2020–2023		Leaf	0.004281		0					Linear
							Root	0		0					Linear
							Internal node	0.0257105		0					Linear
							Internal node	0.016765		0					Linear
							Internal node	0.009929		0					Linear
							Internal node	0.009411		0					Linear
							Internal node	0.01069		0					Linear
							Internal node	0.008809		0					Linear
							Internal node	0.001191		0					Linear
							Internal node	0.007843		0					Linear
							Internal node	0.006274		0					Linear
							Internal node	3e-06		0					Linear
							Internal node	0.005685		0					Linear
							Internal node	0.004145		0					Linear
							Internal node	0.000696		0					Linear
							Internal node	0.000678		0					Linear
							Internal node	3e-06		0					Linear
							Internal node	0.00068		0					Linear
							Internal node	0.0007		0					Linear
							Internal node	0.007733		0					Linear
							Internal node	0.001367		0					Linear
							Internal node	0.005635		0					Linear
							Internal node	0.000681		0					Linear
							Internal node	0.00137		0					Linear
							Internal node	2e-06		0					Linear
							Internal node	3e-06		0					Linear
							Internal node	2e-06		0					Linear
							Internal node	0.001369		0					Linear
							Internal node	3e-06		0					Linear
							Internal node	2e-06		0					Linear
							Internal node	0.002059		0					Linear
							Internal node	1e-06		0					Linear
							Internal node	1e-06		0					Linear
							Internal node	1e-06		0					Linear
							Internal node	1e-06		0					Linear
							Internal node	2e-06		0					Linear
							Internal node	0.00137		0					Linear
							Internal node	1e-06		0					Linear
							Internal node	2e-06		0					Linear
							Internal node	1e-06		0					Linear
							Internal node	2e-06		0					Linear
							Internal node	0.000683		0					Linear
							Internal node	2e-06		0					Linear
							Internal node	0.002751		0					Linear
							Internal node	1e-06		0					Linear
							Internal node	1e-06		0					Linear
							Internal node	1e-06		0					Linear
							Internal node	2e-06		0					Linear
							Internal node	0.00137		0					Linear
							Internal node	0.006239		0					Linear
							Internal node	1e-06		0					Linear
							Internal node	2e-06		0					Linear
							Internal node	0.004137		0					Linear
							Internal node	0.001371		0					Linear
							Internal node	0.001383		0					Linear
							Internal node	0.005548		0					Linear
							Internal node	2e-06		0					Linear
							Internal node	0.00137		0					Linear
							Internal node	1e-06		0					Linear
							Internal node	0.002778		0					Linear
							Internal node	2e-06		0					Linear
							Internal node	2e-06		0					Linear
							Internal node	0.003468		0					Linear
							Internal node	0.000673		0					Linear
							Internal node	0.003465		0					Linear
							Internal node	0.00137		0					Linear
							Internal node	2e-06		0					Linear
							Internal node	0.003444		0					Linear
							Internal node	0.002059		0					Linear
							Internal node	2e-06		0					Linear
							Internal node	2e-06		0					Linear
							Internal node	0.001375		0					Linear
							Internal node	0.001377		0					Linear
							Internal node	1e-06		0					Linear
							Internal node	0.000685		0					Linear
							Internal node	0.00064		0					Linear
							Internal node	0.003498		0					Linear
							Internal node	2e-06		0					Linear
							Internal node	0.00137		0					Linear
							Internal node	0.002062		0					Linear
							Internal node	0.000694		0					Linear
							Internal node	0.000684		0					Linear
							Internal node	3e-06		0					Linear
							Internal node	2e-06		0					Linear
							Internal node	0.000684		0					Linear
							Internal node	0.003443		0					Linear
							Internal node	3e-06		0					Linear
							Internal node	2e-06		0					Linear
							Internal node	0.00137		0					Linear
							Internal node	1e-06		0					Linear
							Internal node	0.000667		0					Linear
							Internal node	0.004836		0					Linear
							Internal node	2e-06		0					Linear
							Internal node	2e-06		0					Linear
							Internal node	0.002058		0					Linear
							Internal node	0.002816		0					Linear
							Internal node	0.001373		0					Linear
							Internal node	0.00067		0					Linear
							Internal node	0.005568		0					Linear
							Internal node	0.000683		0					Linear
							Internal node	2e-06		0					Linear
							Internal node	0.000683		0					Linear
							Internal node	2e-06		0					Linear
							Internal node	0.001369		0					Linear
							Internal node	3e-06		0					Linear
							Internal node	1e-06		0					Linear
							Internal node	2e-06		0					Linear
							Internal node	2e-06		0					Linear
							Internal node	0.000684		0					Linear
							Internal node	0.000684		0					Linear
							Internal node	0.000683		0					Linear
							Internal node	2e-06		0					Linear
							Internal node	2e-06		0					Linear
							Internal node	1e-06		0					Linear
							Internal node	1e-06		0					Linear
							Internal node	1e-06		0					Linear
							Internal node	1e-06		0					Linear
							Internal node	1e-06		0					Linear
							Internal node	1e-06		0					Linear
							Internal node	0.000685		0					Linear
							Internal node	3e-06		0					Linear
							Internal node	1e-06		0					Linear
							Internal node	2e-06		0					Linear
							Internal node	1e-06		0					Linear
							Internal node	1e-06		0					Linear
							Internal node	3e-06		0					Linear
							Internal node	2e-06		0					Linear
							Internal node	0.001369		0					Linear
							Internal node	2e-06		0					Linear
							Internal node	1e-06		0					Linear
							Internal node	0.000683		0					Linear
							Internal node	0.000683		0					Linear
							Internal node	0.001369		0					Linear
							Internal node	3e-06		0					Linear
							Internal node	0.000689		0					Linear
							Internal node	2e-06		0					Linear
							Internal node	0.000684		0					Linear
							Internal node	3e-06		0					Linear
							Internal node	0.000686		0					Linear
							Internal node	2e-06		0					Linear
							Internal node	0.00137		0					Linear
							Internal node	3e-06		0					Linear
							Internal node	0.006959		0					Linear
							Internal node	3e-06		0					Linear
							Internal node	1e-06		0					Linear
							Internal node	2e-06		0					Linear
							Internal node	0.000683		0					Linear
							Internal node	0.000678		0					Linear
							Internal node	2e-06		0					Linear
							Internal node	0.002059		0					Linear
							Internal node	0.002078		0					Linear
							Internal node	0.002751		0					Linear
							Internal node	0.002072		0					Linear
							Internal node	0.001376		0					Linear
							Internal node	2e-06		0					Linear
							Internal node	0.000604		0					Linear
							Internal node	2e-06		0					Linear
							Internal node	0.001371		0					Linear
							Internal node	0.000684		0					Linear
							Internal node	2e-06		0					Linear
							Internal node	0.00414		0					Linear
							Internal node	0.00206		0					Linear
							Internal node	0.000707		0					Linear
							Internal node	0.000679		0					Linear
							Internal node	0.000698		0					Linear
							Internal node	2e-06		0					Linear
							Internal node	3e-06		0					Linear
							Internal node	0.000684		0					Linear
							Internal node	3e-06		0					Linear
							Internal node	0.000684		0					Linear
							Internal node	1e-06		0					Linear
							Internal node	1e-06		0					Linear
							Internal node	0.000684		0					Linear
							Internal node	2e-06		0					Linear
							Internal node	0.000684		0					Linear
							Internal node	0.000687		0					Linear
							Internal node	1e-06		0					Linear
							Internal node	3e-06		0					Linear
							Internal node	0.000684		0					Linear
							Internal node	2e-06		0					Linear
							Internal node	2e-06		0					Linear
							Internal node	2e-06		0					Linear
							Internal node	0.000684		0					Linear
							Internal node	0.001371		0					Linear
							Internal node	0.00067		0					Linear
							Internal node	0.002086		0					Linear
							Internal node	1e-06		0					Linear
							Internal node	3e-06		0					Linear
							Internal node	0.002081		0					Linear
							Internal node	2e-06		0					Linear
							Internal node	3e-06		0					Linear
							Internal node	3e-06		0					Linear
							Internal node	1e-06		0					Linear
							Internal node	0		0					Linear
							Internal node	0.00137		0					Linear
							Internal node	0.000684		0					Linear
							Internal node	3e-06		0					Linear
							Internal node	2e-06		0					Linear
							Internal node	2e-06		0					Linear
							Internal node	0.000686		0					Linear
							Internal node	0.000684		0					Linear
							Internal node	1e-06		0					Linear
							Internal node	2e-06		0					Linear
							Internal node	0.001361		0					Linear
							Internal node	1e-06		0					Linear
							Internal node	0.000684		0					Linear
							Internal node	0.002064		0					Linear
							Internal node	2e-06		0					Linear
							Internal node	0.002059		0					Linear
							Internal node	2e-06		0					Linear
							Internal node	2e-06		0					Linear
							Internal node	2e-06		0					Linear
							Internal node	0.00842		0					Linear
							Internal node	1e-06		0					Linear
							Internal node	0.003522		0					Linear
							Internal node	0.005648		0					Linear
							Internal node	2e-06		0					Linear
							Internal node	0.000684		0					Linear
							Internal node	2e-06		0					Linear
							Internal node	0.004923		0					Linear
							Internal node	0.000691		0					Linear
							Internal node	0.001354		0					Linear
							Internal node	0.000691		0					Linear
							Internal node	2e-06		0					Linear
							Internal node	0.00137		0					Linear
							Internal node	2e-06		0					Linear
							Internal node	0.001367		0					Linear
							Internal node	2e-06		0					Linear
							Internal node	2e-06		0					Linear
							Internal node	0.001368		0					Linear
							Internal node	3e-06		0					Linear
							Internal node	0.000683		0					Linear
							Internal node	3e-06		0					Linear
							Internal node	2e-06		0					Linear
							Internal node	0.001368		0					Linear
							Internal node	3e-06		0					Linear
							Internal node	0.000683		0					Linear
							Internal node	2e-06		0					Linear
							Internal node	3e-06		0					Linear
							Internal node	0.00483		0					Linear
							Internal node	2e-06		0					Linear
							Internal node	2e-06		0					Linear
							Internal node	1e-06		0					Linear
							Internal node	2e-06		0					Linear
							Internal node	0.002066		0					Linear
							Internal node	0.000682		0					Linear
							Internal node	1e-06		0					Linear
							Internal node	2e-06		0					Linear
							Internal node	1e-06		0					Linear
							Internal node	0.002056		0					Linear
							Internal node	0.000683		0					Linear
							Internal node	2e-06		0					Linear
							Internal node	2e-06		0					Linear
							Internal node	0.002746		0					Linear
							Internal node	3e-06		0					Linear
							Internal node	2e-06		0					Linear
							Internal node	0.001367		0					Linear
							Internal node	0.000683		0					Linear
							Internal node	2e-06		0					Linear
							Internal node	2e-06		0					Linear
							Internal node	2e-06		0					Linear
							Internal node	2e-06		0					Linear
							Internal node	0.000683		0					Linear
							Internal node	2e-06		0					Linear
							Internal node	0.003456		0					Linear
							Internal node	0.00139		0					Linear
							Internal node	2e-06		0					Linear
							Internal node	0.002744		0					Linear
							Internal node	0.002053		0					Linear
							Internal node	3e-06		0					Linear
							Internal node	2e-06		0					Linear
							Internal node	2e-06		0					Linear
							Internal node	0.001381		0					Linear
							Internal node	0.000684		0					Linear
							Internal node	2e-06		0					Linear
							Internal node	0.002053		0					Linear
							Internal node	3e-06		0					Linear
							Internal node	1e-06		0					Linear
							Internal node	3e-06		0					Linear
							Internal node	2e-06		0					Linear
							Internal node	0.002272		0					Linear
							Internal node	0.000679		0					Linear
							Internal node	0.002545		0					Linear
							Internal node	0.00137		0					Linear
							Internal node	3e-06		0					Linear
							Internal node	0.000683		0					Linear
							Internal node	0.000682		0					Linear
							Internal node	1e-06		0					Linear
							Internal node	3e-06		0					Linear
							Internal node	2e-06		0					Linear
							Internal node	0.000683		0					Linear
							Internal node	2e-06		0					Linear
							Internal node	0.001379		0					Linear
							Internal node	0.000677		0					Linear
							Internal node	0.002752		0					Linear
							Internal node	0.002062		0					Linear
							Internal node	3e-06		0					Linear
							Internal node	0.001367		0					Linear
							Internal node	2e-06		0					Linear
							Internal node	1e-06		0					Linear
							Internal node	0.000683		0					Linear
							Internal node	2e-06		0					Linear
							Internal node	0.002074		0					Linear
							Internal node	2e-06		0					Linear
							Internal node	0.000683		0					Linear
							Internal node	1e-06		0					Linear
							Internal node	1e-06		0					Linear
							Internal node	1e-06		0					Linear
							Internal node	0.000676		0					Linear
							Internal node	1e-06		0					Linear
							Internal node	2e-06		0					Linear
							Internal node	2e-06		0					Linear
							Internal node	0.002055		0					Linear
							Internal node	2e-06		0					Linear
							Internal node	0.001368		0					Linear
							Internal node	0.001374		0					Linear
							Internal node	0.001369		0					Linear
							Internal node	2e-06		0					Linear
							Internal node	0.000673		0					Linear
							Internal node	2e-06		0					Linear
							Internal node	2e-06		0					Linear
							Internal node	0.001368		0					Linear
							Internal node	2e-06		0					Linear
							Internal node	0.000683		0					Linear
							Internal node	2e-06		0					Linear
							Internal node	0.001369		0					Linear
							Internal node	2e-06		0					Linear
							Internal node	1e-06		0					Linear
							Internal node	0.001369		0					Linear
							Internal node	2e-06		0					Linear
							Internal node	0.002059		0					Linear
							Internal node	2e-06		0					Linear
							Internal node	3e-06		0					Linear
							Internal node	0		0					Linear
							Internal node	0.000684		0					Linear
							Internal node	2e-06		0					Linear
							Internal node	3e-06		0					Linear
							Internal node	2e-06		0					Linear
							Internal node	0.001369		0					Linear
							Internal node	0.000684		0					Linear
							Internal node	2e-06		0					Linear
							Internal node	0.000684		0					Linear
							Internal node	1e-06		0					Linear
							Internal node	1e-06		0					Linear
							Internal node	2e-06		0					Linear
							Internal node	0.000684		0					Linear
							Internal node	0.001369		0					Linear
							Internal node	2e-06		0					Linear
							Internal node	0.000683		0					Linear
							Internal node	3e-06		0					Linear
							Internal node	0.003492		0					Linear
							Internal node	0.000643		0					Linear
							Internal node	0.000682		0					Linear
							Internal node	1e-06		0					Linear
							Internal node	0.004898		0					Linear
							Internal node	2e-06		0					Linear
							Internal node	0.004888		0					Linear
							Internal node	0.002051		0					Linear
							Internal node	0.000683		0					Linear
							Internal node	0.001366		0					Linear
							Internal node	0.003461		0					Linear
							Internal node	0.001368		0					Linear
							Internal node	3e-06		0					Linear
							Internal node	1e-06		0					Linear
							Internal node	0.000683		0					Linear
							Internal node	2e-06		0					Linear
							Internal node	3e-06		0					Linear
							Internal node	0.000683		0					Linear
							Internal node	2e-06		0					Linear
							Internal node	1e-06		0					Linear
							Internal node	2e-06		0					Linear
							Internal node	0.002056		0					Linear
							Internal node	2e-06		0					Linear
							Internal node	0.000683		0					Linear
							Internal node	2e-06		0					Linear
							Internal node	0.003438		0					Linear
							Internal node	0.000684		0					Linear
							Internal node	0.000683		0					Linear
							Internal node	0.000685		0					Linear
							Internal node	2e-06		0					Linear
							Internal node	0.000684		0					Linear
							Internal node	0.00137		0					Linear
							Internal node	0.001381		0					Linear
							Internal node	2e-06		0					Linear
							Internal node	1e-06		0					Linear
							Internal node	0		0					Linear
							Internal node	0.000684		0					Linear
							Internal node	0.002787		0					Linear
							Internal node	2e-06		0					Linear
							Internal node	0.000684		0					Linear
							Internal node	2e-06		0					Linear
							Internal node	0.000686		0					Linear
							Internal node	3e-06		0					Linear
							Internal node	0.001371		0					Linear
							Internal node	0.001379		0					Linear
							Internal node	0.005585		0					Linear
							Internal node	0.00138		0					Linear
							Internal node	0.000688		0					Linear
							Internal node	0.000684		0					Linear
							Internal node	2e-06		0					Linear
							Internal node	0.000684		0					Linear
							Internal node	2e-06		0					Linear
							Internal node	1e-06		0					Linear
							Internal node	0.000648		0					Linear
							Internal node	0.001372		0					Linear
							Internal node	0.002061		0					Linear
							Internal node	1e-06		0					Linear
							Internal node	2e-06		0					Linear
							Internal node	0.000683		0					Linear
							Internal node	2e-06		0					Linear
							Internal node	0.000684		0					Linear
							Internal node	0.000683		0					Linear
							Internal node	2e-06		0					Linear
							Internal node	2e-06		0					Linear
							Internal node	1e-06		0					Linear
							Internal node	1e-06		0					Linear
							Internal node	0.000684		0					Linear
							Internal node	2e-06		0					Linear
							Internal node	2e-06		0					Linear
							Internal node	0.000684		0					Linear
							Internal node	0.000685		0					Linear
							Internal node	0.000685		0					Linear
							Internal node	2e-06		0					Linear
							Internal node	0.000688		0					Linear
							Internal node	0.001376		0					Linear
							Internal node	0.001369		0					Linear
							Internal node	0.000652		0					Linear
							Internal node	2e-06		0					Linear
							Internal node	0.000672		0					Linear
							Internal node	0.003468		0					Linear
							Internal node	0.001371		0					Linear
							Internal node	0.000687		0					Linear
							Internal node	0.000686		0					Linear
							Internal node	0.000682		0					Linear
							Internal node	1e-06		0					Linear
							Internal node	1e-06		0					Linear
							Internal node	0.000658		0					Linear
							Internal node	0.004208		0					Linear
							Internal node	0.001369		0					Linear
							Internal node	2e-06		0					Linear
							Internal node	1e-06		0					Linear
							Internal node	1e-06		0					Linear
							Internal node	1e-06		0					Linear
							Internal node	0.002768		0					Linear
							Internal node	0.002769		0					Linear
							Internal node	0.002758		0					Linear
							Internal node	3e-06		0					Linear
							Internal node	2e-06		0					Linear
							Internal node	0.000684		0					Linear
							Internal node	0.001391		0					Linear
							Internal node	0.000666		0					Linear
							Internal node	3e-06		0					Linear
							Internal node	0.002063		0					Linear
							Internal node	0.000683		0					Linear
							Internal node	3e-06		0					Linear
							Internal node	0.002056		0					Linear
							Internal node	1e-06		0					Linear
							Internal node	1e-06		0					Linear
							Internal node	1e-06		0					Linear
							Internal node	1e-06		0					Linear
							Internal node	0.000679		0					Linear
							Internal node	2e-06		0					Linear
							Internal node	0.000687		0					Linear
							Internal node	0.001205		0					Linear
							Internal node	0.000856		0					Linear
							Internal node	2e-06		0					Linear
							Internal node	0.00137		0					Linear
							Internal node	2e-06		0					Linear
							Internal node	0.000684		0					Linear
							Internal node	0.000684		0					Linear
							Internal node	2e-06		0					Linear
							Internal node	0.001372		0					Linear
							Internal node	0.00068		0					Linear
							Internal node	0.00068		0					Linear
							Internal node	0.001373		0					Linear
							Internal node	1e-06		0					Linear
							Internal node	1e-06		0					Linear
							Internal node	1e-06		0					Linear
							Internal node	1e-06		0					Linear
							Internal node	0		0					Linear
							Internal node	0		0					Linear
							Internal node	0		0					Linear
							Internal node	0		0					Linear
							Internal node	0		0					Linear
							Internal node	0		0					Linear
							Internal node	1e-06		0					Linear
							Internal node	1e-06		0					Linear
							Internal node	0.000685		0					Linear
							Internal node	2e-06		0					Linear
							Internal node	3e-06		0					Linear
							Internal node	2e-06		0					Linear
							Internal node	0.002742		0					Linear
							Internal node	2e-06		0					Linear
							Internal node	0.001379		0					Linear
							Internal node	2e-06		0					Linear
							Internal node	0.002742		0					Linear
							Internal node	2e-06		0					Linear
							Internal node	1e-06		0					Linear
							Internal node	3e-06		0					Linear
							Internal node	1e-06		0					Linear
							Internal node	0.00344		0					Linear
							Internal node	0.002753		0					Linear
							Internal node	1e-06		0					Linear
							Internal node	0		0					Linear
							Internal node	0.001364		0					Linear
							Internal node	0.00276		0					Linear
							Internal node	0.002744		0					Linear
							Internal node	2e-06		0					Linear
							Internal node	2e-06		0					Linear
							Internal node	0.002744		0					Linear
							Internal node	2e-06		0					Linear
							Internal node	0.000683		0					Linear
							Internal node	1e-06		0					Linear
							Internal node	1e-06		0					Linear
							Internal node	0		0					Linear
							Internal node	0.002006		0					Linear
							Internal node	3e-06		0					Linear
							Internal node	0.000685		0					Linear
							Internal node	0.002065		0					Linear
							Internal node	1e-06		0					Linear
							Internal node	1e-06		0					Linear
							Internal node	1e-06		0					Linear
							Internal node	0		0					Linear
							Internal node	0.002058		0					Linear
							Internal node	2e-06		0					Linear
							Internal node	3e-06		0					Linear
							Internal node	0.000684		0					Linear
							Internal node	0.002065		0					Linear
							Internal node	2e-06		0					Linear
							Internal node	2e-06		0					Linear
							Internal node	0.000683		0					Linear
							Internal node	1e-06		0					Linear
							Internal node	2e-06		0					Linear
							Internal node	0.002054		0					Linear
							Internal node	2e-06		0					Linear
							Internal node	0.000683		0					Linear
							Internal node	2e-06		0					Linear
							Internal node	1e-06		0					Linear
							Internal node	1e-06		0					Linear
							Internal node	0.000683		0					Linear
							Internal node	0.000683		0					Linear
							Internal node	0.000683		0					Linear
							Internal node	3e-06		0					Linear
							Internal node	0.000683		0					Linear
							Internal node	1e-06		0					Linear
							Internal node	0		0					Linear
							Internal node	0		0					Linear
							Internal node	3e-06		0					Linear
							Internal node	1e-06		0					Linear
							Internal node	0		0					Linear
							Internal node	0		0					Linear
							Internal node	2e-06		0					Linear
							Internal node	2e-06		0					Linear
							Internal node	1e-06		0					Linear
							Internal node	2e-06		0					Linear
							Internal node	0.000669		0					Linear
							Internal node	0.003511		0					Linear
							Internal node	0.004237		0					Linear
							Internal node	1e-06		0					Linear
							Internal node	0.000683		0					Linear
							Internal node	0.000683		0					Linear
							Internal node	2e-06		0					Linear
							Internal node	0.002054		0					Linear
							Internal node	0.000683		0					Linear
							Internal node	2e-06		0					Linear
							Internal node	0.001369		0					Linear
							Internal node	0.000688		0					Linear
							Internal node	0.001914		0					Linear
							Internal node	0.001375		0					Linear
							Internal node	0.002061		0					Linear
							Internal node	0.000683		0					Linear
							Internal node	2e-06		0					Linear
							Internal node	2e-06		0					Linear
							Internal node	0.000678		0					Linear
							Internal node	2e-06		0					Linear
							Internal node	0.001379		0					Linear
							Internal node	0.000683		0					Linear
							Internal node	2e-06		0					Linear
							Internal node	1e-06		0					Linear
							Internal node	2e-06		0					Linear
							Internal node	0.000692		0					Linear
							Internal node	0.003436		0					Linear
							Internal node	0.001373		0					Linear
							Internal node	0.002771		0					Linear
							Internal node	0.000683		0					Linear
							Internal node	2e-06		0					Linear
							Internal node	1e-06		0					Linear
							Internal node	0.002755		0					Linear
							Internal node	0.000806		0					Linear
							Internal node	0.005466		0					Linear
							Internal node	0.000677		0					Linear
							Internal node	0.002066		0					Linear
							Internal node	2e-06		0					Linear
							Internal node	0.000685		0					Linear
							Internal node	0.000688		0					Linear
							Internal node	0.000681		0					Linear
							Internal node	2e-06		0					Linear
							Internal node	0.002745		0					Linear
							Internal node	0.001264		0					Linear
							Internal node	0.000693		0					Linear
							Internal node	0.002061		0					Linear
							Internal node	3e-06		0					Linear
							Internal node	0.000682		0					Linear
							Internal node	2e-06		0					Linear
							Internal node	0.003444		0					Linear
							Internal node	0.000684		0					Linear
							Internal node	2e-06		0					Linear
							Internal node	0.001367		0					Linear
							Internal node	0.004865		0					Linear
							Internal node	0.008357		0					Linear
							Internal node	3e-06		0					Linear
							Internal node	2e-06		0					Linear
							Internal node	2e-06		0					Linear
							Internal node	0.00068		0					Linear
							Internal node	0.002055		0					Linear
							Internal node	1e-06		0					Linear
							Internal node	3e-06		0					Linear
							Internal node	0.002749		0					Linear
							Internal node	1e-06		0					Linear
							Internal node	0.001357		0					Linear
							Internal node	0.001431		0					Linear
							Internal node	0.001345		0					Linear
							Internal node	0.000727		0					Linear
							Internal node	0.001132		0					Linear
							Internal node	0.013687		0					Linear
							Internal node	0.015362		0					Linear
							Internal node	0.001426		0					Linear
							Internal node	0.000605		0					Linear
							Internal node	0.005697		0					Linear
							Internal node	0.000694		0					Linear
							Internal node	0.000682		0					Linear
							Internal node	2e-06		0					Linear
							Internal node	1e-06		0					Linear
							Internal node	2e-06		0					Linear
							Internal node	0.000688		0					Linear
							Internal node	2e-06		0					Linear
							Internal node	0.000689		0					Linear
							Internal node	0.002069		0					Linear
							Internal node	0.002069		0					Linear
							Internal node	2e-06		0					Linear
							Internal node	2e-06		0					Linear
							Internal node	1e-06		0					Linear
							Internal node	1e-06		0					Linear
							Internal node	0		0					Linear
							Internal node	0		0					Linear
							Internal node	0		0					Linear
							Internal node	0		0					Linear
							Internal node	2e-06		0					Linear
							Internal node	0.000686		0					Linear
							Internal node	2e-06		0					Linear
							Internal node	2e-06		0					Linear
							Internal node	2e-06		0					Linear
							Internal node	2e-06		0					Linear
							Internal node	2e-06		0					Linear
							Internal node	0.004185		0					Linear
							Internal node	0.001374		0					Linear
							Internal node	0.002067		0					Linear
							Internal node	0.000619		0					Linear
							Internal node	2e-06		0					Linear
							Internal node	0.000689		0					Linear
							Internal node	0.002404		0					Linear
							Internal node	0.004225		0					Linear
							Internal node	2e-06		0					Linear
							Internal node	0.00069		0					Linear
							Internal node	2e-06		0					Linear
							Internal node	0.000681		0					Linear
							Internal node	0.002729		0					Linear
							Internal node	0.00207		0					Linear
							Internal node	2e-06		0					Linear
							Internal node	1e-06		0					Linear
							Internal node	2e-06		0					Linear
							Internal node	0.003484		0					Linear
							Internal node	2e-06		0					Linear
							Internal node	0.000696		0					Linear
							Internal node	2e-06		0					Linear
							Internal node	0.008562		0					Linear
							Internal node	0.001372		0					Linear
							Internal node	0.004086		0					Linear
							Internal node	0.003097		0					Linear
							Internal node	0.004791		0					Linear
							Internal node	0.00383		0					Linear
							Internal node	2e-06		0					Linear
							Internal node	0.000689		0					Linear
							Internal node	0.001379		0					Linear
							Internal node	2e-06		0					Linear
							Internal node	0.003185		0					Linear
							Internal node	0.004259		0					Linear
							Internal node	0.000118		0					Linear
							Internal node	0.010623		0					Linear
							Internal node	0.001211		0					Linear
							Internal node	0.004987		0					Linear
							Internal node	0.000655		0					Linear
							Internal node	0.000676		0					Linear
							Internal node	2e-06		0					Linear
							Internal node	0.002763		0					Linear
							Internal node	0.000686		0					Linear
							Internal node	2e-06		0					Linear
							Internal node	2e-06		0					Linear
							Internal node	2e-06		0					Linear
							Internal node	0.000685		0					Linear
							Internal node	1e-06		0					Linear
							Internal node	2e-06		0					Linear
							Internal node	0.001373		0					Linear
							Internal node	2e-06		0					Linear
							Internal node	2e-06		0					Linear
							Internal node	0.000686		0					Linear
							Internal node	1e-06		0					Linear
							Internal node	0.001371		0					Linear
							Internal node	2e-06		0					Linear
							Internal node	2e-06		0					Linear
							Internal node	2e-06		0					Linear
							Internal node	0.00138		0					Linear
							Internal node	2e-06		0					Linear
							Internal node	1e-06		0					Linear
							Internal node	1e-06		0					Linear
							Internal node	1e-06		0					Linear
							Internal node	2e-06		0					Linear
							Internal node	0.000687		0					Linear
							Internal node	2e-06		0					Linear
							Internal node	0.002761		0					Linear
							Internal node	0.004935		0					Linear
							Internal node	1e-06		0					Linear
							Internal node	0.004881		0					Linear
							Internal node	0.000608		0					Linear
							Internal node	0.000696		0					Linear
							Internal node	0.004172		0					Linear
							Internal node	0.002783		0					Linear
							Internal node	0.01128		0					Linear
							Internal node	0.02273		0					Linear
							Internal node	0.03073		0					Linear
							Internal node	0.003367		0					Linear
							Internal node	0.002825		0					Linear
							Internal node	0.001413		0					Linear
							Internal node	0.004162		0					Linear
							Internal node	0.002114		0					Linear
							Internal node	0.005555		0					Linear
							Internal node	0.001539		0					Linear
							Internal node	0.000614		0					Linear
							Internal node	0.00277		0					Linear
							Internal node	0.007641		0					Linear
							Internal node	0.009522		0					Linear
							Internal node	0.000715		0					Linear
							Internal node	0.019115		0					Linear
							Internal node	0.007176		0					Linear
							Internal node	3e-06		0					Linear
							Internal node	0.003473		0					Linear
							Internal node	0.005644		0					Linear
							Internal node	0.00206		0					Linear
							Internal node	0.000689		0					Linear
							Internal node	0.0073		0					Linear
							Internal node	0.005318		0					Linear
							Internal node	0.002495		0					Linear
							Internal node	0.001521		0					Linear
							Internal node	0.001377		0					Linear
							Internal node	0.000686		0					Linear
							Internal node	0.011106		0					Linear
							Internal node	0.016557		0					Linear
							Internal node	0.006278		0					Linear
							Internal node	0.000417		0					Linear
							Internal node	0.003488		0					Linear
							Internal node	0.002834		0					Linear
							Internal node	0.003543		0					Linear
							Internal node	0.000639		0					Linear
							Internal node	2e-06		0					Linear
							Internal node	2e-06		0					Linear
							Internal node	0.001373		0					Linear
							Internal node	2e-06		0					Linear
							Internal node	0.001373		0					Linear
							Internal node	0.000685		0					Linear
							Internal node	3e-06		0					Linear
							Internal node	2e-06		0					Linear
							Internal node	0.000685		0					Linear
							Internal node	0.002063		0					Linear
							Internal node	2e-06		0					Linear
							Internal node	1e-06		0					Linear
							Internal node	1e-06		0					Linear
							Internal node	0.000685		0					Linear
							Internal node	2e-06		0					Linear
							Internal node	3e-06		0					Linear
							Internal node	0.004214		0					Linear
							Internal node	0.000635		0					Linear
							Internal node	1e-06		0					Linear
							Internal node	2e-06		0					Linear
							Internal node	0.002763		0					Linear
							Internal node	0.000683		0					Linear
							Internal node	0.000684		0					Linear
							Internal node	2e-06		0					Linear
							Internal node	2e-06		0					Linear
							Internal node	3e-06		0					Linear
							Internal node	0.000688		0					Linear
							Internal node	0.000683		0					Linear
							Internal node	0.000676		0					Linear
							Internal node	0.001392		0					Linear
							Internal node	0.00069		0					Linear
							Internal node	0.000682		0					Linear
							Internal node	0.002762		0					Linear
							Internal node	2e-06		0					Linear
							Internal node	0.001372		0					Linear
							Internal node	0.003456		0					Linear
							Internal node	0.000678		0					Linear
							Internal node	0.004171		0					Linear
							Internal node	0.000666		0					Linear
							Internal node	0.001381		0					Linear
							Internal node	0.001379		0					Linear
							Internal node	0.000678		0					Linear
							Internal node	0.002092		0					Linear
							Internal node	0.00134		0					Linear
							Internal node	3e-06		0					Linear
							Internal node	0.000679		0					Linear
							Internal node	0.003468		0					Linear
							Internal node	0.001372		0					Linear
							Internal node	0.000685		0					Linear
							Internal node	0.004163		0					Linear
							Internal node	0.002104		0					Linear
							Internal node	2e-06		0					Linear
							Internal node	1e-06		0					Linear
							Internal node	0.005593		0					Linear
							Internal node	0.001389		0					Linear
							Internal node	0.001372		0					Linear
							Internal node	3e-06		0					Linear
							Internal node	2e-06		0					Linear
							Internal node	0.000686		0					Linear
							Internal node	3e-06		0					Linear
							Internal node	0.00069		0					Linear
							Internal node	0.000686		0					Linear
							Internal node	3e-06		0					Linear
							Internal node	0.006161		0					Linear
							Internal node	3e-06		0					Linear
							Internal node	0.001378		0					Linear
							Internal node	0.000682		0					Linear
							Internal node	0.007019		0					Linear
							Internal node	0.001377		0					Linear
							Internal node	2e-06		0					Linear
							Internal node	0.00137		0					Linear
							Internal node	2e-06		0					Linear
							Internal node	0.000684		0					Linear
							Internal node	0.000686		0					Linear
							Internal node	0.000683		0					Linear
							Internal node	0.000683		0					Linear
							Internal node	0.000681		0					Linear
							Internal node	0.001371		0					Linear
							Internal node	2e-06		0					Linear
							Internal node	0.000667		0					Linear
							Internal node	0.002089		0					Linear
							Internal node	0.005547		0					Linear
							Internal node	3e-06		0					Linear
							Internal node	0.000686		0					Linear
							Internal node	2e-06		0					Linear
							Internal node	0.005643		0					Linear
							Internal node	0.001367		0					Linear
							Internal node	2e-06		0					Linear
							Internal node	0.002074		0					Linear
							Internal node	0.002055		0					Linear
							Internal node	0.000685		0					Linear
							Internal node	2e-06		0					Linear
							Internal node	2e-06		0					Linear
							Internal node	0.000693		0					Linear
							Internal node	0.000682		0					Linear
							Internal node	3e-06		0					Linear
							Internal node	0.000681		0					Linear
							Internal node	0.002051		0					Linear
							Internal node	0.002107		0					Linear
							Internal node	1e-06		0					Linear
							Internal node	0.003455		0					Linear
							Internal node	1e-06		0					Linear
							Internal node	3e-06		0					Linear
							Internal node	0.000686		0					Linear
							Internal node	1e-06		0					Linear
							Internal node	2e-06		0					Linear
							Internal node	0.000678		0					Linear
							Internal node	0.006287		0					Linear
							Internal node	2e-06		0					Linear
							Internal node	0.000672		0					Linear
							Internal node	1e-06		0					Linear
							Internal node	3e-06		0					Linear
							Internal node	0.00065		0					Linear
							Internal node	2e-06		0					Linear
							Internal node	0.000645		0					Linear
							Internal node	2e-06		0					Linear
							Internal node	0.003455		0					Linear
							Internal node	0.002756		0					Linear
							Internal node	2e-06		0					Linear
							Internal node	1e-06		0					Linear
							Internal node	0.000686		0					Linear
							Internal node	1e-06		0					Linear
							Internal node	1e-06		0					Linear
							Internal node	0.000686		0					Linear
							Internal node	1e-06		0					Linear
							Internal node	1e-06		0					Linear
							Internal node	1e-06		0					Linear
							Internal node	0		0					Linear
							Internal node	0		0					Linear
							Internal node	0		0					Linear
							Internal node	0		0					Linear
							Internal node	2e-06		0					Linear
							Internal node	0.000643		0					Linear
							Internal node	0.000707		0					Linear
							Internal node	0.003077		0					Linear
							Internal node	0.001347		0					Linear
							Internal node	0.003008		0					Linear
							Internal node	0.000683		0					Linear
							Internal node	0.002074		0					Linear
							Internal node	0.000685		0					Linear
							Internal node	0.003454		0					Linear
							Internal node	0.009706		0					Linear
							Internal node	0.000675		0					Linear
							Internal node	0.002745		0					Linear
							Internal node	3e-06		0					Linear
							Internal node	0.002755		0					Linear
							Internal node	2e-06		0					Linear
							Internal node	1e-06		0					Linear
							Internal node	2e-06		0					Linear
							Internal node	0.004889		0					Linear
							Internal node	0.005631		0					Linear
							Internal node	0.000655		0					Linear
							Internal node	0.000749		0					Linear
							Internal node	0.006921		0					Linear
							Internal node	0.001972		0					Linear
							Internal node	0.007971		0					Linear
							Internal node	0.005007		0					Linear
							Internal node	0.00349		0					Linear
							Internal node	0.000756		0					Linear
							Internal node	0.014944		0					Linear
							Internal node	3e-06		0					Linear
							Internal node	0.002787		0					Linear
							Internal node	0.002762		0					Linear
							Internal node	3e-06		0					Linear
							Internal node	0.004148		0					Linear
							Internal node	3e-06		0					Linear
							Internal node	1e-06		0					Linear
							Internal node	1e-06		0					Linear
							Internal node	0.005639		0					Linear
							Internal node	0.001372		0					Linear
							Internal node	0.001374		0					Linear
							Internal node	3e-06		0					Linear
							Internal node	1e-06		0					Linear
							Internal node	2e-06		0					Linear
							Internal node	0.002754		0					Linear
							Internal node	0.000525		0					Linear
							Internal node	0.005019		0					Linear
							Internal node	0.002922		0					Linear
							Internal node	0.010608		0					Linear
							Internal node	0.006417		0					Linear
							Internal node	0.012595		0					Linear
							Internal node	0.001223		0					Linear
							Internal node	2e-06		0					Linear
							Internal node	0.007157		0					Linear
							Internal node	0.004948		0					Linear
							Internal node	0.00139		0					Linear
							Internal node	0.000617		0					Linear
							Internal node	1e-06		0					Linear
							Internal node	0.0006		0					Linear
							Internal node	0.003555		0					Linear
							Internal node	0.001714		0					Linear
							Internal node	0.005842		0					Linear
							Internal node	0.00138		0					Linear
							Internal node	0.001954		0					Linear
							Internal node	0.000686		0					Linear
							Internal node	0.00415		0					Linear
							Internal node	1e-06		0					Linear
							Internal node	1e-06		0					Linear
							Internal node	1e-06		0					Linear
							Internal node	1e-06		0					Linear
							Internal node	1e-06		0					Linear
							Internal node	0.008557		0					Linear
							Internal node	0.000684		0					Linear
							Internal node	0.001464		0					Linear
							Internal node	1e-06		0					Linear
							Internal node	0.000685		0					Linear
							Internal node	0.000293		0					Linear
							Internal node	0.015622		0					Linear
							Internal node	0.010227		0					Linear
							Internal node	0.018288		0					Linear
							Internal node	0.002338		0					Linear
							Internal node	0.002066		0					Linear
							Internal node	1e-06		0					Linear
							Internal node	0		0					Linear
							Internal node	0		0					Linear
							Internal node	0		0					Linear
							Internal node	0		0					Linear
							Internal node	0		0					Linear
							Internal node	0.001393		0					Linear
							Internal node	0.006901		0					Linear
							Internal node	0.000348		0					Linear
							Internal node	1e-06		0					Linear
							Internal node	0.066231		0					Linear
							Internal node	0.000483		0					Linear
							Internal node	2e-06		0					Linear
							Internal node	3e-06		0					Linear
							Internal node	0.002767		0					Linear
							Internal node	3e-06		0					Linear
							Internal node	1e-06		0					Linear
							Internal node	0.000688		0					Linear
							Internal node	1e-06		0					Linear
							Internal node	0.14594		0					Linear
							Internal node	3e-06		0					Linear
							Internal node	2e-06		0					Linear
							Internal node	1e-06		0					Linear
							Internal node	2e-06		0					Linear
[truncated: 1 more rows]
